# Supplementary material for: Anti-Inflammatory and Gut Microbiota Modulatory Effect of Lactobacillus rhamnosus Strain LDTM 7511 in a Dextran Sulfate Sodium-Induced Colitis Murine Model
Source: Microorganisms. 2020 Jun 4;8(6):845. doi: 10.3390/microorganisms8060845 (PMC7356973; doi:10.3390/microorganisms8060845)
Supplement: Supplementary file 1 [file microorganisms-08-00845-s001.zip]

Archive with 2 entries (2 files):
- Supplementary files_rev/Microorganisms (2020) Supplementary Materials.pdf
- Supplementary files_rev/Supplementary Data.xls
