# Supplementary material for: Anti-Inflammatory and Gut Microbiota Modulatory Effect of Lactobacillus rhamnosus Strain LDTM 7511 in a Dextran Sulfate Sodium-Induced Colitis Murine Model
Source: Microorganisms. 2020 Jun 4;8(6):845. doi: 10.3390/microorganisms8060845 (PMC7356973; doi:10.3390/microorganisms8060845)
Supplement: Supplementary file 1 [file microorganisms-08-00845-s001.zip › Supplementary files_rev/Supplementary Data.xls]

## Sheet: Supplementary Data 1
Supplementary Data 1. Relative abundance (%) in individual samples.
NC, Normal group; PC, DSS group; LR, DSS LDTM 7511 group; LGG, DSS ATCC 53103 group.
OTUID	NC1	NC2	NC3	NC4	NC5	NC6	NC7	NC8	PC1	PC2	PC3	PC4	PC5	PC6	PC7	PC8	LR1	LR2	LR3	LR4	LR5	LR6	LR7	LR8	LGG1	LGG2	LGG3	LGG4	LGG5	LGG6	LGG7	LGG8	Kingdom	Phylum	Class	Order	Family	Genus	Species
0050b183ccb47b8f34ac0d6587965eb5	0	0	0	0	0	0	0	0	0	0	0	0	0	0	0	0	0	0	0	0	0	0.0106724	0	0	0	0	0	0	0	0	0	0	k__Bacteria	p__Firmicutes	c__Clostridia	o__Clostridiales	f__Ruminococcaceae	g__unknown_Ruminococcaceae	s__unknown_Ruminococcaceae
007d58a0292c2099df8d0782ede4ca29	0	0	0	0	0	0	0	0	0	0	0	0	0	0	0.00800427	0	0	0	0	0	0	0	0	0	0	0	0	0	0	0	0	0	k__Bacteria	p__Firmicutes	c__Clostridia	o__Clostridiales	f__Lachnospiraceae	g__unknown_Lachnospiraceae	s__unknown_Lachnospiraceae
0091c79c6b122f3a71e90dc41613f94a	0	0	0	0	0	0	0	0	0.0800427	0	0	0.0400213	0.090715	0	0	0.090715	0	0	0	0.0346852	0	0.170758	0	0	0	0	0	0	0	0	0	0	k__Bacteria	p__Firmicutes	c__Clostridia	o__Clostridiales	f__unknown_Clostridiales	g__unknown_Clostridiales	s__unknown_Clostridiales
00fe386e9b761294cbbf620cc117393d	0	0	0	0	0	0	0	0.0133404	0	0	0	0	0	0	0	0	0	0	0	0	0.0266809	0	0	0.0426894	0	0	0	0	0	0	0	0	k__Bacteria	p__Firmicutes	c__Clostridia	o__Clostridiales	f__Ruminococcaceae	g__unknown_Ruminococcaceae	s__unknown_Ruminococcaceae
010739005a9dab7d7da08f3b649a6d9a	0	0	0	0	0	0.0106724	0	0	0	0	0	0	0	0	0	0	0	0	0	0	0	0	0	0	0	0	0	0	0	0	0	0	k__Bacteria	p__Firmicutes	c__Clostridia	o__Clostridiales	f__Lachnospiraceae	g__unknown_Lachnospiraceae	s__unknown_Lachnospiraceae
0143d06fd96d10ec518b4818109c32bd	0.309498	0.408218	0.370864	0.312166	0.458911	0.2508	0.317503	0.410886	0.109392	0.200107	0.157417	0.104055	0.154749	0.285486	0.0506937	0.104055	0.157417	0.205443	0.242796	0.0613661	0.442903	0.192102	0.0960512	0.154749	0.445571	0.120064	0.1254	0.160085	0.277481	0.128068	0.130736	0.197439	k__Bacteria	p__Firmicutes	c__Clostridia	o__Clostridiales	f__Lachnospiraceae	g__unknown_Lachnospiraceae	s__unknown_Lachnospiraceae
015071ea7da9e8376245ec411a80cc1f	0	0	0	0	0	0	0	0	0	0	0	0	0	0	0	0	0	0	0	0	0	0	0	0	0	0	0	0	0.00266809	0	0	0	k__Bacteria	p__Proteobacteria	c__Epsilonproteobacteria	o__Campylobacterales	f__Helicobacteraceae	g__Helicobacter	s__Helicobacter
01593b2fbe10fdc586ae8a9defc9abc9	0	0	0	0	0	0.0106724	0	0	0	0	0	0	0	0	0	0	0	0	0	0	0	0	0	0	0	0	0	0	0	0	0	0	k__Bacteria	p__Firmicutes	c__Clostridia	o__Clostridiales	f__Lachnospiraceae	g__unknown_Lachnospiraceae	s__unknown_Lachnospiraceae
01cb98eb8d1e6727845d19372f241668	0.23746	0.128068	0	0.144077	0	0	0	0.266809	0	0	0	0	0.178762	0.122732	0	0	0	0	0	0	0	0	0	0	0.0426894	0.213447	0	0	0	0	0	0.197439	k__Bacteria	p__Firmicutes	c__Clostridia	o__Clostridiales	f__Lachnospiraceae	g__Clostridium	s__Clostridium
01ce9f42d262f1a3c618c68ea2b881f3	0	0	0	0	0	0	0	0	0	0	0	0	0.00533618	0	0	0	0	0	0	0	0	0	0	0	0	0	0	0	0	0	0	0	k__Bacteria	p__Firmicutes	c__Bacilli	o__Lactobacillales	f__Lactobacillaceae	g__unknown_Lactobacillaceae	s__unknown_Lactobacillaceae
01d64954473ece60165e557542275243	0	0.106724	0.0667022	0.0987193	0	0.0506937	0.0453575	0.0827108	0.1254	0.0480256	0.397545	0.242796	0.117396	0.386873	0.23746	0.226788	0.256137	0.210779	0.266809	0.352188	0.189434	0.184098	0.264141	0.253469	0.186766	0.341515	0.272145	0.165422	0.11206	0.256137	0.149413	0.154749	k__Bacteria	p__Bacteroidetes	c__Bacteroidia	o__Bacteroidales	f__S24-7	g__unknown_S24-7	s__unknown_S24-7
01ebd88325e6378394a19983f40a7b51	0.0186766	0	0	0	0.154749	0	0	0.162753	0	0.0400213	0	0	0.0506937	0.0266809	0	0	0	0	0	0	0	0	0	0.00533618	0	0	0	0.0240128	0	0	0	0	k__Bacteria	p__Firmicutes	c__Clostridia	o__Clostridiales	f__unknown_Clostridiales	g__unknown_Clostridiales	s__unknown_Clostridiales
01f992800504868f573e321c520e86c3	0	0.0133404	0	0	0	0	0	0	0	0	0	0	0	0	0	0	0	0	0	0	0	0	0	0	0	0	0	0	0	0	0	0	k__Bacteria	p__Firmicutes	c__Clostridia	o__Clostridiales	f__Lachnospiraceae	g__unknown_Lachnospiraceae	s__unknown_Lachnospiraceae
020bab3a3370fe9ffd3a428089c698e7	0.0373533	0.058698	0.0186766	0	0	0	0.0453575	0.0346852	0	0	0	0	0	0	0.0106724	0	0	0	0.0320171	0	0.0160085	0	0.0426894	0.0266809	0	0	0	0	0	0	0	0	k__Bacteria	p__Firmicutes	c__Clostridia	o__Clostridiales	f__Ruminococcaceae	g__unknown_Ruminococcaceae	s__unknown_Ruminococcaceae
02192a45316829da97e3c7c979618d9f	0.0213447	0	0	0	0	0	0	0	0	0	0	0	0	0	0	0	0	0	0	0	0	0	0.0373533	0	0	0	0	0	0	0	0	0	k__Bacteria	p__Firmicutes	c__Clostridia	o__Clostridiales	f__Lachnospiraceae	g__unknown_Lachnospiraceae	s__unknown_Lachnospiraceae
02290039c836a4d3e0b3a3638b4d30d8	0	0	0	0	0	0	0	0	0	0	0	0	0	0	0	0	0	0.00266809	0	0	0	0	0	0	0	0	0	0	0	0	0	0	k__Bacteria	p__Bacteroidetes	c__Bacteroidia	o__Bacteroidales	f__unknown_Bacteroidales	g__unknown_Bacteroidales	s__unknown_Bacteroidales
026720a14be1ce543b9d95f7fb4228f9	0.104055	0	0.0240128	0	0.00533618	0	0.0106724	0.0160085	0	0	0	0.0506937	0	0.0560299	0.0506937	0	0.0320171	0	0.0453575	0	0.157417	0	0	0.0266809	0	0	0	0	0	0	0	0	k__Bacteria	p__Firmicutes	c__Clostridia	o__Clostridiales	f__unknown_Clostridiales	g__unknown_Clostridiales	s__unknown_Clostridiales
02819507444acf691e72624a18d375a6	0	0	0	0	0	0	0	0	0	0	0	0	0	0	0	0	0	0	0	0	0	0	0.029349	0	0	0	0	0	0	0	0	0	k__Bacteria	p__Firmicutes	c__Clostridia	o__Clostridiales	f__Lachnospiraceae	g__Clostridium	s__Clostridium
02a7849fffbf3636384db3c5a1b44282	0.173426	0.176094	0.194771	0.218783	0.157417	0.0773746	0.106724	0.138741	0.269477	0.453575	0.229456	0.381537	0.533618	0.504269	0.421558	0.373533	0.514941	0.605656	0.715048	0.851121	0.469584	0.554963	0.632337	0.688367	0.288154	0.909819	0.413554	0.554963	0.381537	0.667022	0.210779	0.392209	k__Bacteria	p__Bacteroidetes	c__Bacteroidia	o__Bacteroidales	f__S24-7	g__unknown_S24-7	s__unknown_S24-7
0313fb4e28e650d88ae5d6a9756bb6c5	0	0	0	0	0	0	0	0	0	0	0.0426894	0	0.173426	0	0	0.0533618	0	0	0	0.23746	0	0.210779	0.0240128	0	0.029349	0.029349	0.0747065	0.0133404	0.0373533	0	0	0.0400213	k__Bacteria	p__Firmicutes	c__Clostridia	o__Clostridiales	f__Lachnospiraceae	g__unknown_Lachnospiraceae	s__unknown_Lachnospiraceae
03574227aca264f88de61c5434e9e1a6	0	0	0	0	0	0	0	0	0	0	0	0	0	0	0	0	0	0	0	0	0	0.00533618	0	0	0	0	0	0	0	0	0	0	k__Bacteria	p__Firmicutes	c__Clostridia	o__Clostridiales	f__Lachnospiraceae	g__Defluviitalea	s__Defluviitalea saccharophila
0359ceff6639a6e56ac9795ac5ed5169	0	0	0	0	0	0	0	0	0	0	0	0	0	0	0	0	0	0	0	0.00266809	0	0	0	0	0	0	0	0	0	0	0	0	k__Bacteria	p__Bacteroidetes	c__Bacteroidia	o__Bacteroidales	f__unknown_Bacteroidales	g__unknown_Bacteroidales	s__unknown_Bacteroidales
03a24e809367495dba0f7452e80bdb21	0.0133404	0	0	0	0	0	0	0.0213447	0	0	0	0	0	0	0	0	0	0	0	0	0	0	0	0	0	0	0	0	0	0	0	0	k__Bacteria	p__Firmicutes	c__Clostridia	o__Clostridiales	f__unknown_Clostridiales	g__unknown_Clostridiales	s__unknown_Clostridiales
03a81a6eba4a28fb879a6f2c7e56669f	0	0	0	0	0	0	0	0	0	0	0	0	0	0	0	0	0	0	0	0	0.00266809	0	0	0	0	0	0	0	0	0	0	0	k__Bacteria	p__Firmicutes	c__Clostridia	o__Clostridiales	f__unknown_Clostridiales	g__unknown_Clostridiales	s__unknown_Clostridiales
03caa68bf54586ee68801f3276cf7c4d	0	0	0	0	0	0	0	0	0	0	0	0	0	0	0	0	0.00800427	0	0	0	0	0	0	0	0	0	0	0	0	0	0	0	k__Bacteria	p__Actinobacteria	c__Coriobacteriia	o__Coriobacteriales	f__Coriobacteriaceae	g__Eggerthella	s__Eggerthella
0407c251933a7d89da372a140bb91360	1.34472	2.8175	1.07791	1.95838	2.07044	1.07524	2.1318	1.29402	1.49413	1.86233	0.0773746	0.691035	1.48346	0.859125	0.397545	0.851121	1.59285	1.67022	1.13394	0.936499	2.23052	1.87834	1.38474	3.45251	2.63874	1.02721	1.11793	2.01441	2.58538	2.14248	1.4381	0.925827	k__Bacteria	p__Proteobacteria	c__Deltaproteobacteria	o__Desulfovibrionales	f__Desulfovibrionaceae	g__Desulfovibrio	s__Desulfovibrio C21_c20
04146a4b3e1d9bb5f97e63fe65a4e8fe	0	0	0	0	0	0	0	0	0	0	0	0	0	0	0	0	0	0	0	0	0	0	0	0	0	0	0	0	0	0.0213447	0	0	k__Bacteria	p__Actinobacteria	c__Coriobacteriia	o__Coriobacteriales	f__Coriobacteriaceae	g__Eggerthella	s__Eggerthella
0423a489b6db4f4d6115e1bc902dd15b	0	0.0106724	0	0	0	0	0	0	0	0	0	0	0	0	0	0	0	0	0	0	0	0	0	0	0	0	0	0	0	0	0	0	k__Bacteria	p__Firmicutes	c__Clostridia	o__Clostridiales	f__Ruminococcaceae	g__unknown_Ruminococcaceae	s__unknown_Ruminococcaceae
04347803635020f17beb3bbf5317c011	0	0	0	0	0	0	0	0	0	0	0	0	0	0	0	0	0	0	0	0	0	0	0	0.00533618	0	0	0	0	0	0	0	0	k__Bacteria	p__Verrucomicrobia	c__Verrucomicrobiae	o__Verrucomicrobiales	f__Verrucomicrobiaceae	g__Haloferula	s__Haloferula rosea
044cf5f91da299950d21516d79cb55a1	0.0747065	0	0	0	0.0453575	0	0.0346852	0.114728	0.0426894	0	0.165422	0.0453575	0.0266809	0	0.058698	0.114728	0.11206	0	0.0800427	0.144077	0	0	0.157417	0.0400213	0	0.128068	0.133404	0	0	0.0693703	0.0933831	0.0640342	k__Bacteria	p__Firmicutes	c__Clostridia	o__Clostridiales	f__Lachnospiraceae	g__unknown_Lachnospiraceae	s__unknown_Lachnospiraceae
04763721d80995df4afad139777998b3	0	0	0	0	0	0	0	0	0	0	0	0	0.0320171	0	0	0	0	0	0	0	0	0	0	0	0	0	0	0	0	0	0	0	k__Bacteria	p__Firmicutes	c__Clostridia	o__Clostridiales	f__unknown_Clostridiales	g__unknown_Clostridiales	s__unknown_Clostridiales
04ba0e7a259a6d631eca16dae73c3a38	0.00800427	0	0	0.0133404	0	0	0	0	0	0	0	0.0160085	0	0.0133404	0	0.00800427	0	0.0240128	0	0.0240128	0.0160085	0	0	0.0106724	0.0160085	0	0	0.00266809	0.0346852	0.0453575	0.0160085	0.0240128	k__Bacteria	p__Firmicutes	c__Clostridia	o__Clostridiales	f__Ruminococcaceae	g__Papillibacter	s__Papillibacter cinnamivorans
04c367f06cba59657a4be7e512891e62	0	0	0	0.0506937	0	0	0	0	0	0	0	0	0	0	0	0	0	0	0	0	0	0	0	0	0	0	0	0	0	0	0	0	k__Bacteria	p__Bacteroidetes	c__Bacteroidia	o__Bacteroidales	f__S24-7	g__unknown_S24-7	s__unknown_S24-7
04dd4ac88dd8bd723d3729520d68485b	0	0	0	0	0	0	0	0	0	0	0	0	0.0160085	0	0	0	0	0	0	0	0	0	0	0	0	0	0	0	0	0	0	0	k__Bacteria	p__Firmicutes	c__Clostridia	o__Clostridiales	f__Lachnospiraceae	g__Lachnospira	s__Lachnospira pectinoschiza
04eac7e108ec22444e66ee53663a84f7	0	0	0	0	0	0	0	0	0	0	0	0	0.0373533	0	0	0	0	0	0	0	0	0	0	0	0	0	0	0	0	0	0	0	k__Bacteria	p__Firmicutes	c__Clostridia	o__Clostridiales	f__unknown_Clostridiales	g__unknown_Clostridiales	s__unknown_Clostridiales
04f0d2a9564cef2d7cf30f671f7b4dda	0	0	0	0	0	0	0	0	0	0	0	0	0	0	0	0	0	0	0	0	0	0.00800427	0	0	0	0	0	0	0	0	0	0	k__Bacteria	p__Firmicutes	c__Clostridia	o__Clostridiales	f__Lachnospiraceae	g__Defluviitalea	s__Defluviitalea saccharophila
0514c3b51b4f9911aeef3a6686af7b90	0.186766	0.173426	0.160085	0.144077	0.192102	0.0800427	0.117396	0.0960512	0	0	0	0	0	0	0	0	0.162753	0.205443	0.176094	0.218783	0.0320171	0.104055	0.170758	0.232124	0	0	0	0	0	0	0	0	k__Bacteria	p__Bacteroidetes	c__Bacteroidia	o__Bacteroidales	f__unknown_Bacteroidales	g__unknown_Bacteroidales	s__unknown_Bacteroidales
054ee0569bc9ef65bda25a239a47f7a3	0	0	0	0	0	0	0	0	0	0	0	0	0	0	0	0	0	0	0	0	0	0	0	0.00266809	0	0	0	0	0	0	0	0	k__Bacteria	p__Bacteroidetes	c__Bacteroidia	o__Bacteroidales	f__Rikenellaceae	g__Alistipes	s__Alistipes massiliensis
055ae68c2fce19bdbb6db2cb0eab5a1b	0	0	0.0186766	0	0	0	0	0	0	0	0	0	0	0	0	0	0	0	0	0	0	0	0	0	0	0	0	0	0	0	0	0	k__Bacteria	p__Deferribacteres	c__Deferribacteres	o__Deferribacterales	f__Deferribacteraceae	g__Mucispirillum	s__Mucispirillum schaedleri
0561b289aae6a6edc54107b56ea4d26c	0	0	0	0	0	0	0	0	0.00533618	0	0	0	0	0	0	0	0	0	0	0	0	0	0	0	0	0	0	0	0	0	0	0	k__Bacteria	p__Firmicutes	c__Bacilli	o__Lactobacillales	f__Lactobacillaceae	g__Pediococcus	s__Pediococcus
05a4084fcd2001ff506366f7a5620ea4	0	0	0	0	0	0	0	0	0	0	0.0213447	0	0	0	0	0	0	0	0	0	0	0	0	0	0	0	0	0	0	0	0	0	k__Bacteria	p__Firmicutes	c__Clostridia	o__Clostridiales	f__unknown_Clostridiales	g__unknown_Clostridiales	s__unknown_Clostridiales
06c5fb9edf4b444b2a5d9535128cd93f	0	0	0	0	0	0	0	0	0	0	0	0	0	0	0.0213447	0	0	0	0	0	0	0	0	0	0	0	0	0	0	0	0	0	k__Bacteria	p__Bacteroidetes	c__Bacteroidia	o__Bacteroidales	f__Bacteroidaceae	g__Bacteroides	s__Bacteroides
06d53461f1debdea327534783edbfc03	0	0	0	0	0	0	0	0	0	0	0	0	0	0	0	0	0	0	0	0	0	0	0	0	0	0	0	0	0	0.00266809	0	0	k__Bacteria	p__Firmicutes	c__Clostridia	o__Clostridiales	f__Ruminococcaceae	g__Clostridium	s__Clostridium methylpentosum
06db16909fc1c2ffa45aad688dedcd6d	0	0	0	0	0	0	0	0	0	0.00266809	0	0	0	0	0	0	0	0	0	0	0	0	0	0	0	0	0	0	0	0	0	0	k__Bacteria	p__Firmicutes	c__Clostridia	o__Clostridiales	f__Lachnospiraceae	g__unknown_Lachnospiraceae	s__unknown_Lachnospiraceae
06e20368c13e7efba67484398e33e488	0	0	0	0	0	0.0160085	0	0	0.058698	0.0747065	0	0.058698	0.0560299	0.0667022	0.058698	0.0426894	0.0133404	0.16809	0.0720384	0	0	0	0.0320171	0.0453575	0.0106724	0	0	0.0266809	0	0.101387	0.0373533	0	k__Bacteria	p__Firmicutes	c__Clostridia	o__Clostridiales	f__unknown_Clostridiales	g__unknown_Clostridiales	s__unknown_Clostridiales
06ebd1b077380d82f278bf183eade8e6	0	0	0	0.0400213	0.0160085	0.0186766	0.0320171	0	0	0	0	0	0	0	0	0	0	0	0	0	0	0	0	0	0	0	0	0	0	0	0	0	k__Bacteria	p__Firmicutes	c__Clostridia	o__Clostridiales	f__unknown_Clostridiales	g__unknown_Clostridiales	s__unknown_Clostridiales
06ed16d9f21722c35c9bb97c90954952	0.0186766	0.0400213	0.0506937	0.0320171	0.0186766	0	0.0346852	0.0213447	0.0426894	0	0.141409	0	0.0426894	0.00800427	0.0987193	0	0.0720384	0.0213447	0.0453575	0.0506937	0.16809	0.0693703	0.0213447	0.0613661	0.0426894	0.0266809	0.0987193	0.0320171	0.0693703	0.0533618	0.0266809	0.0667022	k__Bacteria	p__Firmicutes	c__Clostridia	o__Clostridiales	f__Lachnospiraceae	g__unknown_Lachnospiraceae	s__unknown_Lachnospiraceae
0714e127ebcb495628f313e2b91f67ef	0	0	0	0	0	0	0	0	0	0	0	0	0	0	0	0	0	0	0	0	0	0	0	0	0	0	0	0	0	0.00266809	0	0	k__Bacteria	p__Firmicutes	c__Bacilli	o__Lactobacillales	f__Lactobacillaceae	g__Pediococcus	s__Pediococcus
071a294c181f671252003783a17b92fd	0	0	0	0	0	0	0	0	0	0	0.00533618	0	0	0	0	0	0	0	0	0	0	0.0106724	0	0	0	0	0	0	0	0	0	0	k__Bacteria	p__Firmicutes	c__Clostridia	o__Clostridiales	f__unknown_Clostridiales	g__unknown_Clostridiales	s__unknown_Clostridiales
07201ef6f394a16c7790ba3825b1447c	0	0	0	0	0	0	0	0	0	0	0	0	0	0	0	0	0	0	0	0	0	0	0	0	0	0	0	0.00533618	0	0	0	0	k__Bacteria	p__Firmicutes	c__Clostridia	o__Clostridiales	f__Lachnospiraceae	g__unknown_Lachnospiraceae	s__unknown_Lachnospiraceae
07478c4b4eb7f4cdf64d8f5e40ec30ae	0	0	0	0	0	0	0	0	0	0	0	0	0	0	0.029349	0	0	0	0	0	0	0	0	0	0	0	0	0	0	0	0	0	k__Bacteria	p__Firmicutes	c__Clostridia	o__Clostridiales	f__unknown_Clostridiales	g__unknown_Clostridiales	s__unknown_Clostridiales
0774c71ce70af19c6fe5c062e8aa31f2	0	0	0	0	0	0	0	0	0	0	0	0	0.0373533	0	0	0	0	0	0	0	0	0	0	0	0	0	0	0	0	0	0	0	k__Bacteria	p__Firmicutes	c__Clostridia	o__Clostridiales	f__Ruminococcaceae	g__Papillibacter	s__Papillibacter cinnamivorans
07927b42236ec932533aee9eb74d18af	0	0	0	0	0	0	0	0	0	0	0	0	0	0	0	0	0	0.0106724	0	0	0	0	0	0	0	0	0	0	0	0	0	0	k__Bacteria	p__Firmicutes	c__Clostridia	o__Clostridiales	f__Lachnospiraceae	g__unknown_Lachnospiraceae	s__unknown_Lachnospiraceae
0794dbf72cf1f12a6ecd2717ff116299	0	0	0	0	0	0	0	0.0400213	0	0	0	0	0	0	0	0	0	0	0	0	0	0	0	0	0	0	0	0	0	0	0	0	k__Bacteria	p__Bacteroidetes	c__Bacteroidia	o__Bacteroidales	f__unknown_Bacteroidales	g__unknown_Bacteroidales	s__unknown_Bacteroidales
07c339fbbd31996ad56bca33e9600aeb	0	0.00266809	0	0	0.00533618	0	0	0	0	0	0	0.0160085	0	0	0.00533618	0.0106724	0	0	0.0320171	0	0.0213447	0	0	0.0186766	0.00533618	0.0186766	0.0106724	0	0	0.0106724	0	0	k__Bacteria	p__Firmicutes	c__Clostridia	o__Clostridiales	f__unknown_Clostridiales	g__unknown_Clostridiales	s__unknown_Clostridiales
07ed99adc5ccd78d607f6679d82da39c	0.00800427	0	0.0133404	0.00533618	0.0346852	0	0.0213447	0	0	0	0	0	0	0.00800427	0	0	0	0	0.00533618	0	0.0133404	0	0	0	0	0	0	0	0	0	0	0	k__Bacteria	p__Tenericutes	c__Mollicutes	o__Anaeroplasmatales	f__Anaeroplasmataceae	g__Anaeroplasma	s__Anaeroplasma
082a258601ea74e2607f10eeefe7d917	0.0106724	0	0	0	0	0	0	0	0	0	0	0	0	0	0	0	0	0	0	0	0	0	0	0	0	0	0	0	0	0	0	0	k__Bacteria	p__Firmicutes	c__Clostridia	o__Clostridiales	f__Ruminococcaceae	g__Butyricicoccus	s__Butyricicoccus pullicaecorum
08354162658e97bae34432d792ebb0f4	0	0	0	0	0	0	0.00533618	0	0	0.0186766	0	0	0	0.00800427	0	0.00266809	0	0	0	0	0.0373533	0	0	0	0	0	0	0	0	0	0	0	k__Bacteria	p__Firmicutes	c__Bacilli	o__Bacillales	f__Bacillaceae	g__Bacillus	s__Bacillus
0840d582935c6b0fce0cf20bcb7e45ec	0	0	0	0	0	0	0	0	0.0106724	0	0	0	0	0	0	0	0	0	0	0	0	0	0	0	0	0	0	0	0	0	0	0	k__Bacteria	p__Firmicutes	c__Clostridia	o__Clostridiales	f__Lachnospiraceae	g__unknown_Lachnospiraceae	s__unknown_Lachnospiraceae
084da1a55f448cd7b4386abf8332fbfd	0	0	0	0	0	0	0	0	0.0800427	0	0	0	0.0773746	0.0373533	0.0693703	0.0453575	0	0	0	0	0	0	0	0	0	0	0	0	0	0	0	0	k__Bacteria	p__Bacteroidetes	c__Bacteroidia	o__Bacteroidales	f__S24-7	g__unknown_S24-7	s__unknown_S24-7
084e8d26cf189a86443d2bd1a8003093	0	0	0	0	0	0	0	0	0	0	0	0	0	0	0	0	0	0.00266809	0	0	0	0	0	0	0	0	0	0	0	0	0	0	k__Bacteria	p__Firmicutes	c__Bacilli	o__Lactobacillales	f__unknown_Lactobacillales	g__unknown_Lactobacillales	s__unknown_Lactobacillales
08aa12c0cb82d9e08c617d61b336dab6	0	0	0.0640342	0.0240128	0	0.0346852	0	0.0320171	0	0	0	0	0	0	0	0	0	0	0	0	0	0	0	0	0.0320171	0	0	0	0	0	0	0	k__Bacteria	p__Firmicutes	c__Clostridia	o__Clostridiales	f__Lachnospiraceae	g__unknown_Lachnospiraceae	s__unknown_Lachnospiraceae
08c70ae33381ec46968ea1fcc3c0c02f	0	0	0	0	0	0.00266809	0	0	0	0	0	0	0	0	0	0	0	0	0	0	0	0	0	0	0	0	0	0	0	0	0	0	k__Bacteria	p__Bacteroidetes	c__Bacteroidia	o__Bacteroidales	f__Rikenellaceae	g__Alistipes	s__Alistipes
08fb2d60216a73df2dfaa6e69e843dc2	0.0320171	0.0640342	0.0320171	0.0506937	0.0560299	0.0773746	0	0.0613661	0	0.088047	0.00800427	0.0320171	0.0160085	0.029349	0	0.0987193	0.029349	0	0	0.0266809	0.0667022	0.0853789	0.00800427	0.0400213	0.0720384	0.0533618	0.0453575	0.0667022	0.0426894	0.0453575	0	0.0533618	k__Bacteria	p__Firmicutes	c__unknown_Firmicutes	o__unknown_Firmicutes	f__unknown_Firmicutes	g__unknown_Firmicutes	s__unknown_Firmicutes
09041dba95689e2982146793444dcc96	0	0	0.00266809	0	0	0	0	0	0	0	0	0	0	0	0	0	0	0	0	0	0	0	0	0	0	0	0	0	0	0	0	0	k__Bacteria	p__Firmicutes	c__Clostridia	o__Clostridiales	f__Lachnospiraceae	g__unknown_Lachnospiraceae	s__unknown_Lachnospiraceae
0911317189e748992eec0232c9cacc6d	0	0	0	0.0160085	0	0	0	0	0	0.264141	0	0	0	0	0	0	0.029349	0	0	0.261473	0	0	0.186766	0.0106724	0.0426894	0	0	0	0	0	0	0	k__Bacteria	p__Firmicutes	c__Clostridia	o__Clostridiales	f__unknown_Clostridiales	g__unknown_Clostridiales	s__unknown_Clostridiales
09283d053c6548df2e0779344f5a1bf7	0	0	0	0	0	0	0	0	0	0	0	0	0.00800427	0	0	0	0	0	0	0	0	0	0	0	0	0	0	0	0	0	0	0	k__Bacteria	p__Firmicutes	c__Bacilli	o__Lactobacillales	f__Lactobacillaceae	g__unknown_Lactobacillaceae	s__unknown_Lactobacillaceae
092f79259508c45d3244f80ec91f4ed4	0	0	0	0	0	0	0	0	0	0	0	0	0	0	0	0	0	0	0	0.0160085	0	0	0	0	0	0	0	0	0	0	0	0	k__Bacteria	p__Tenericutes	c__Mollicutes	o__Acholeplasmatales	f__Acholeplasmataceae	g__Acholeplasma	s__Acholeplasma
09412f2b22bb102b00b249a58fc41d3b	0	0	0	0	0	0	0	0	0.0373533	0	0	0	0	0	0	0	0	0	0	0	0	0	0	0	0	0	0	0	0	0	0	0	k__Bacteria	p__Firmicutes	c__Clostridia	o__Clostridiales	f__Lachnospiraceae	g__unknown_Lachnospiraceae	s__unknown_Lachnospiraceae
094ef9db2966ceb50f9dc8c73e027e97	0	0	0	0	0	0	0	0	0	0	0	0	0	0	0	0	0.00800427	0	0	0	0	0	0	0	0	0	0	0	0	0	0	0	k__Bacteria	p__Firmicutes	c__Clostridia	o__Clostridiales	f__unknown_Clostridiales	g__unknown_Clostridiales	s__unknown_Clostridiales
0962f575db51ace0a883af644e05c5de	0	0	0	0	0	0	0	0	0	0	0	0	0	0	0	0	0	0	0	0	0	0	0.0106724	0	0	0	0	0	0	0	0	0	k__Bacteria	p__Proteobacteria	c__Deltaproteobacteria	o__Desulfovibrionales	f__Desulfomicrobiaceae	g__Desulfomicrobium	s__Desulfomicrobium orale
09649ad2150b29a81c0ad56e506112f7	0	0	0	0	0	0	0	0	0	0	0	0	0	0	0.00533618	0	0	0	0	0	0	0	0	0	0	0	0	0	0	0	0	0	k__Bacteria	p__Firmicutes	c__Clostridia	o__Clostridiales	f__Lachnospiraceae	g__unknown_Lachnospiraceae	s__unknown_Lachnospiraceae
097a263e65525e79de23c593774d06b3	0	0	0	0	0	0	0.0160085	0	0	0	0	0	0	0	0	0	0	0	0	0	0	0	0	0	0	0	0	0	0	0	0	0	k__Bacteria	p__Firmicutes	c__Clostridia	o__Clostridiales	f__Lachnospiraceae	g__unknown_Lachnospiraceae	s__unknown_Lachnospiraceae
0983c3aeae7779b9d207b29d20ee6c06	0	0	0.0506937	0	0	0	0.0266809	0.218783	0	0	0.00533618	0	0	0.0400213	0	0	0	0	0.301494	0.0346852	0.827108	0	0	0.298826	0	0	0	0	0	0	0	0	k__Bacteria	p__Firmicutes	c__Clostridia	o__Clostridiales	f__Lachnospiraceae	g__Clostridium	s__Clostridium
09992e824478278dd75d71664a88c3b5	0	0.0133404	0	0	0	0	0	0	0	0	0	0	0	0	0	0	0	0	0	0	0	0	0	0	0	0	0	0	0	0	0	0	k__Bacteria	p__Firmicutes	c__Bacilli	o__Lactobacillales	f__Lactobacillaceae	g__unknown_Lactobacillaceae	s__unknown_Lactobacillaceae
09c353c9916615cf54c10ec063fff07f	0	0.0106724	0	0	0	0	0	0	0	0	0	0	0	0.0186766	0	0	0	0	0	0	0	0.00266809	0	0	0	0	0	0	0.0133404	0	0	0.0133404	k__Bacteria	p__Firmicutes	c__Clostridia	o__Clostridiales	f__Lachnospiraceae	g__Defluviitalea	s__Defluviitalea saccharophila
09c56b0d7c7a3b2382cc33fb359eb855	0	0	0	0	0	0	0	0	0	0	0	0	0	0	0	0	0	0	0	0	0	0	0	0	0.0240128	0	0.0667022	0	0	0	0	0	k__Bacteria	p__Firmicutes	c__Clostridia	o__Clostridiales	f__Ruminococcaceae	g__unknown_Ruminococcaceae	s__unknown_Ruminococcaceae
09f251e5762d9425cecd231f965b82fc	0	0	0	0	0	0	0	0	0	0.00266809	0	0	0	0	0	0	0	0	0	0	0	0	0	0	0	0	0	0	0	0	0	0	k__Bacteria	p__Bacteroidetes	c__Bacteroidia	o__Bacteroidales	f__Prevotellaceae	g__Prevotella	s__Prevotella
0a10965fd356ef77e468e7f381d227bb	0.216115	0.584312	0.154749	0.136073	0.264141	0.16809	0	0.170758	0.128068	0.130736	0.0827108	0.229456	0.274813	0.288154	0	0.208111	0.154749	0.248132	0.189434	0.328175	1.13661	0.114728	0.280149	0.261473	0.176094	0.114728	0.0693703	0.184098	0	0.0320171	0.0400213	0.117396	k__Bacteria	p__Firmicutes	c__Clostridia	o__Clostridiales	f__Lachnospiraceae	g__Clostridium	s__Clostridium
0a3ab5ef367779980708fae30004bfc2	0	0	0	0	0	0	0	0	0	0	0	0	0	0	0	0	0	0.0213447	0	0	0	0	0	0	0	0	0	0	0	0	0	0	k__Bacteria	p__Firmicutes	c__Clostridia	o__Clostridiales	f__unknown_Clostridiales	g__unknown_Clostridiales	s__unknown_Clostridiales
0a58a2adfbdc9d1dddfe33b97937f967	0	0	0	0	0	0	0	0	0	0	0	0	0	0	0	0	0	0	0	0	0	0	0	0	0.00266809	0	0	0	0	0	0	0	k__Bacteria	p__Bacteroidetes	c__Bacteroidia	o__Bacteroidales	f__unknown_Bacteroidales	g__unknown_Bacteroidales	s__unknown_Bacteroidales
0a5ef0175b0ced9a5a88fd5c623a98ef	0	0.0373533	0	0	0	0	0	0	0	0	0	0	0	0	0	0	0	0	0	0	0	0	0	0	0	0	0	0	0	0	0	0	k__Bacteria	p__Firmicutes	c__Clostridia	o__Clostridiales	f__Lachnospiraceae	g__unknown_Lachnospiraceae	s__unknown_Lachnospiraceae
0a8098f90046f0c9ad0e76701d356972	0.0747065	0.088047	0	0	0	0	0	0	0	0.0133404	0	0	0	0	0	0	0	0.0853789	0.0560299	0	0	0.0426894	0.088047	0	0.0533618	0	0.0667022	0	0.0640342	0	0	0	k__Bacteria	p__Firmicutes	c__Clostridia	o__Clostridiales	f__Lachnospiraceae	g__Clostridium	s__Clostridium
0a97a78f1780e39abc95347b2fb15330	0	0	0	0	0	0	0	0	0	0	0	0	0.029349	0	0	0	0	0	0	0	0	0.0266809	0	0	0	0	0	0	0	0	0	0	k__Bacteria	p__Firmicutes	c__Clostridia	o__Clostridiales	f__Ruminococcaceae	g__unknown_Ruminococcaceae	s__unknown_Ruminococcaceae
0ac4025e5b370c98aa11b19149d2af29	0	0	0	0	0	0	0	0	0	0	0	0	0	0	0	0	0	0	0	0	0	0	0	0	0	0	0	0	0	0.0213447	0	0	k__Bacteria	p__Firmicutes	c__Clostridia	o__Clostridiales	f__Lachnospiraceae	g__unknown_Lachnospiraceae	s__unknown_Lachnospiraceae
0acb7b856d1c2d3b908dded81d4ffebc	0	0.0213447	0.0373533	0.0160085	0	0	0	0	0.130736	0.149413	0.288154	0.058698	0.160085	0.0987193	0.229456	0.154749	0.0613661	0.058698	0	0.165422	0.34952	0.0827108	0.170758	0	0	0.165422	0.0853789	0.138741	0.280149	0.160085	0.101387	0.117396	k__Bacteria	p__Bacteroidetes	c__Bacteroidia	o__Bacteroidales	f__Bacteroidaceae	g__Bacteroides	s__Bacteroides
0ad266540c0bd9cc57e889f923fbdecc	0.0213447	0.0240128	0.00800427	0.0186766	0.0373533	0.0133404	0.0186766	0.0266809	0	0	0	0	0	0	0	0	0	0	0	0	0	0	0	0	0	0	0	0	0	0	0	0	k__Bacteria	p__Bacteroidetes	c__Bacteroidia	o__Bacteroidales	f__unknown_Bacteroidales	g__unknown_Bacteroidales	s__unknown_Bacteroidales
0ae838cf0df60429622249e4fcdf57a8	0	0.0133404	0	0	0	0	0	0.0373533	0.0106724	0.0133404	0	0	0.0133404	0	0	0	0	0	0	0.0133404	0	0	0.00533618	0	0	0	0	0.0160085	0.00800427	0.00800427	0.0133404	0	k__Bacteria	p__Firmicutes	c__Clostridia	o__Clostridiales	f__unknown_Clostridiales	g__unknown_Clostridiales	s__unknown_Clostridiales
0af316e878b2ebad0e82847d807bf0bf	0	0	0	0	0	0	0	0	0	0	0	0	0	0	0	0	0	0	0.00533618	0	0	0	0	0	0	0	0	0	0	0	0	0	k__Bacteria	p__Bacteroidetes	c__Bacteroidia	o__Bacteroidales	f__S24-7	g__unknown_S24-7	s__unknown_S24-7
0b15a3f55d49bb7f74b11e14839b843f	0	0.0106724	0	0	0	0	0	0	0	0	0	0	0	0	0	0	0	0	0	0	0	0	0	0	0	0	0	0	0	0	0	0	k__Bacteria	p__Firmicutes	c__Clostridia	o__Clostridiales	f__unknown_Clostridiales	g__unknown_Clostridiales	s__unknown_Clostridiales
0b2f932eb687c062e29274bea02f145f	0	0.029349	0	0	0.0266809	0	0	0	0	0	0	0	0	0	0	0	0	0	0	0	0	0	0	0	0	0	0	0	0	0	0	0	k__Bacteria	p__Firmicutes	c__Clostridia	o__Clostridiales	f__Lachnospiraceae	g__unknown_Lachnospiraceae	s__unknown_Lachnospiraceae
0b4c65a4e59627ec1b825f792631ea20	0	0	0	0	0	0	0	0	0	0	0	0	0	0	0	0	0	0	0	0	0	0	0	0	0	0	0	0	0	0.00800427	0	0	k__Bacteria	p__Firmicutes	c__Bacilli	o__Lactobacillales	f__Lactobacillaceae	g__Pediococcus	s__Pediococcus cellicola
0b50c7ab3336e135a48c9b019fa45828	0	0	0	0	0	0	0	0	0	0	0	0	0	0	0	0	0	0.00800427	0	0	0	0	0	0	0	0	0	0	0	0	0	0	k__Bacteria	p__Firmicutes	c__Clostridia	o__Clostridiales	f__unknown_Clostridiales	g__unknown_Clostridiales	s__unknown_Clostridiales
0b762d19faf04c444e4dc4e6afc670e2	0	0	0	0	0	0	0	0	0	0	0	0	0	0	0	0	0.0106724	0	0	0	0	0	0	0	0	0	0	0	0	0	0	0	k__Bacteria	p__Firmicutes	c__Clostridia	o__Clostridiales	f__Lachnospiraceae	g__unknown_Lachnospiraceae	s__unknown_Lachnospiraceae
0b79700b9f3ff2c0237bae2600da1ccb	0.0720384	0.0640342	0.058698	0.0853789	0.0426894	0.0426894	0.0693703	0.0186766	0.106724	0.258805	0.165422	0.16809	0.157417	0.173426	0.0960512	0.0773746	0.0987193	0.16809	0.1254	0.0800427	0.269477	0.109392	0.0747065	0.197439	0.0933831	0.0480256	0.0827108	0.106724	0.0773746	0.088047	0.136073	0.0506937	k__Bacteria	p__Actinobacteria	c__Coriobacteriia	o__Coriobacteriales	f__Coriobacteriaceae	g__unknown_Coriobacteriaceae	s__unknown_Coriobacteriaceae
0b86face6c73c27a6d3de3b830dd3136	0	0	0	0	0	0	0	0	0	0	0	0	0	0	0	0	0.136073	0	0	0	0.0133404	0	0	0.0186766	0	0	0	0	0	0	0	0	k__Bacteria	p__Firmicutes	c__Clostridia	o__Clostridiales	f__unknown_Clostridiales	g__unknown_Clostridiales	s__unknown_Clostridiales
0bc0838fbc29b66b45438f9dd8c40e92	0	0	0	0	0	0	0	0	0	0	0	0	0	0	0	0	0	0	0	0	0	0	0	0	0	0	0	0.00266809	0	0	0	0	k__Bacteria	p__Bacteroidetes	c__Bacteroidia	o__Bacteroidales	f__Bacteroidaceae	g__Bacteroides	s__Bacteroides acidifaciens
0bc6342210e8a2f4987d15cb1ebe5365	0	0	0.0640342	0	0	0	0.0240128	0	0	0	0	0	0	0	0	0	0	0	0	0	0	0	0	0	0	0.154749	0	0	0	0.0506937	0	0	k__Bacteria	p__Firmicutes	c__Clostridia	o__Clostridiales	f__Lachnospiraceae	g__unknown_Lachnospiraceae	s__unknown_Lachnospiraceae
0c0e2e0dc9e82595fbb41c5a66ec2576	0	0	0.0266809	0	0	0	0	0	0	0	0	0	0	0	0	0	0	0	0	0	0	0	0	0	0	0	0	0	0	0	0	0	k__Bacteria	p__Firmicutes	c__Bacilli	o__Lactobacillales	f__Lactobacillaceae	g__unknown_Lactobacillaceae	s__unknown_Lactobacillaceae
0c0f9fe9c47759f1f2fda312044f69d2	0	0	0	0	0	0	0	0	0	0	0	0	0	0	0	0	0	0	0	0	0	0	0	0	0	0	0	0	0.00533618	0	0	0	k__Bacteria	p__Firmicutes	c__Clostridia	o__Clostridiales	f__Ruminococcaceae	g__Clostridium	s__Clostridium methylpentosum
0c1415819d7f5186c946107d9b6a0725	0	0	0	0	0	0	0	0	0	0	0	0	0	0	0	0	0	0	0	0	0	0	0	0	0	0	0	0	0.114728	0	0	0	k__Bacteria	p__Firmicutes	c__Clostridia	o__Clostridiales	f__Lachnospiraceae	g__unknown_Lachnospiraceae	s__unknown_Lachnospiraceae
0c16c265fb41aca02626c3d9de4266cb	0	0.00800427	0	0	0	0	0	0	0	0	0	0	0	0	0	0	0	0	0	0	0	0	0	0	0	0	0	0	0	0	0	0	k__Bacteria	p__Firmicutes	c__Clostridia	o__Clostridiales	f__Lachnospiraceae	g__unknown_Lachnospiraceae	s__unknown_Lachnospiraceae
0c5ad71c7467cf28b8b0953316083699	0	0	0.0106724	0	0	0	0	0	0	0	0	0	0	0	0	0	0	0	0	0	0	0	0	0	0	0	0	0	0	0	0	0	k__Bacteria	p__Firmicutes	c__Clostridia	o__Clostridiales	f__Clostridiaceae	g__Clostridium	s__Clostridium
0c6563ed8b9ddc139a56e7928d357c5f	0	0	0	0	0	0	0	0	0	0	0	0	0	0	0	0	0	0	0	0	0	0.0186766	0	0	0	0	0	0	0	0	0	0	k__Bacteria	p__Actinobacteria	c__Actinobacteria	o__Bifidobacteriales	f__Bifidobacteriaceae	g__Bifidobacterium	s__Bifidobacterium
0c7ec4c0db8d1e467ba4ba13b6e5a54a	0	0	0	0.0320171	0.0346852	0	0.0240128	0	0	0	0	0	0	0	0	0	0	0	0	0	0	0	0	0	0	0	0	0	0	0	0	0	k__Bacteria	p__Firmicutes	c__Clostridia	o__Clostridiales	f__Lachnospiraceae	g__Ruminococcus	s__Ruminococcus lactaris
0c8d47a71967c926618efc2eb1f104b2	0	0	0	0	0	0	0	0	0	0	0	0	0	0	0	0	0	0	0	0	0	0	0	0.00800427	0	0	0	0	0	0	0	0	k__Bacteria	p__Bacteroidetes	c__Bacteroidia	o__Bacteroidales	f__S24-7	g__unknown_S24-7	s__unknown_S24-7
0ca56c8e19cdc8cbc4f52b394092ab45	0.602988	0.944504	0.429562	0.274813	0.685699	0.424226	0.368196	0.253469	1.1873	0.240128	2.67609	0.453575	0.138741	0.298826	1.16596	1.09392	0.434899	0.138741	0	0.741729	0.160085	0.522946	1.42743	0	0.739061	3.24707	1.61419	1.04055	1.33671	2.30256	1.78228	1.55283	k__Bacteria	p__Firmicutes	c__Clostridia	o__Clostridiales	f__Lachnospiraceae	g__unknown_Lachnospiraceae	s__unknown_Lachnospiraceae
0cd4bf7380340e90aa4359bd85ae3e40	0	0	0	0	0	0	0	0	0	0	0	0	0	0	0	0	0	0	0	0	0	0	0	0	0	0	0.0266809	0	0	0	0	0	k__Bacteria	p__Verrucomicrobia	c__Verrucomicrobiae	o__Verrucomicrobiales	f__Verrucomicrobiaceae	g__unknown_Verrucomicrobiaceae	s__unknown_Verrucomicrobiaceae
0cfece931a93d2720583ceb53fbc0a1e	0	0	0	0	0	0	0	0	0	0	0	0.0106724	0	0	0	0	0.0133404	0	0	0	0	0	0	0	0	0	0	0	0	0	0	0	k__Bacteria	p__Firmicutes	c__Clostridia	o__Clostridiales	f__unknown_Clostridiales	g__unknown_Clostridiales	s__unknown_Clostridiales
0d14b9c11de71fd1dd2c9e358a6b5fe9	0	0	0	0	0	0	0	0	0	0	0	0	0	0	0.0106724	0	0	0	0	0	0	0	0	0	0	0	0	0	0	0	0	0	k__Bacteria	p__Firmicutes	c__Clostridia	o__Clostridiales	f__Ruminococcaceae	g__Butyricicoccus	s__Butyricicoccus pullicaecorum
0d2b799b10ef3a93f8cd99f0825b1819	0	0	0	0	0	0	0	0	0	0	0	0	0.0773746	0	0	0	0	0	0	0	0	0	0	0	0	0	0	0	0	0	0	0	k__Bacteria	p__Firmicutes	c__Clostridia	o__Clostridiales	f__Ruminococcaceae	g__unknown_Ruminococcaceae	s__unknown_Ruminococcaceae
0d3f2e9a94367d00ce8e6712bb913324	0.00266809	0	0	0	0	0	0	0	0	0	0	0	0	0	0	0	0	0	0	0	0	0	0	0	0	0	0	0	0	0	0	0	k__Bacteria	p__Firmicutes	c__Clostridia	o__Clostridiales	f__unknown_Clostridiales	g__unknown_Clostridiales	s__unknown_Clostridiales
0d676eac492d77f777ff22c78a72b1db	0	0	0	0	0	0	0	0	0	0	0	0	0	0	0	0	0	0	0	0	0	0.0160085	0	0	0	0	0	0	0	0	0	0	k__Bacteria	p__Bacteroidetes	c__Bacteroidia	o__Bacteroidales	f__S24-7	g__unknown_S24-7	s__unknown_S24-7
0d6e809560670d7f5386228f852cb586	0	0	0	0	0	0	0	0	0	0	0	0	0	0	0	0	0	0	0	0	0	0	0	0	0	0	0	0	0.0106724	0	0	0	k__Bacteria	p__Firmicutes	c__Clostridia	o__Clostridiales	f__Ruminococcaceae	g__Clostridium	s__Clostridium methylpentosum
0dc021f933d58320f672e9ad825d1486	0	0	0	0	0	0	0	0	0	0	0.00266809	0	0	0	0	0	0	0	0	0	0	0	0	0	0	0	0	0	0	0	0	0	k__Bacteria	p__Bacteroidetes	c__Bacteroidia	o__Bacteroidales	f__unknown_Bacteroidales	g__unknown_Bacteroidales	s__unknown_Bacteroidales
0dcf039ef6a9a6e509ec8eb9e3987fc5	0	0	0	0	0	0	0	0.00533618	0	0	0	0	0	0	0	0	0	0	0	0	0	0	0	0	0	0	0	0	0	0	0	0	k__Bacteria	p__Firmicutes	c__Clostridia	o__Clostridiales	f__Lachnospiraceae	g__Clostridium	s__Clostridium
0e421e3da3a34e4c0e7ab7c50470d2f7	0	0	0	0	0	0	0	0	0	0	0	0	0	0	0	0	0	0	0.0133404	0	0	0	0	0	0	0	0	0	0	0	0	0	k__Bacteria	p__Firmicutes	c__Clostridia	o__Clostridiales	f__Lachnospiraceae	g__unknown_Lachnospiraceae	s__unknown_Lachnospiraceae
0e43d7a4de05dffda8f1c966883c8dae	0	0	0	0	0	0	0	0	0	0	0	0	0	0.170758	0	0	0	0	0	0	0	0	0	0	0	0	0	0	0	0	0	0	k__Bacteria	p__Firmicutes	c__Clostridia	o__Clostridiales	f__Lachnospiraceae	g__unknown_Lachnospiraceae	s__unknown_Lachnospiraceae
0e58abb4db9c8d7cf17c1aa8d89beea9	0	0	0	0	0	0	0	0	0	0	0	0	0.00533618	0	0	0	0	0	0	0	0	0	0	0	0	0	0	0	0	0	0	0	k__Bacteria	p__Firmicutes	c__Clostridia	o__Clostridiales	f__Lachnospiraceae	g__unknown_Lachnospiraceae	s__unknown_Lachnospiraceae
0ea4ea2098449a83ec1f5be42e7dda7a	0	0	0	0	0	0	0	0	0	0	0	0	0	0	0	0	0	0	0	0	0	0	0	0	0	0	0	0	0	0	0.00266809	0	k__Bacteria	p__Firmicutes	c__Clostridia	o__Clostridiales	f__unknown_Clostridiales	g__unknown_Clostridiales	s__unknown_Clostridiales
0edb9c3691e1eedd22af5bfbf2b74cbb	0	0	0	0	0	0	0	0	0	0	0	0	0	0	0	0	0.0613661	0	0.109392	0	0	0	0	0.160085	0.0800427	0.109392	0	0.117396	0	0	0.122732	0.0933831	k__Bacteria	p__Firmicutes	c__Bacilli	o__Bacillales	f__Bacillaceae	g__unknown_Bacillaceae	s__unknown_Bacillaceae
0ef569f56a2112efb85992354f3670e8	0	0	0	0	0	0	0	0	0	0	0	0	0	0.0346852	0	0	0	0	0	0	0	0	0	0	0	0	0	0	0	0	0	0	k__Bacteria	p__Firmicutes	c__Bacilli	o__Bacillales	f__Bacillaceae	g__unknown_Bacillaceae	s__unknown_Bacillaceae
0f04a5823eb420ac9973f0f8fef50376	0	0	0	0	0	0	0	0	0.0426894	0	0	0	0	0.232124	0	0	0	0	0	0	0	0	0	0	0	0	0	0	0	0	0	0	k__Bacteria	p__Firmicutes	c__Clostridia	o__Clostridiales	f__Lachnospiraceae	g__unknown_Lachnospiraceae	s__unknown_Lachnospiraceae
0f2279c1f199815c0cc28a676614b698	0	0	0	0	0	0	0	0	0	0	0	0	0	0	0	0	0	0	0.00266809	0	0	0	0	0	0	0	0	0	0	0	0	0	k__Bacteria	p__Firmicutes	c__Clostridia	o__Clostridiales	f__Ruminococcaceae	g__Clostridium	s__Clostridium methylpentosum
0f7dc67cd88188d71078163a64e594bb	0	0	0	0	0	0	0.0213447	0	0.029349	0	0	0	0	0.0346852	0.0373533	0	0	0	0	0	0	0	0	0	0	0	0	0	0	0	0	0	k__Bacteria	p__Firmicutes	c__Clostridia	o__Clostridiales	f__unknown_Clostridiales	g__unknown_Clostridiales	s__unknown_Clostridiales
0fdbec1f80d993229700174fb9214d8e	0	0	0	0	0	0	0	0	0	0	0	0	0	0	0	0	0	0.00533618	0	0	0	0	0	0	0	0	0	0	0	0	0	0	k__Bacteria	p__Firmicutes	c__Clostridia	o__Clostridiales	f__unknown_Clostridiales	g__unknown_Clostridiales	s__unknown_Clostridiales
0fff6afb1402557ccb805f06d4ca739d	0	0	0	0	0	0	0	0	0	0	0	0	0	0	0	0	0	0	0.0213447	0	0	0	0	0	0	0	0	0	0	0	0	0	k__Bacteria	p__Firmicutes	c__unknown_Firmicutes	o__unknown_Firmicutes	f__unknown_Firmicutes	g__unknown_Firmicutes	s__unknown_Firmicutes
1050cdab290aa96cefa3486be4eb3eea	0	0	0	0	0	0	0	0	0.0106724	0	0	0	0	0	0	0	0	0	0	0	0	0	0	0	0	0	0	0	0	0	0	0	k__Bacteria	p__Bacteroidetes	c__Bacteroidia	o__Bacteroidales	f__S24-7	g__unknown_S24-7	s__unknown_S24-7
105d96fe8ddb3283e58bb272e7bca334	0.154749	0.192102	0.170758	0.202775	0.202775	0.117396	0.173426	0.23746	0.394877	0.480256	0.338847	0.330843	0.512273	0.53095	0.453575	0.498933	0.672359	0.661686	0.76841	0.651014	0.554963	0.509605	0.645678	0.816435	0.365528	1.08058	0.53095	0.60032	0.453575	0.728388	0.309498	0.538954	k__Bacteria	p__Bacteroidetes	c__Bacteroidia	o__Bacteroidales	f__S24-7	g__unknown_S24-7	s__unknown_S24-7
10c44aa895e531ecdd7e303429fa76ba	0	0	0	0	0.0106724	0	0	0	0	0	0	0	0	0	0	0	0	0	0	0	0	0	0	0	0	0	0	0	0	0	0	0	k__Bacteria	p__Bacteroidetes	c__Bacteroidia	o__Bacteroidales	f__unknown_Bacteroidales	g__unknown_Bacteroidales	s__unknown_Bacteroidales
10c4d60fac41d446d5dfad7472d1b922	0	0	0	0	0	0	0	0	0	0	0	0	0	0	0	0	0	0	0	0	0.00266809	0	0	0	0	0	0	0	0	0	0	0	k__Bacteria	p__Firmicutes	c__Clostridia	o__Clostridiales	f__Lachnospiraceae	g__unknown_Lachnospiraceae	s__unknown_Lachnospiraceae
10cd7b907c91b72affdb217950240a7d	0	0	0	0	0	0	0	0	0	0	0	0	0	0	0	0	0	0	0	0	0	0	0	0	0	0	0	0	0.0373533	0	0	0	k__Bacteria	p__Firmicutes	c__Clostridia	o__Clostridiales	f__Ruminococcaceae	g__Papillibacter	s__Papillibacter cinnamivorans
10f0c5f5bf3f01a7f8058d67f059eede	0	0	0	0	0	0	0	0	0	0	0	0	0	0	0.11206	0	0	0	0	0	0	0	0	0	0	0	0	0	0	0	0	0	k__Bacteria	p__Firmicutes	c__Clostridia	o__Clostridiales	f__Lachnospiraceae	g__Dorea	s__Dorea longicatena
110de08a82095d3b0852ea4c3eae9ee5	0	0.101387	0	0.0160085	0.0320171	0	0	0	0	0.0400213	0	0	0	0.0506937	0	0	0	0	0.0827108	0.0533618	0.0533618	0.0426894	0	0	0.0400213	0	0	0	0	0	0	0.0693703	k__Bacteria	p__Firmicutes	c__Clostridia	o__Clostridiales	f__Ruminococcaceae	g__unknown_Ruminococcaceae	s__unknown_Ruminococcaceae
112b461e5ffd0c7060bcc1987b66e540	0	0	0	0	0	0	0	0	0	0	0	0	0	0	0	0	0	0	0	0	0	0	0	0	0	0	0.0133404	0	0	0	0	0	k__Bacteria	p__Firmicutes	c__Clostridia	o__Clostridiales	f__Lachnospiraceae	g__unknown_Lachnospiraceae	s__unknown_Lachnospiraceae
114c0053534748d14649b46baddfbc8f	0	0	0	0	0	0	0	0	0.0213447	0.058698	0	0	0	0.0106724	0	0.0213447	0	0	0	0	0	0	0	0	0	0	0	0	0	0	0	0	k__Bacteria	p__Firmicutes	c__Clostridia	o__Clostridiales	f__unknown_Clostridiales	g__unknown_Clostridiales	s__unknown_Clostridiales
115013c1b2823e22a15e4fd7e1619eca	0	0	0	0	0	0	0	0	0	0	0	0	0	0	0	0	0	0	0	0	0	0	0	0	0	0	0.00800427	0	0	0	0	0	k__Bacteria	p__Firmicutes	c__Clostridia	o__Clostridiales	f__Lachnospiraceae	g__Dorea	s__Dorea longicatena
11813706deb14cf577ee7c57e936b1b3	0	0	0	0	0	0	0	0	0	0	0	0	0	0	0	0	0	0	0	0	0	0	0	0	0	0	0	0	0	0	0.00533618	0	k__Bacteria	p__Firmicutes	c__Clostridia	o__Clostridiales	f__Ruminococcaceae	g__unknown_Ruminococcaceae	s__unknown_Ruminococcaceae
118941595780d1b435737fb8ef7dafc8	0	0.00533618	0	0	0	0	0	0	0	0	0	0	0	0	0	0	0	0	0	0	0	0	0	0	0	0	0	0	0	0	0	0	k__Bacteria	p__Firmicutes	c__Bacilli	o__unknown_Bacilli	f__unknown_Bacilli	g__unknown_Bacilli	s__unknown_Bacilli
11a54ace0133d18d1ac339aa7dcf6e94	0	0	0	0	0	0	0	0	0	0	0	0	0	0	0	0	0	0	0	0	0.00533618	0	0	0	0	0	0	0	0	0	0	0	k__Bacteria	p__Bacteroidetes	c__Bacteroidia	o__Bacteroidales	f__Bacteroidaceae	g__Bacteroides	s__Bacteroides acidifaciens
11a76f134ebb84f755a7fdf3523eb07b	0.029349	0	0.0160085	0	0	0	0	0	0.0133404	0.0106724	0	0.0186766	0	0.0506937	0	0	0.029349	0.0213447	0	0.0266809	0	0.0186766	0	0	0	0	0	0.0213447	0	0	0	0.0693703	k__Bacteria	p__Firmicutes	c__Clostridia	o__Clostridiales	f__Lachnospiraceae	g__unknown_Lachnospiraceae	s__unknown_Lachnospiraceae
11ad6bbe8ae993d13e2deb04daa81ad5	0	0	0	0	0	0	0	0	0	0	0	0	0.00266809	0	0	0	0	0	0	0	0	0	0	0	0	0	0	0	0	0	0	0	k__Bacteria	p__Firmicutes	c__Clostridia	o__Clostridiales	f__Lachnospiraceae	g__unknown_Lachnospiraceae	s__unknown_Lachnospiraceae
11dc56eb117bc0d0fb46714873fb8bf4	0	0	0	0	0	0	0	0	0	0	0	0	0	0	0	0	0	0	0	0	0	0	0	0	0.00266809	0	0	0	0	0	0	0	k__Bacteria	p__Proteobacteria	c__Gammaproteobacteria	o__Enterobacteriales	f__Enterobacteriaceae	g__unknown_Enterobacteriaceae	s__unknown_Enterobacteriaceae
1223f6ceb2f03b65f4e6ce9f9fb102bc	0.00533618	0	0	0	0	0	0	0	0	0	0	0	0	0	0	0	0	0	0	0	0	0	0	0	0	0	0	0	0	0	0	0	k__Bacteria	p__Firmicutes	c__Clostridia	o__Clostridiales	f__Lachnospiraceae	g__unknown_Lachnospiraceae	s__unknown_Lachnospiraceae
122b3f813ffb0ac0ff1ad5f0af29f408	0	0	0	0	0	0	0	0	0	0	0	0	0	0	0	0	0	0	0	0	0	0	0	0	0	0	0	0	0	0	0.00533618	0	k__Bacteria	p__Firmicutes	c__Clostridia	o__Clostridiales	f__Lachnospiraceae	g__unknown_Lachnospiraceae	s__unknown_Lachnospiraceae
124134223cc3a2130b6d0be0c7e85836	0.0346852	0	0.0186766	0.0320171	0.0160085	0.0186766	0	0	0.0400213	0.0186766	0.0213447	0.00800427	0.0160085	0.0320171	0.184098	0.0133404	0.0160085	0.0426894	0.0106724	0	0.0560299	0	0	0	0	0.0320171	0.0213447	0	0	0	0	0	k__Bacteria	p__Firmicutes	c__Erysipelotrichi	o__Erysipelotrichales	f__Erysipelotrichaceae	g__Clostridium	s__Clostridium saccharogumia
12413eda116a103e53f8b5d7b3a8935f	0	0	0	0	0	0	0	0	0	0	0	0.170758	0	0.162753	0	0	0	0	0	0	0	0	0	0	0	0	0	0	0	0	0	0	k__Bacteria	p__Proteobacteria	c__Gammaproteobacteria	o__Enterobacteriales	f__Enterobacteriaceae	g__unknown_Enterobacteriaceae	s__unknown_Enterobacteriaceae
126c692cfe5111d3875baff8f3e1faa1	0	0	0	0	0	0	0	0	0	0	0	0	0	0	0	0	0	0	0	0	0.00533618	0	0	0	0	0	0	0	0	0	0	0	k__Bacteria	p__Bacteroidetes	c__Bacteroidia	o__Bacteroidales	f__Rikenellaceae	g__Alistipes	s__Alistipes massiliensis
128d687e9d138367802df622a1c59378	0	0.0186766	0	0	0	0	0.0106724	0	0	0.0160085	0	0	0.0400213	0	0.0400213	0	0	0.0426894	0	0.0186766	0.0480256	0.0106724	0.0320171	0.0213447	0.029349	0	0	0	0.0240128	0	0.0213447	0.0373533	k__Bacteria	p__Firmicutes	c__Clostridia	o__Clostridiales	f__Ruminococcaceae	g__Clostridium	s__Clostridium methylpentosum
129e3e454e96449b2cc45d275a6008a0	0	0	0	0	0	0	0	0	0	0	0	0	0	0	0	0	0	0	0	0	0	0	0	0	0	0	0	0.00533618	0	0	0	0	k__Bacteria	p__Firmicutes	c__Clostridia	o__Clostridiales	f__Lachnospiraceae	g__unknown_Lachnospiraceae	s__unknown_Lachnospiraceae
12b81daddb4200a443cf3d507d9de41d	0.029349	0	0	0	0	0.1254	0	0	0	0.101387	0	0	0	0	0	0	0	0	0	0	0	0.0853789	0	0	0.088047	0	0	0	0	0	0	0	k__Bacteria	p__Firmicutes	c__Clostridia	o__Clostridiales	f__Ruminococcaceae	g__unknown_Ruminococcaceae	s__unknown_Ruminococcaceae
12e668ba8483079602f7af2d338dca84	0	0	0	0	0	0	0	0	0	0	0	0	0	0	0	0	0	0	0	0	0	0	0	0	0	0	0	0	0	0	0	0.0106724	k__Bacteria	p__Bacteroidetes	c__Bacteroidia	o__Bacteroidales	f__Rikenellaceae	g__Alistipes	s__Alistipes massiliensis
12e81f7c1247d6eb96ff5f39ea3a476b	0.277481	0.309498	0.314835	0.309498	0.202775	0.157417	0.152081	0.264141	0	0	0	0	0	0	0	0	0	0	0	0	0	0	0	0	0	0	0	0	0	0	0	0	k__Bacteria	p__Firmicutes	c__Clostridia	o__Clostridiales	f__Lachnospiraceae	g__Marvinbryantia	s__Marvinbryantia formatexigens
12f0cf90a80126dc05fa1a69098fc9e9	0	0	0	0	0.00800427	0	0	0	0	0	0	0	0	0	0	0	0	0	0	0	0	0	0	0	0	0	0	0	0	0	0	0	k__Bacteria	p__Firmicutes	c__Clostridia	o__Clostridiales	f__unknown_Clostridiales	g__unknown_Clostridiales	s__unknown_Clostridiales
12f269ac3e464832d5965a511d1c818c	0	0	0	0	0	0	0	0	0	0	0	0	0	0	0	0	0	0	0	0	0	0	0	0	0	0	0	0	0	0	0.00266809	0	k__Bacteria	p__Firmicutes	c__Clostridia	o__Clostridiales	f__Lachnospiraceae	g__unknown_Lachnospiraceae	s__unknown_Lachnospiraceae
12f3ff650a008976ce12f6735a605ca6	0	0	0	0	0	0	0	0	0	0	0	0	0	0	0	0	0	0	0	0	0	0	0	0	0	0	0.0320171	0	0	0	0	0	k__Bacteria	p__Verrucomicrobia	c__Verrucomicrobiae	o__Verrucomicrobiales	f__Verrucomicrobiaceae	g__Akkermansia	s__Akkermansia muciniphila
13196f067ed8603818714d650e369e75	0.312166	0.232124	0.338847	0.330843	0.178762	0.122732	0.0720384	0.322839	0	0	0	0	0	0	0	0	0	0	0	0	0	0	0	0	0	0	0	0	0	0	0	0	k__Bacteria	p__Firmicutes	c__Clostridia	o__Clostridiales	f__Lachnospiraceae	g__unknown_Lachnospiraceae	s__unknown_Lachnospiraceae
131f004a8290d98e5437ed6ecfd2c41e	0	0	0	0	0	0	0	0	0	0	0	0	0	0	0	0	0	0	0	0	0	0	0	0	0	0	0	0	0.00266809	0	0	0	k__Bacteria	p__Firmicutes	c__Bacilli	o__Lactobacillales	f__unknown_Lactobacillales	g__unknown_Lactobacillales	s__unknown_Lactobacillales
13270e6a1e7ff528a60507ec019d2850	0	0	0	0	0	0	0	0	0	0	0	0	0	0	0	0	0	0	0	0	0	0	0	0	0	0	0	0	0	0.00800427	0	0	k__Bacteria	p__Firmicutes	c__Clostridia	o__Clostridiales	f__Lachnospiraceae	g__unknown_Lachnospiraceae	s__unknown_Lachnospiraceae
13321966005245764fd30b84d007e52b	0	0	0	0.0133404	0	0	0	0	0	0	0	0	0	0	0	0	0	0	0	0	0	0	0	0	0	0	0	0	0	0	0	0	k__Bacteria	p__Firmicutes	c__Clostridia	o__Clostridiales	f__Lachnospiraceae	g__Dorea	s__Dorea longicatena
1374cfde1f98dd4f576cb782cbca6b6d	0	0	0	0	0	0	0	0	0	0	0.00266809	0	0	0	0	0	0	0	0	0	0	0	0	0	0	0	0	0	0	0	0	0	k__Bacteria	p__Actinobacteria	c__Coriobacteriia	o__Coriobacteriales	f__Coriobacteriaceae	g__Eggerthella	s__Eggerthella
1389097c4ce142f3d97a433cf7d469e0	0	0	0.0160085	0	0	0	0	0	0	0	0	0	0	0	0	0	0	0	0	0	0	0	0	0	0	0	0	0	0	0	0	0	k__Bacteria	p__Firmicutes	c__Bacilli	o__Bacillales	f__Bacillaceae	g__unknown_Bacillaceae	s__unknown_Bacillaceae
138c057a121ecd4688c734929cbe8096	0	0	0	0	0	0	0	0	0	0	0.0186766	0.0133404	0	0	0	0	0	0	0	0	0	0	0	0	0	0	0	0.00533618	0	0	0	0	k__Bacteria	p__Firmicutes	c__Clostridia	o__Clostridiales	f__Lachnospiraceae	g__unknown_Lachnospiraceae	s__unknown_Lachnospiraceae
13c71b675a5f59aeb2dcc0998d788eaf	0	0	0	0	0	0	0	0.0773746	0	0	0	0	0	0	0	0	0	0	0	0	0	0	0	0	0	0	0	0	0	0	0	0	k__Bacteria	p__Firmicutes	c__Clostridia	o__Clostridiales	f__Lachnospiraceae	g__Defluviitalea	s__Defluviitalea saccharophila
13ca1f1ac270fc9a36f2e4382e0c1efc	0	0.0266809	0	0.0213447	0	0	0	0.029349	0	0	0	0	0	0	0.0213447	0	0	0	0.0240128	0	0.0186766	0.0213447	0	0.0160085	0.117396	0	0	0.0240128	0.117396	0	0	0.0560299	k__Bacteria	p__Firmicutes	c__Clostridia	o__Clostridiales	f__Ruminococcaceae	g__unknown_Ruminococcaceae	s__unknown_Ruminococcaceae
13f6a929fa6ed766c7646cbf39b216d9	0.00800427	0	0	0	0	0	0	0	0	0	0	0	0	0	0	0	0	0	0	0	0	0	0	0	0	0	0	0	0	0	0	0	k__Bacteria	p__Actinobacteria	c__Coriobacteriia	o__Coriobacteriales	f__Coriobacteriaceae	g__unknown_Coriobacteriaceae	s__unknown_Coriobacteriaceae
141b0da2b07c5bc1dd2e3fd1f4459389	0.00800427	0	0	0	0	0	0	0	0	0	0	0	0	0	0	0	0	0	0	0	0	0	0	0	0	0	0	0	0	0	0	0	k__Bacteria	p__Firmicutes	c__Clostridia	o__Clostridiales	f__Lachnospiraceae	g__Dorea	s__Dorea longicatena
145feef7643f9a74b2658ce98e1e6672	0.00266809	0	0	0	0	0	0	0	0	0	0	0	0	0	0	0	0	0	0	0	0	0	0	0	0	0	0	0	0	0	0	0	k__Bacteria	p__Firmicutes	c__Bacilli	o__Lactobacillales	f__Lactobacillaceae	g__unknown_Lactobacillaceae	s__unknown_Lactobacillaceae
1461293aae01fea1446b4a5126752065	0	0	0	0	0	0	0.00800427	0	0	0	0	0	0	0	0	0	0	0	0	0	0	0	0	0	0	0	0	0	0	0	0	0	k__Bacteria	p__Firmicutes	c__Clostridia	o__Clostridiales	f__unknown_Clostridiales	g__unknown_Clostridiales	s__unknown_Clostridiales
14790d8022ec46515061cb80907f7568	0	0	0	0	0	0	0	0	0	0	0.0160085	0.0453575	0.0960512	0	0.0613661	0.128068	0	0.0160085	0.130736	0.0453575	0.0186766	0.00533618	0.0720384	0.0133404	0	0	0	0	0	0	0	0	k__Bacteria	p__Firmicutes	c__Erysipelotrichi	o__Erysipelotrichales	f__Erysipelotrichaceae	g__Clostridium	s__Clostridium saccharogumia
148f277a0871182e7506b51a4a629025	0.00533618	0	0	0	0	0	0	0	0	0	0	0	0	0	0	0	0	0	0	0	0	0	0	0	0	0	0	0	0	0	0	0	k__Bacteria	p__Firmicutes	c__Bacilli	o__Lactobacillales	f__Lactobacillaceae	g__unknown_Lactobacillaceae	s__unknown_Lactobacillaceae
149f138d3fcc5b53e42f2ca3bc2d2161	0	0	0	0	0	0	0	0	0	0	0	0	0	0	0	0	0	0	0	0	0	0	0	0	0	0	0.0133404	0	0	0	0	0	k__Bacteria	p__Firmicutes	c__Clostridia	o__Clostridiales	f__Ruminococcaceae	g__Papillibacter	s__Papillibacter cinnamivorans
14ac87dbe54a06876619a01f36992d37	0	0	0	0	0	0	0	0	0	0	0	0	0.090715	0	0	0	0	0	0	0	0	0	0	0	0	0	0	0	0	0	0	0	k__Bacteria	p__Firmicutes	c__Clostridia	o__Clostridiales	f__unknown_Clostridiales	g__unknown_Clostridiales	s__unknown_Clostridiales
15153ae70f77d93d4d9821a9084eddcd	0	0	0	0	0	0	0	0	0.0320171	0	0	0	0.0373533	0	0.0160085	0	0	0.0346852	0.0320171	0.0266809	0.00533618	0.0426894	0.0320171	0.0186766	0	0	0	0.0240128	0	0	0.029349	0	k__Bacteria	p__Firmicutes	c__Clostridia	o__Clostridiales	f__unknown_Clostridiales	g__unknown_Clostridiales	s__unknown_Clostridiales
1544e0fa4394f421ba60e196eca43665	0	0	0	0	0	0	0	0	0	0	0	0	0	0	0	0	0	0	0	0	0	0	0	0	0	0	0	0	0	0.00533618	0	0	k__Bacteria	p__Bacteroidetes	c__Bacteroidia	o__Bacteroidales	f__S24-7	g__unknown_S24-7	s__unknown_S24-7
15464cf2eee6b38b4904ba8583166255	0.133404	0.258805	0.0560299	0.0747065	0.114728	0.058698	0.0453575	0.120064	0.1254	0.0533618	0.0266809	0.0266809	0.173426	0.130736	0.0186766	0.165422	0.130736	0.376201	0.240128	0.272145	0.178762	0.0747065	0.0960512	0.397545	0.18143	0.144077	0.18143	0.0426894	0	0.0693703	0.058698	0.11206	k__Bacteria	p__Firmicutes	c__Clostridia	o__Clostridiales	f__Ruminococcaceae	g__Sporobacter	s__Sporobacter termitidis
15493050c312878e46c7016c2a08b369	0	0	0	0	0	0	0	0	0	0	0	0	0	0	0	0.0160085	0	0	0	0	0	0	0	0	0	0	0	0	0	0	0	0	k__Bacteria	p__Firmicutes	c__Clostridia	o__Clostridiales	f__Clostridiaceae	g__Clostridium	s__Clostridium disporicum
1561bcb3a536a473ed6e3d930f6eff72	0	0	0	0	0	0	0	0	0	0	0	0	0.0426894	0	0	0	0	0	0	0	0	0	0	0	0	0	0	0	0	0	0	0	k__Bacteria	p__Firmicutes	c__Clostridia	o__Clostridiales	f__unknown_Clostridiales	g__unknown_Clostridiales	s__unknown_Clostridiales
1580f9a71a50ff7bef4f9cd7febb7b44	0	0	0	0	0	0	0	0	0	0	0	0	0	0	0	0	0	0	0	0.00800427	0	0	0	0	0	0	0	0	0	0	0	0	k__Bacteria	p__Firmicutes	c__Clostridia	o__Clostridiales	f__unknown_Clostridiales	g__unknown_Clostridiales	s__unknown_Clostridiales
1599337ec9bfe070db60662ad0ee680e	0	0	0	0	0	0	0	0	0	0	0	0	0.0186766	0	0	0	0	0	0	0	0	0	0	0	0	0	0	0	0	0	0	0	k__Bacteria	p__Firmicutes	c__Clostridia	o__Clostridiales	f__Ruminococcaceae	g__Sporobacter	s__Sporobacter termitidis
15a265739289f41e74cfe471e221bbd5	0	0	0	0	0	0	0	0	0	0	0	0	0	0	0	0.00800427	0	0	0	0	0	0	0	0	0	0	0	0	0	0.0106724	0	0	k__Bacteria	p__Firmicutes	c__Erysipelotrichi	o__Erysipelotrichales	f__Erysipelotrichaceae	g__Clostridium	s__Clostridium saccharogumia
15d9d2c460450f78edb173afedc5a44c	0	0	0	0	0	0	0	0	0	0	0	0	0.00266809	0	0	0	0	0	0	0	0	0	0	0	0	0	0	0	0	0	0	0	k__Bacteria	p__Tenericutes	c__Mollicutes	o__Anaeroplasmatales	f__Anaeroplasmataceae	g__Anaeroplasma	s__Anaeroplasma
15e1e1d56fc1d9de0da8cf426c7eb5ba	0	0	0	0	0	0	0	0.141409	0	0	0	0	0	0	0	0	0	0	0	0.0160085	0	0	0	0	0	0	0	0	0	0	0	0	k__Bacteria	p__Firmicutes	c__Clostridia	o__Clostridiales	f__Lachnospiraceae	g__unknown_Lachnospiraceae	s__unknown_Lachnospiraceae
15e2d3153e2a4717861ed3a000c4750f	0	0	0	0	0	0.0667022	0	0	0	0	0	0	0	0	0	0	0	0	0	0	0	0	0	0	0	0	0	0	0	0	0	0	k__Bacteria	p__Firmicutes	c__Bacilli	o__Lactobacillales	f__Lactobacillaceae	g__Pediococcus	s__Pediococcus
15fe2a489bbdb32bd8a53bf91b0e57e0	0.176094	0.0987193	0.184098	0.208111	0.194771	0.23746	0.088047	0.138741	0.0266809	0	0	0	0	0	0	0	0	0	0	0	0	0	0	0	0	0	0	0	0	0.130736	0	0	k__Bacteria	p__Firmicutes	c__Clostridia	o__Clostridiales	f__Lachnospiraceae	g__unknown_Lachnospiraceae	s__unknown_Lachnospiraceae
1631f3d693fed933cc8a0966a2a37d5f	0.0560299	0.0960512	0	0.0773746	0.0320171	0	0.0266809	0.0640342	0.0400213	0.0747065	0.1254	0.0800427	0.0613661	0.0560299	0.0560299	0.0773746	0.0560299	0.122732	0.0533618	0.0426894	0	0.106724	0.0346852	0.136073	0.122732	0.154749	0.058698	0.117396	0.117396	0.0987193	0.325507	0.136073	k__Bacteria	p__Firmicutes	c__Clostridia	o__Clostridiales	f__unknown_Clostridiales	g__unknown_Clostridiales	s__unknown_Clostridiales
163d42d10e755f61f792ca5fe9c3ae22	0	0.0747065	0.058698	0.0827108	0.133404	0.0106724	0.0480256	0.0800427	0	0	0	0	0.11206	0.109392	0.0480256	0.0346852	0.0693703	0.456243	0.117396	0.0960512	0.0506937	0.029349	0	0.101387	0	0	0.23746	0	0.170758	0	0	0	k__Bacteria	p__Firmicutes	c__Clostridia	o__Clostridiales	f__Ruminococcaceae	g__unknown_Ruminococcaceae	s__unknown_Ruminococcaceae
1658fdafc798e1a42cb8a56fdada0055	0	0	0	0	0	0	0	0	0	0	0	0	0	0	0	0	0	0	0	0	0	0	0	0	0	0	0	0	0.00266809	0	0	0	k__Bacteria	p__Firmicutes	c__Clostridia	o__Clostridiales	f__Lachnospiraceae	g__unknown_Lachnospiraceae	s__unknown_Lachnospiraceae
168b9378dd01639fbe01e7b804948006	0	0	0.00800427	0	0	0	0	0	0	0	0	0	0	0	0	0	0	0	0	0	0	0	0	0	0	0	0	0	0	0	0	0	k__Bacteria	p__Firmicutes	c__Erysipelotrichi	o__Erysipelotrichales	f__Erysipelotrichaceae	g__Anaerorhabdus	s__Anaerorhabdus furcosa
169b372862575d583466ee0b262258fa	0	0	0	0	0	0	0	0	0	0	0	0	0	0	0	0	0	0	0	0	0	0	0	0	0	0	0	0	0.058698	0	0	0	k__Bacteria	p__Firmicutes	c__Clostridia	o__Clostridiales	f__Ruminococcaceae	g__unknown_Ruminococcaceae	s__unknown_Ruminococcaceae
16a294c6417a624102f1594cbddb7e20	0	0	0	0	0	0	0	0	0	0	0	0	0	0	0	0	0	0	0	0	0	0	0	0	0	0	0	0.00533618	0	0	0	0	k__Bacteria	p__Bacteroidetes	c__Bacteroidia	o__Bacteroidales	f__S24-7	g__unknown_S24-7	s__unknown_S24-7
16a5987249f40e83c8f4cdcc7740dc09	0	0	0	0	0	0	0	0	0	0	0	0	0.0480256	0	0	0	0	0	0	0	0	0.0480256	0	0	0	0	0	0	0	0	0	0	k__Bacteria	p__Firmicutes	c__Clostridia	o__Clostridiales	f__unknown_Clostridiales	g__unknown_Clostridiales	s__unknown_Clostridiales
16d65d881817b1f182565f80056f9e54	0	0	0	0	0.0106724	0	0	0	0	0	0	0	0	0	0	0	0	0	0	0	0	0	0	0	0	0	0	0	0	0	0	0	k__Bacteria	p__Firmicutes	c__Clostridia	o__Clostridiales	f__Lachnospiraceae	g__unknown_Lachnospiraceae	s__unknown_Lachnospiraceae
16e442093576f8952919b84166c38903	0	0	0	0	0	0	0	0	0	0	0	0	0	0.0133404	0	0	0	0	0	0	0	0	0	0	0	0	0	0	0	0	0	0	k__Bacteria	p__Firmicutes	c__Bacilli	o__Lactobacillales	f__Lactobacillaceae	g__unknown_Lactobacillaceae	s__unknown_Lactobacillaceae
16ec3421da5f7ab975c0aca5d0f0669a	0	0.11206	0.0400213	0	0	0	0	0.413554	0	0	0	0	0	0	0	0	0	0	0	0	0	0	0	0	0	0	0	0	0	0	0	0	k__Bacteria	p__Firmicutes	c__Clostridia	o__Clostridiales	f__unknown_Clostridiales	g__unknown_Clostridiales	s__unknown_Clostridiales
1708bf9933ce8ba8054588a3e52c2098	0	0	0	0	0	0	0	0	0	0	0	0	0	0	0	0	0.00533618	0	0	0	0	0	0	0	0	0	0	0	0	0	0	0	k__Bacteria	p__Bacteroidetes	c__Bacteroidia	o__Bacteroidales	f__S24-7	g__unknown_S24-7	s__unknown_S24-7
172fae8d1f19407112d908701d6f2dc5	0	0	0	0	0	0	0	0	0	0	0	0	0	0	0	0	0.192102	0	0	0	0	0	0	0.0133404	0	0	0	0	0	0	0	0	k__Bacteria	p__Firmicutes	c__Clostridia	o__Clostridiales	f__Lachnospiraceae	g__Clostridium	s__Clostridium
17309234f09a19466613e91281aac0d2	0	0	0	0	0	0	0	0	0	0	0	0.088047	0	0	0.0827108	0	0	0	0	0	0	0	0	0	0	0	0	0	0	0	0	0	k__Bacteria	p__Firmicutes	c__Bacilli	o__Bacillales	f__Bacillaceae	g__unknown_Bacillaceae	s__unknown_Bacillaceae
17556ed5c94e5198663f619a6b465292	0	0	0.0560299	0	0	0	0	0	0	0	0	0	0	0	0	0	0	0	0	0	0	0	0	0	0	0	0	0	0	0	0	0	k__Bacteria	p__Bacteroidetes	c__Bacteroidia	o__Bacteroidales	f__S24-7	g__unknown_S24-7	s__unknown_S24-7
178856b0b834a08933a2c1dbcf5f3c16	0	0	0	0	0	0	0	0	0	0	0	0.0160085	0	0	0	0	0	0	0	0	0	0	0	0	0	0	0	0	0	0	0	0	k__Bacteria	p__Firmicutes	c__Bacilli	o__Bacillales	f__Bacillaceae	g__unknown_Bacillaceae	s__unknown_Bacillaceae
178cc9bba0cfbcbc01676d6e173be2ef	0.0747065	0.0213447	0.0426894	0.0613661	0.0266809	0.0266809	0	0.0346852	0	0	0	0	0	0	0	0	0	0	0	0	0	0	0.0240128	0	0	0	0	0	0	0	0	0	k__Bacteria	p__Bacteroidetes	c__Bacteroidia	o__Bacteroidales	f__S24-7	g__unknown_S24-7	s__unknown_S24-7
17bea32d3708889bbba30f9e677a27ad	0	0.0106724	0	0	0	0	0	0	0	0	0	0	0	0	0	0	0	0	0	0	0	0	0	0	0	0	0	0	0	0	0	0	k__Bacteria	p__Firmicutes	c__Clostridia	o__Clostridiales	f__Lachnospiraceae	g__unknown_Lachnospiraceae	s__unknown_Lachnospiraceae
17c838ca33b28d2afa3134b43c23756d	0	0	0	0	0	0	0	0	0	0	0	0	0.00533618	0	0	0	0	0	0	0	0	0	0	0	0	0	0	0	0	0	0	0	k__Bacteria	p__Firmicutes	c__Erysipelotrichi	o__Erysipelotrichales	f__Erysipelotrichaceae	g__Allobaculum	s__Allobaculum
17d6bd98995a493bf520fe92002f9297	0	0	0	0	0	0	0.00533618	0	0	0	0	0	0	0	0	0	0	0	0	0	0	0	0	0	0	0	0	0	0	0	0	0	k__Bacteria	p__Firmicutes	c__unknown_Firmicutes	o__unknown_Firmicutes	f__unknown_Firmicutes	g__unknown_Firmicutes	s__unknown_Firmicutes
17daf605eccde12f249a7beb02022f0a	0	0	0.058698	0	0	0	0	0	0	0	0	0	0	0	0	0	0	0	0	0	0	0	0	0	0	0	0	0	0	0	0	0	k__Bacteria	p__Firmicutes	c__Clostridia	o__Clostridiales	f__Lachnospiraceae	g__unknown_Lachnospiraceae	s__unknown_Lachnospiraceae
182703a9524176646c855c6a4bcfaa9f	0	0	0	0	0	0	0	0	0	0	0	0	0	0.00800427	0	0	0	0	0	0	0	0	0	0	0	0	0	0	0	0	0	0	k__Bacteria	p__Firmicutes	c__Bacilli	o__Bacillales	f__Paenibacillaceae	g__Paenibacillus	s__Paenibacillus
183f6081f01149bec723cc0717017211	0	0	0	0	0	0	0	0	0	0	0	0	0	0	0	0	0	0	0	0	0	0	0	0	0	0	0	0	0.0453575	0	0	0	k__Bacteria	p__Firmicutes	c__Clostridia	o__Clostridiales	f__Ruminococcaceae	g__unknown_Ruminococcaceae	s__unknown_Ruminococcaceae
18406940e6de3f95d76fe81c7a0e8fbf	0	0.058698	0	0	0	0	0	0.0480256	0	0	0	0	0	0	0	0	0	0	0	0	0	0	0	0	0	0	0	0	0	0	0	0	k__Bacteria	p__Firmicutes	c__Clostridia	o__Clostridiales	f__Lachnospiraceae	g__unknown_Lachnospiraceae	s__unknown_Lachnospiraceae
1852f542817d2d62def659e663cae0b8	0	0.029349	0	0	0	0	0	0.0426894	0	0	0	0	0	0	0	0	0	0	0	0	0	0	0	0	0	0	0	0	0	0	0	0	k__Bacteria	p__Firmicutes	c__Clostridia	o__Clostridiales	f__unknown_Clostridiales	g__unknown_Clostridiales	s__unknown_Clostridiales
18608bb14ff60f3dde465bdbbcf92ec1	0	0	0	0	0	0.0213447	0	0	0	0	0	0	0	0	0	0	0	0	0	0	0	0	0	0	0	0	0	0	0	0	0	0	k__Bacteria	p__Firmicutes	c__Bacilli	o__Lactobacillales	f__Lactobacillaceae	g__Lactobacillus	s__Lactobacillus
1878ed3c81f243787f2738e84ac717bd	0.00266809	0	0	0	0.0106724	0	0	0	0	0	0	0	0	0	0	0	0	0	0	0	0	0	0	0	0	0	0	0	0	0	0.00266809	0	k__Bacteria	p__Firmicutes	c__Clostridia	o__Clostridiales	f__Ruminococcaceae	g__Clostridium	s__Clostridium methylpentosum
187981723983989cb65555767f0fb581	0	0	0	0	0	0	0.00266809	0	0	0	0	0	0	0	0	0	0	0	0	0	0	0	0	0	0	0	0	0	0	0	0	0	k__Bacteria	p__Firmicutes	c__Clostridia	o__Clostridiales	f__Lachnospiraceae	g__unknown_Lachnospiraceae	s__unknown_Lachnospiraceae
18d28af32016a6d4f905b1b13b1b4521	0	0	0	0	0	0	0	0	0	0	0	0	0	0	0	0	0.0373533	0	0	0	0	0	0	0	0	0	0	0	0	0	0	0	k__Bacteria	p__Firmicutes	c__Clostridia	o__Clostridiales	f__Ruminococcaceae	g__unknown_Ruminococcaceae	s__unknown_Ruminococcaceae
18d7a1df62800356bb70799d24a8cf74	0.0480256	0	0	0	0	0.029349	0	0	0.058698	0	0.0613661	0	0.0533618	0	0.0827108	0	0.0853789	0	0	0	0.0506937	0	0	0.128068	0.0667022	0	0.0400213	0	0.0960512	0.0186766	0.088047	0	k__Bacteria	p__Firmicutes	c__Clostridia	o__Clostridiales	f__Ruminococcaceae	g__unknown_Ruminococcaceae	s__unknown_Ruminococcaceae
191b10e5651158b01952e240715d46c3	0	0	0	0	0	0	0	0	0	0	0	0	0	0	0	0	0.00800427	0	0	0	0	0	0.00266809	0	0.0400213	0	0	0	0	0	0.0266809	0	k__Bacteria	p__Firmicutes	c__Clostridia	o__Clostridiales	f__Lachnospiraceae	g__unknown_Lachnospiraceae	s__unknown_Lachnospiraceae
19366117bf4ac83542a7aab43a04c462	0	0	0	0	0	0.0453575	0	0	0	0	0	0	0	0	0	0	0	0	0	0	0	0	0	0	0	0	0	0	0	0	0	0	k__Bacteria	p__Firmicutes	c__Clostridia	o__Clostridiales	f__Ruminococcaceae	g__unknown_Ruminococcaceae	s__unknown_Ruminococcaceae
194255f8df25db8dd6b95d96b64e9e01	0	0.0933831	0.0987193	0	0.0560299	0.0853789	0.0186766	0.0213447	0.0320171	0	0.0106724	0	0	0	0.11206	0.0266809	0	0	0	0.0533618	0.00533618	0	0	0.00800427	0	0.0640342	0	0	0	0.0933831	0.0133404	0	k__Bacteria	p__Firmicutes	c__Erysipelotrichi	o__Erysipelotrichales	f__Erysipelotrichaceae	g__Anaerorhabdus	s__Anaerorhabdus furcosa
19512b2473d38a7173642154d2a2afa4	0	0	0	0	0	0	0	0	0	0	0	0	0	0	0	0	0	0	0	0	0	0	0	0	0	0	0	0	0	0	0.0160085	0	k__Bacteria	p__Actinobacteria	c__Coriobacteriia	o__Coriobacteriales	f__Coriobacteriaceae	g__unknown_Coriobacteriaceae	s__unknown_Coriobacteriaceae
1955a3b49f9cc55326301bddde4569a5	0	0.0346852	0	0	0.160085	0	0	0.0240128	0	0	0	0	0	0	0	0	0	0	0	0	0	0	0	0	0	0	0	0	0	0	0	0	k__Bacteria	p__Firmicutes	c__Clostridia	o__Clostridiales	f__Lachnospiraceae	g__Clostridium	s__Clostridium colinum
19562049d04f5bd2803737e8cef4f106	0	0	0	0	0	0	0	0	0	0	0	0	0	0	0	0	0.00800427	0	0	0	0	0	0	0	0	0	0	0	0	0	0	0	k__Bacteria	p__Proteobacteria	c__Deltaproteobacteria	o__Desulfovibrionales	f__Desulfomicrobiaceae	g__Desulfomicrobium	s__Desulfomicrobium orale
195ba8d4174ea1940d75755936224136	0	0	0	0	0	0	0	0	0	0	0	0	0.0533618	0	0	0	0	0	0	0	0	0	0	0	0	0.0373533	0	0	0	0	0	0	k__Bacteria	p__Firmicutes	c__Clostridia	o__Clostridiales	f__unknown_Clostridiales	g__unknown_Clostridiales	s__unknown_Clostridiales
196bfc4433cb1b1ac7404b62c183d6db	0	0	0	0	0	0	0	0	0	0	0	0	0	0	0	0	0	0	0	0	0.00533618	0	0	0	0	0	0	0	0	0	0	0	k__Bacteria	p__Proteobacteria	c__Betaproteobacteria	o__Neisseriales	f__Neisseriaceae	g__Snodgrassella	s__Snodgrassella alvi
198311cdd4c655813b741aaefd563042	0	0	0	0	0	0	0	0	0	0	0	0	0	0	0	0	0	0	0	0.0346852	0	0	0	0	0	0	0	0	0	0	0	0	k__Bacteria	p__Firmicutes	c__Clostridia	o__Clostridiales	f__Ruminococcaceae	g__unknown_Ruminococcaceae	s__unknown_Ruminococcaceae
19a3175855b2369e2d0e2559e86c1063	0	0	0	0	0	0	0	0	0	0	0	0	0	0	0	0	0	0	0	0	0.00266809	0	0	0	0	0	0	0	0	0	0	0	k__Bacteria	p__Firmicutes	c__Clostridia	o__Clostridiales	f__Lachnospiraceae	g__unknown_Lachnospiraceae	s__unknown_Lachnospiraceae
19ad2b59b5e31842bad570943ec926ef	0.029349	0.0373533	0.0213447	0	0	0	0	0.00800427	0	0	0	0.0133404	0	0	0.0613661	0	0	0	0	0	0	0.0160085	0	0	0	0	0	0	0.0773746	0	0	0	k__Bacteria	p__Firmicutes	c__Clostridia	o__Clostridiales	f__Ruminococcaceae	g__Clostridium	s__Clostridium methylpentosum
1a124e0fa0d7def5df0e90e75747a747	0	0	0	0	0	0	0	0	0	0	0	0	0	0	0	0	0	0	0	0	0	0	0	0	0	0	0	0	0	0	0.23746	0	k__Bacteria	p__Firmicutes	c__Clostridia	o__Clostridiales	f__Lachnospiraceae	g__Clostridium	s__Clostridium colinum
1a1973c56af127b945ecb5853d6cb650	0.00533618	0	0	0	0	0	0	0	0	0	0	0	0	0	0	0	0	0	0	0	0	0	0	0	0	0	0	0	0	0	0	0	k__Bacteria	p__Bacteroidetes	c__Bacteroidia	o__Bacteroidales	f__S24-7	g__unknown_S24-7	s__unknown_S24-7
1a1b2209b313db7df9e954d035a03089	0	0	0	0	0	0	0	0	0	0	0	0	0	0	0	0	0	0	0	0	0	0	0.0160085	0	0	0	0	0	0	0	0	0	k__Bacteria	p__Firmicutes	c__Clostridia	o__Clostridiales	f__Lachnospiraceae	g__unknown_Lachnospiraceae	s__unknown_Lachnospiraceae
1a7add51e7c7c8aa4f245c2955176b16	0	0	0	0	0	0	0	0	0	0	0	0	0	0	0	0	0	0	0	0	0	0	0	0	0	0	0	0	0	0	0	0.00266809	k__Bacteria	p__Firmicutes	c__Bacilli	o__Bacillales	f__Bacillaceae	g__unknown_Bacillaceae	s__unknown_Bacillaceae
1a82b6e00ab665eff24f4f203c9e1bc1	0	0	0	0	0	0	0	0	0	0	0	0	0	0	0	0	0	0	0	0	0.00800427	0	0	0	0.00533618	0	0	0	0	0	0	0	k__Bacteria	p__Firmicutes	c__Clostridia	o__Clostridiales	f__unknown_Clostridiales	g__unknown_Clostridiales	s__unknown_Clostridiales
1a94e5057bdc7219ed49fe901d1247a4	0	0	0.0533618	0.186766	0	0	0.117396	0.0667022	0	0	0	0.480256	0	0.162753	0	0	0.325507	0.141409	0	0	0	0	0	0	0.891142	0.0800427	0	0.133404	0.624333	0.416222	1.00587	0	k__Bacteria	p__Firmicutes	c__Clostridia	o__Clostridiales	f__Lachnospiraceae	g__Clostridium	s__Clostridium
1ab765e0a002b54299d3bcd0de34a7be	0	0	0	0	0	0	0	0	0	0	0	0	0	0	0	0	0	0	0	0	0	0	0	0	0	0	0.00266809	0	0	0	0	0	k__Bacteria	p__Firmicutes	c__Clostridia	o__Clostridiales	f__Lachnospiraceae	g__unknown_Lachnospiraceae	s__unknown_Lachnospiraceae
1ad6ca682f38d51454b3bb3da09d8c4b	0	0	0	0	0	0	0	0	0	0	0	0	0	0	0	0	0	0	0	0	0	0	0	0	0	0	0	0	0	0	0	0.00800427	k__Bacteria	p__Firmicutes	c__Clostridia	o__Clostridiales	f__unknown_Clostridiales	g__unknown_Clostridiales	s__unknown_Clostridiales
1b112d0afe517f9999c8e8809eb90da0	0	0	0	0	0	0	0	0	0	0	0	0	0	0	0.0240128	0	0	0	0	0	0	0	0	0	0	0.0453575	0	0	0	0	0	0	k__Bacteria	p__Firmicutes	c__Clostridia	o__Clostridiales	f__Ruminococcaceae	g__Clostridium	s__Clostridium
1b6d9f2050597d4b5cccaa6dbde7cd9f	0	0	0	0	0	0	0	0	0	0	0	0	0	0	0	0	0.0667022	0.18143	0.0533618	0	0	0	0	0	0	0	0	0	0	0	0	0	k__Bacteria	p__Firmicutes	c__Clostridia	o__Clostridiales	f__unknown_Clostridiales	g__unknown_Clostridiales	s__unknown_Clostridiales
1b73b52f68af8b5441d66848673305eb	0.0640342	0.0320171	0.0693703	0	0.0373533	0	0	0	0	0	0	0	0	0	0	0	0	0	0	0	0	0	0	0	0	0	0	0	0	0	0	0	k__Bacteria	p__Firmicutes	c__Clostridia	o__Clostridiales	f__Lachnospiraceae	g__Roseburia	s__Roseburia inulinivorans
1b795289fec542bd8ad3eed7c7295161	0	0	0	0.0400213	0.029349	0	0.0426894	0.029349	0	0	0	0	0	0.0320171	0	0	0.0186766	0	0	0	0.0266809	0	0	0	0.0373533	0	0.0346852	0.0240128	0	0	0	0	k__Bacteria	p__Firmicutes	c__Clostridia	o__Clostridiales	f__Ruminococcaceae	g__Papillibacter	s__Papillibacter cinnamivorans
1b99fbac7048ad81e07d9877baf1f2ac	0.29349	0.0933831	0.120064	0.248132	0.245464	0.189434	0.261473	0.173426	0.154749	0.16809	0.0720384	0.133404	0.170758	0.213447	0.090715	0.122732	0.186766	0.136073	0.186766	0.120064	0.1254	0.18143	0.18143	0.18143	0.22412	0.0987193	0.221451	0.202775	0.1254	0.160085	0.173426	0.173426	k__Bacteria	p__Bacteroidetes	c__Bacteroidia	o__Bacteroidales	f__S24-7	g__unknown_S24-7	s__unknown_S24-7
1bbc781391deffdac965459ed0488640	0	0	0	0	0.0533618	0	0	0	0	0	0	0	0	0	0	0.0133404	0	0	0	0	0	0	0	0	0	0	0	0	0	0	0	0	k__Bacteria	p__Firmicutes	c__Clostridia	o__Clostridiales	f__Lachnospiraceae	g__Clostridium	s__Clostridium colinum
1bdda53d4655cbf1db30d315492e484f	2.09712	5.52295	3.59925	1.50747	5.02668	4.381	2.37727	5.74973	0	0	0	0	0	0	0	0	0	0	0	0	0	0	0	0	0	0	0	0	0	0	0	0	k__Bacteria	p__Bacteroidetes	c__Bacteroidia	o__Bacteroidales	f__Rikenellaceae	g__Alistipes	s__Alistipes
1c3788df7e007f0da0f58c1ff35645d1	0	0	0	0	0	0	0	0	0	0	0	0	0	0	0	0	0	0	0	0	0	0	0	0	0	0.0106724	0	0	0	0	0	0	k__Bacteria	p__Bacteroidetes	c__Bacteroidia	o__Bacteroidales	f__S24-7	g__unknown_S24-7	s__unknown_S24-7
1c4d2d9726277c897f649d9d0ce3377b	0.029349	0.0426894	0	0.0160085	0.0133404	0	0	0	0	0	0	0	0	0	0	0	0	0	0	0	0	0	0	0	0	0	0	0	0	0	0	0	k__Bacteria	p__Actinobacteria	c__Coriobacteriia	o__Coriobacteriales	f__Coriobacteriaceae	g__Eggerthella	s__Eggerthella
1c95caada0eb1a6ce09cbbc25a44686a	0	0	0	0	0	0	0	0	0	0	0	0	0	0	0	0	0	0	0	0.0160085	0	0	0	0	0	0	0	0	0	0	0	0	k__Bacteria	p__Firmicutes	c__Clostridia	o__Clostridiales	f__unknown_Clostridiales	g__unknown_Clostridiales	s__unknown_Clostridiales
1ca12c4072417ce86eb1b292c052eb9d	0	0	0	0	0.0320171	0	0	0	0	0	0	0	0	0	0	0	0	0	0	0	0	0	0	0	0	0	0	0	0	0	0	0	k__Bacteria	p__Firmicutes	c__Clostridia	o__Clostridiales	f__Ruminococcaceae	g__Papillibacter	s__Papillibacter cinnamivorans
1caa97a7a04b5a27e5c27d4e1b5469cd	0	0	0	0.0667022	0.0693703	0	0	0	0	0	0.0160085	0	0.154749	0.22412	0	0	0	0	0	0	0	0	0	0	0.0186766	0	0	0.0186766	0	0	0	0.128068	k__Bacteria	p__Firmicutes	c__Clostridia	o__Clostridiales	f__Lachnospiraceae	g__Dorea	s__Dorea longicatena
1cb33c01aa59c3703e19e1f8d1336f6e	0	0	0	0.00800427	0	0	0	0	0	0	0	0	0	0	0.0106724	0	0	0	0	0	0	0	0	0	0	0.0106724	0	0	0	0.00533618	0	0	k__Bacteria	p__Proteobacteria	c__Alphaproteobacteria	o__RF32	f__unknown_RF32	g__unknown_RF32	s__unknown_RF32
1cbcdeb281fb21fff83523ccdf3c4f29	0	0	0	0	0	0	0	0	0	0	0	0	0	0	0	0	0	0.00266809	0	0	0	0	0	0	0	0	0	0	0	0	0	0	k__Bacteria	p__Firmicutes	c__Clostridia	o__Clostridiales	f__Ruminococcaceae	g__Clostridium	s__Clostridium islandicum
1cbd260cc25e84c12e7e5940f4a1dccf	0	0	0	0	0	0	0	0	0	0	0.0827108	0	0	0	0.0800427	0	0	0	0	0	0.141409	0.0426894	0	0.0400213	0	0	0	0	0	0	0	0	k__Bacteria	p__Bacteroidetes	c__Bacteroidia	o__Bacteroidales	f__Bacteroidaceae	g__Bacteroides	s__Bacteroides
1cbdfe3aa2f5cbe0cfdec22df3509055	0	0	0	0	0	0	0	0	0	0	0	0	0	0	0	0	0	0	0	0	0	0	0	0	0	0	0	0	0.0346852	0	0	0	k__Bacteria	p__Firmicutes	c__Clostridia	o__Clostridiales	f__unknown_Clostridiales	g__unknown_Clostridiales	s__unknown_Clostridiales
1ccc2f86e106f468af7244c433f32f59	0	0	0	0	0	0	0	0	0	0	0	0	0	0	0	0	0	0	0	0	0	0	0	0	0	0	0.0160085	0	0	0	0	0	k__Bacteria	p__Bacteroidetes	c__Bacteroidia	o__Bacteroidales	f__Rikenellaceae	g__Alistipes	s__Alistipes
1cfe92afc4f53f96cdacced756d5482d	0	0	0	0	0	0	0	0	0	0	0	0	0	0	0	0	0	0	0	0	0	0	0	0	0	0	0	0	0	0	0.00266809	0	k__Bacteria	p__Firmicutes	c__Bacilli	o__Lactobacillales	f__Lactobacillaceae	g__Pediococcus	s__Pediococcus
1d0342a00b4baa1e113371f8c346354a	0	0	0.0560299	0	0	0	0.029349	0	0	0	0	0	0	0	0	0	0	0	0	0	0	0	0	0	0	0	0.0213447	0	0	0	0	0	k__Bacteria	p__Firmicutes	c__Clostridia	o__Clostridiales	f__Lachnospiraceae	g__unknown_Lachnospiraceae	s__unknown_Lachnospiraceae
1d1862c05debc9256941efc02d68b394	0	0	0	0	0	0	0	0	0	0	0	0	0	0	0	0	0	0	0	0.0720384	0	0	0.088047	0	0	0	0	0	0	0	0	0.088047	k__Bacteria	p__Firmicutes	c__Clostridia	o__Clostridiales	f__Lachnospiraceae	g__unknown_Lachnospiraceae	s__unknown_Lachnospiraceae
1d2d605c3f230670a5598a8acb47bec3	0	0	0	0	0	0	0	0	0	0	0	0	0	0	0	0	0	0.0106724	0	0	0	0	0	0	0	0	0	0	0	0	0	0	k__Bacteria	p__Firmicutes	c__Clostridia	o__Clostridiales	f__Lachnospiraceae	g__unknown_Lachnospiraceae	s__unknown_Lachnospiraceae
1d55c71d30ef38c19df1077ab904951d	0.0133404	0.0160085	0.0106724	0	0.0266809	0.0106724	0.0186766	0	0	0	0.0346852	0.00266809	0.0186766	0	0.0106724	0.0640342	0.0213447	0	0.0506937	0.0533618	0.0266809	0.0133404	0.109392	0.0346852	0.0613661	0.104055	0.090715	0	0	0.0106724	0.0186766	0.0373533	k__Bacteria	p__Firmicutes	c__Clostridia	o__Clostridiales	f__Ruminococcaceae	g__unknown_Ruminococcaceae	s__unknown_Ruminococcaceae
1d701e3aeec7f704ed50919fbc0d8039	0	0	0	0	0	0	0	0.0346852	0	0	0	0	0	0.0160085	0	0	0	0	0	0	0	0	0	0	0	0	0	0.00533618	0	0	0	0.0560299	k__Bacteria	p__Firmicutes	c__Clostridia	o__Clostridiales	f__Ruminococcaceae	g__Clostridium	s__Clostridium methylpentosum
1d9255761e4edf128faeff480ae97f87	0	0	0	0	0	0	0	0	0	0	0	0.00800427	0	0	0	0	0	0	0	0	0	0	0	0	0	0	0	0	0	0	0	0	k__Bacteria	p__Firmicutes	c__Clostridia	o__Clostridiales	f__Clostridiaceae	g__Clostridium	s__Clostridium
1d9d79f0e825f45e0fe7494c1f32985f	0.0453575	0.0346852	0	0.0346852	0.029349	0.0186766	0.0827108	0.0400213	0.0426894	0.0186766	0	0.0213447	0.0640342	0.0213447	0	0.0266809	0.0266809	0.058698	0.029349	0.00533618	0.0720384	0.0240128	0.0560299	0.0346852	0.0186766	0.0693703	0.0240128	0.0240128	0	0.0160085	0.0693703	0.00533618	k__Bacteria	p__Firmicutes	c__Clostridia	o__Clostridiales	f__Ruminococcaceae	g__unknown_Ruminococcaceae	s__unknown_Ruminococcaceae
1dab137b84e191aa10637d236acf4133	0.0400213	0	0	0	0	0	0	0	0	0	0	0.0987193	0	0.0693703	0	0	0	0.0933831	0	0.0747065	0	0	0	0	0	0	0	0	0	0	0	0	k__Bacteria	p__Firmicutes	c__Clostridia	o__Clostridiales	f__Lachnospiraceae	g__Dorea	s__Dorea longicatena
1dbea0a7bf27e9a78e3da472863eec43	0	0.0160085	0	0	0	0.00533618	0	0	0	0	0.0213447	0.029349	0	0	0.0213447	0	0	0	0	0	0.029349	0.0133404	0	0.0133404	0.00800427	0.0213447	0	0	0.0213447	0	0	0.0320171	k__Bacteria	p__Firmicutes	c__Clostridia	o__Clostridiales	f__Ruminococcaceae	g__Clostridium	s__Clostridium
1dc64807631e688ee8f59acea4f265d7	0	0	0	0	0	0	0	0	0	0	0	0.0213447	0	0	0	0	0	0	0	0	0	0	0	0	0	0	0	0	0	0	0	0	k__Bacteria	p__Firmicutes	c__Clostridia	o__Clostridiales	f__Lachnospiraceae	g__unknown_Lachnospiraceae	s__unknown_Lachnospiraceae
1e0992986d50b618cd1e379c31fe6d44	0	0	0	0	0	0	0	0	0	0	0	0	0	0	0	0	0	0	0	0	0.00800427	0	0	0	0	0	0	0	0	0	0	0	k__Bacteria	p__Firmicutes	c__Bacilli	o__Lactobacillales	f__Lactobacillaceae	g__Pediococcus	s__Pediococcus
1e38de7c50bb39cf8c40082563e0c34c	0.0160085	0	0	0	0.0453575	0	0	0.0160085	0	0	0	0	0	0	0	0	0	0	0	0	0	0	0	0	0	0	0	0	0	0	0	0	k__Bacteria	p__Firmicutes	c__Erysipelotrichi	o__Erysipelotrichales	f__Erysipelotrichaceae	g__Anaerorhabdus	s__Anaerorhabdus furcosa
1e6ec45e8a228cc019210c3cae989166	0.029349	0.176094	0.120064	0.090715	0.298826	0.088047	0.0240128	0.122732	0	0.0213447	0	0	0	0.0453575	0	0	0.0160085	0.128068	0	0.0213447	0.0426894	0.0346852	0	0	0.101387	0	0	0.1254	0.0693703	0.0266809	0.00533618	0	k__Bacteria	p__Firmicutes	c__Clostridia	o__Clostridiales	f__Lachnospiraceae	g__unknown_Lachnospiraceae	s__unknown_Lachnospiraceae
1e87936778ee971e2eec65d150d8fdfd	0	0	0	0	0	0	0	0	0	0	0	0	0	0	0	0	0	0	0	0	0	0	0	0	0	0	0	0.0160085	0	0	0	0	k__Bacteria	p__Firmicutes	c__Clostridia	o__Clostridiales	f__unknown_Clostridiales	g__unknown_Clostridiales	s__unknown_Clostridiales
1eba01d546c05e4da8a6104e3da6974c	0	0.0693703	0	0	0	0	0	0	0	0	0	0	0.0373533	0.0533618	0	0	0.101387	0.0613661	0	0.0853789	0	0.088047	0.138741	0	0.0426894	0	0	0.130736	0	0	0	0.0373533	k__Bacteria	p__Firmicutes	c__Clostridia	o__Clostridiales	f__unknown_Clostridiales	g__unknown_Clostridiales	s__unknown_Clostridiales
1f0896fb2401c5ba0786799ef987b8f5	0	0	0	0	0	0	0	0	0	0	0	0	0	0.0106724	0	0	0	0	0	0	0.0160085	0	0	0	0	0	0	0	0	0	0	0	k__Bacteria	p__Firmicutes	c__Clostridia	o__Clostridiales	f__Lachnospiraceae	g__Shuttleworthia	s__Shuttleworthia satelles
1f19ed8063fd1080cd06951eb5d30035	0	0	0	0	0	0	0	0	0	0	0	0	0	0	0	0	0	0	0	0.0106724	0	0	0	0	0	0	0	0	0	0	0	0	k__Bacteria	p__Proteobacteria	c__Epsilonproteobacteria	o__Campylobacterales	f__Helicobacteraceae	g__Helicobacter	s__Helicobacter
1f54d8f7c12206b094a6f165831ac0a1	0	0	0	0	0	0	0	0	0	0	0	0	0	0	0	0	0	0	0	0	0.00266809	0	0	0	0	0	0	0	0	0	0	0	k__Bacteria	p__Firmicutes	c__Clostridia	o__Clostridiales	f__Lachnospiraceae	g__Defluviitalea	s__Defluviitalea saccharophila
1f78c789b2feeb1d2bf412961e9be2c9	0	0	0	0	0	0	0	0	0	0	0	0	0.0266809	0	0	0	0	0	0	0	0	0	0	0	0	0	0	0.058698	0	0	0	0	k__Bacteria	p__Firmicutes	c__Clostridia	o__Clostridiales	f__unknown_Clostridiales	g__unknown_Clostridiales	s__unknown_Clostridiales
1f7eb10f541b359ef4f169bf2840d4e7	5.68303	4.52241	15.6617	11.6782	1.86499	19.429	23.1537	11.5955	3.25507	14.5411	5.83778	5.82177	1.64354	5.44824	1.95838	2.20384	1.96905	2.92156	2.82551	1.36339	7.14514	2.53202	3.51121	2.64141	4.51708	1.64888	2.81217	7.45731	2.20384	6.00587	1.70224	3.35112	k__Bacteria	p__Firmicutes	c__Bacilli	o__Lactobacillales	f__Lactobacillaceae	g__unknown_Lactobacillaceae	s__unknown_Lactobacillaceae
1f825d9457eeb9d6f087cb039d27c2c8	0	0	0	0	0	0	0	0	0	0	0	0	0	0	0	0	0	0	0	0	0	0	0	0	0	0	0	0	0	0.0693703	0	0	k__Bacteria	p__Firmicutes	c__Clostridia	o__Clostridiales	f__Clostridiaceae	g__Clostridium	s__Clostridium disporicum
2021c256f87cbb91e8e1edfe19b27754	0	0	0	0	0	0	0.0133404	0.0240128	0	0	0	0	0	0	0	0	0	0	0	0	0	0	0	0	0	0	0	0	0	0	0	0	k__Bacteria	p__Firmicutes	c__Clostridia	o__Clostridiales	f__Ruminococcaceae	g__Clostridium	s__Clostridium methylpentosum
203f7cf2bb22773eb0e96457a66714fc	0	0.0667022	0.058698	0.0533618	0	0.0346852	0.0240128	0.0426894	0	0	0	0	0	0	0	0	0	0.0133404	0	0	0	0	0	0	0	0	0	0	0	0	0	0	k__Bacteria	p__Actinobacteria	c__Coriobacteriia	o__Coriobacteriales	f__Coriobacteriaceae	g__Eggerthella	s__Eggerthella
20439bb8dbd3164620c93477dd5ddaf9	0.0160085	0.00800427	0	0.0240128	0	0	0	0	0	0	0	0	0	0	0	0	0	0	0	0	0	0	0	0	0	0	0	0	0	0	0	0	k__Bacteria	p__Firmicutes	c__Clostridia	o__Clostridiales	f__Ruminococcaceae	g__Clostridium	s__Clostridium
205356dfc0f215a4090c34782f75797f	0.0160085	0	0.00800427	0.00533618	0	0	0	0	0.0213447	0	0.104055	0.653682	0.0160085	0.776414	0.0613661	0.0346852	0.0133404	0	0	0	0	0	0	0	0	0	0	0.0133404	0	0	0	0	k__Bacteria	p__Proteobacteria	c__Gammaproteobacteria	o__Enterobacteriales	f__Enterobacteriaceae	g__unknown_Enterobacteriaceae	s__unknown_Enterobacteriaceae
2063b39f686920853e199088db5c72f5	0	0	0	0	0	0	0.00533618	0	0	0	0	0	0	0	0	0	0	0	0	0	0	0	0	0	0	0	0	0	0	0	0	0	k__Bacteria	p__Firmicutes	c__Clostridia	o__Clostridiales	f__Lachnospiraceae	g__Clostridium	s__Clostridium
207a301900814967cd1f40d4944dff2f	0	0	0	0	0	0	0	0	0	0	0	0	0	0	0	0	0	0	0	0	0	0	0	0	0	0.0533618	0	0	0	0	0	0	k__Bacteria	p__Firmicutes	c__Clostridia	o__Clostridiales	f__Lachnospiraceae	g__Ruminococcus	s__Ruminococcus lactaris
207ae8bebcb075e9aefd40f63885d67b	0.0240128	0	0	0	0	0	0	0	0	0	0	0	0	0	0	0	0	0	0	0	0	0	0	0	0	0	0	0	0	0	0	0	k__Bacteria	p__Firmicutes	c__Clostridia	o__Clostridiales	f__unknown_Clostridiales	g__unknown_Clostridiales	s__unknown_Clostridiales
20a2d7bc50679ec6a0fe2624f4f50eae	0	0	0	0	0	0	0	0	0	0	0	0	0	0	0	0	0.0106724	0	0	0	0	0	0	0	0	0	0	0	0	0	0	0	k__Bacteria	p__Bacteroidetes	c__Bacteroidia	o__Bacteroidales	f__S24-7	g__unknown_S24-7	s__unknown_S24-7
20a78164d850c0f9262b35e2588f6d31	0	0	0	0	0	0.00533618	0	0	0	0	0	0	0	0	0	0	0	0	0	0	0	0	0	0	0	0	0	0	0	0	0	0	k__Bacteria	p__Firmicutes	c__Bacilli	o__Bacillales	f__Bacillaceae	g__Virgibacillus	s__Virgibacillus halophilus
20a8b80b79d8aaf786e1dbdcb5850d59	0	0	0	0.00800427	0	0	0	0	0	0	0	0	0	0	0	0	0	0	0	0	0	0	0	0	0	0	0	0	0	0	0	0	k__Bacteria	p__Firmicutes	c__Clostridia	o__Clostridiales	f__Ruminococcaceae	g__unknown_Ruminococcaceae	s__unknown_Ruminococcaceae
20bfc81711c7f21d5ae2e986e7ec7035	0	0	0	0	0.0613661	0	0	0.029349	0	0	0.114728	0	0.0800427	0	0	0	0	0	0	0.114728	0.0106724	0.058698	0.0773746	0	0.0640342	0.104055	0	0.090715	0.0720384	0.0213447	0.162753	0.1254	k__Bacteria	p__Firmicutes	c__Clostridia	o__Clostridiales	f__Lachnospiraceae	g__unknown_Lachnospiraceae	s__unknown_Lachnospiraceae
2102a6866f6d1c3a46e35186d39fedab	0	0	0	0	0	0	0	0.0240128	0	0	0	0	0	0	0	0	0	0	0	0	0	0	0	0	0	0	0	0	0	0	0	0	k__Bacteria	p__Firmicutes	c__Clostridia	o__Clostridiales	f__Lachnospiraceae	g__Clostridium	s__Clostridium
2104972b67a62531e97eb5b09e32daa1	0	0	0	0	0	0	0	0	0	0	0	0	0	0	0	0	0	0	0	0	0	0	0	0	0	0	0	0	0	0	0.0720384	0	k__Bacteria	p__Firmicutes	c__Clostridia	o__Clostridiales	f__unknown_Clostridiales	g__unknown_Clostridiales	s__unknown_Clostridiales
210551531d3c0ce31582ec253682b40c	0	0	0	0	0	0	0	0	0.00800427	0	0	0	0	0	0	0	0	0	0	0	0	0	0	0	0	0	0	0	0	0	0	0	k__Bacteria	p__Firmicutes	c__Clostridia	o__Clostridiales	f__Ruminococcaceae	g__Clostridium	s__Clostridium methylpentosum
2129a959edefdd9d1636748f76ec611f	0	0	0	0	0	0	0	0	0	0	0	0	0	0	0.0160085	0	0	0	0	0	0	0	0	0	0	0	0	0	0	0	0	0	k__Bacteria	p__Firmicutes	c__Bacilli	o__Bacillales	f__Paenibacillaceae	g__Paenibacillus	s__Paenibacillus
215e0acf111636beeb80249e787686ba	0.0213447	0.0720384	0	0.0667022	0.205443	0	0	0.0506937	0	0	0	0	0	0	0	0	0	0	0	0	0	0	0	0	0	0	0	0	0	0	0	0	k__Bacteria	p__Firmicutes	c__Clostridia	o__Clostridiales	f__unknown_Clostridiales	g__unknown_Clostridiales	s__unknown_Clostridiales
2161d073eca6f5b3a21fa64f0212929c	0	0	0	0	0	0	0	0	0	0	0	0	0	0	0.00266809	0	0	0	0	0	0	0	0	0	0	0	0	0	0	0	0	0	k__Bacteria	p__Firmicutes	c__Clostridia	o__Clostridiales	f__unknown_Clostridiales	g__unknown_Clostridiales	s__unknown_Clostridiales
216ffe4e4f0712a711625153a484d5ce	0	0	0	0	0	0	0	0	0	0	0	0	0	0	0	0	0.0640342	0	0	0	0	0	0	0	0	0.0480256	0	0	0	0	0	0	k__Bacteria	p__Firmicutes	c__Clostridia	o__Clostridiales	f__Lachnospiraceae	g__unknown_Lachnospiraceae	s__unknown_Lachnospiraceae
21847bef2b631bb9663b81d7115e9a87	0	0.0373533	0	0	0.0160085	0	0	0	0.0186766	0.0133404	0	0.0613661	0.0186766	0.00800427	0.0480256	0	0	0.0400213	0.0186766	0.029349	0.0853789	0.101387	0	0.128068	0.0213447	0.304162	0	0.0240128	0	0.0186766	0.0266809	0	k__Bacteria	p__Firmicutes	c__Clostridia	o__Clostridiales	f__Ruminococcaceae	g__Clostridium	s__Clostridium islandicum
219427d36db2275388b5787468e33ea5	0	0	0	0	0	0	0	0	0	0	0	0	0	0	0	0	0	0	0.0160085	0	0	0	0	0	0	0	0	0	0	0	0	0	k__Bacteria	p__Firmicutes	c__Clostridia	o__Clostridiales	f__unknown_Clostridiales	g__unknown_Clostridiales	s__unknown_Clostridiales
21945cf3d1cd67b3e7976c04af561916	0	0	0	0.0213447	0.0266809	0	0	0	0	0	0	0	0	0	0	0	0	0	0	0	0	0	0	0	0	0	0	0	0	0	0	0	k__Bacteria	p__Actinobacteria	c__Coriobacteriia	o__Coriobacteriales	f__Coriobacteriaceae	g__Eggerthella	s__Eggerthella
21b97f033d26fbdf863d29fd1bbe9920	0	0.0853789	0	0	0.0106724	0.0266809	0	0.0186766	0	0	0	0	0	0	0	0	0	0	0	0	0	0	0	0	0	0	0	0	0	0	0	0	k__Bacteria	p__Firmicutes	c__Clostridia	o__Clostridiales	f__Lachnospiraceae	g__unknown_Lachnospiraceae	s__unknown_Lachnospiraceae
21d259e9daecfa2582555c3d56162706	0	0	0	0	0	0	0	0	0	0	0	0	0	0	0	0	0	0	0	0	0	0	0	0	0	0	0.0133404	0	0	0	0	0	k__Bacteria	p__Firmicutes	c__Bacilli	o__Lactobacillales	f__Lactobacillaceae	g__unknown_Lactobacillaceae	s__unknown_Lactobacillaceae
21dfea6d7bb71d0bef7f3df4936c31d9	0	0	0	0	0	0	0	0	0	0	0	0	0	0	0	0	0	0	0	0	0	0	0	0.00266809	0	0	0	0	0	0	0	0	k__Bacteria	p__Firmicutes	c__Clostridia	o__Clostridiales	f__Lachnospiraceae	g__Clostridium	s__Clostridium
21e65671d835ade88dc30ec04fce9117	0	0	0	0	0	0	0	0.00800427	0	0	0	0	0	0	0	0	0	0	0	0	0	0	0	0	0	0	0	0	0	0	0	0	k__Bacteria	p__Bacteroidetes	c__Bacteroidia	o__Bacteroidales	f__Rikenellaceae	g__Alistipes	s__Alistipes
21f3dc3420bd1a58b1cc944d39d7b80d	0	0	0.00533618	0	0	0	0	0	0	0	0	0	0	0	0	0	0	0	0	0	0	0	0	0	0	0	0	0	0	0	0	0	k__Bacteria	p__Firmicutes	c__Clostridia	o__Clostridiales	f__Lachnospiraceae	g__unknown_Lachnospiraceae	s__unknown_Lachnospiraceae
22110066ab9ad30cb65271a683c722c6	0	0	0	0	0	0	0	0	0	0	0	0	0	0	0	0	0	0.0160085	0	0	0	0	0	0	0	0	0	0	0	0	0	0	k__Bacteria	p__Firmicutes	c__Clostridia	o__Clostridiales	f__Ruminococcaceae	g__Clostridium	s__Clostridium
22363efa3385ea88db55fa3b8ede61d7	0	0	0	0	0	0	0	0	0	0	0	0	0	0	0	0.00800427	0	0	0	0	0	0	0	0	0	0	0	0	0	0	0	0	k__Bacteria	p__Firmicutes	c__Clostridia	o__Clostridiales	f__Lachnospiraceae	g__unknown_Lachnospiraceae	s__unknown_Lachnospiraceae
2277e5a718991b63dbabfa9767317d75	0	0	0	0	0	0	0	0	0	0	0	0	0	0	0	0	0	0	0	0.0186766	0.0186766	0	0	0	0	0	0	0	0	0	0	0	k__Bacteria	p__Firmicutes	c__Clostridia	o__Clostridiales	f__unknown_Clostridiales	g__unknown_Clostridiales	s__unknown_Clostridiales
228288de9433a535618e5cf430b07a08	0	0	0	0	0	0	0	0	0	0	0	0	0	0	0	0	0	0	0	0	0	0	0	0.00266809	0	0	0	0	0	0	0	0	k__Bacteria	p__Bacteroidetes	c__Bacteroidia	o__Bacteroidales	f__Rikenellaceae	g__Alistipes	s__Alistipes
22832317dd4d2cecf55330c6e4afaf86	0	0	0	0	0	0	0	0	0	0	0	0	0	0	0	0	0	0	0	0	0.0827108	0	0	0	0	0	0	0	0	0	0	0	k__Bacteria	p__Firmicutes	c__Clostridia	o__Clostridiales	f__Ruminococcaceae	g__unknown_Ruminococcaceae	s__unknown_Ruminococcaceae
228f87fa02112f5b62da2ce1b87e4ede	0	0	0	0	0	0	0.0106724	0	0	0	0	0	0	0	0	0	0	0	0	0	0	0	0	0	0	0	0	0	0	0	0	0	k__Bacteria	p__Firmicutes	c__Clostridia	o__Clostridiales	f__Lachnospiraceae	g__unknown_Lachnospiraceae	s__unknown_Lachnospiraceae
22a540f7260fa3b522f28bde14130297	0.971185	0.83778	3.23106	2.29456	0.314835	3.75133	4.21025	2.17449	0.645678	2.53735	0.989861	1.14461	0.322839	0.941836	0.34952	0.426894	0.357524	0.613661	0.458911	0.226788	1.34205	0.581644	0.64301	0.581644	1.02455	0.322839	0.594984	1.33938	0.394877	1.12593	0.330843	0.653682	k__Bacteria	p__Firmicutes	c__Bacilli	o__Lactobacillales	f__Lactobacillaceae	g__unknown_Lactobacillaceae	s__unknown_Lactobacillaceae
22bd0765578a87ed3576cb55848ba6b9	0.0426894	0.0453575	0.0346852	0.0346852	0.029349	0	0.0320171	0	0.0933831	0.0506937	0.0747065	0.0213447	0.165422	0.0213447	0.400213	0.157417	0	0	0.0266809	0.485592	0.0933831	0	0.122732	0	0	0.512273	0.23746	0.0560299	0.16809	0.104055	0.0987193	0.149413	k__Bacteria	p__Firmicutes	c__Clostridia	o__Clostridiales	f__Ruminococcaceae	g__Clostridium	s__Clostridium islandicum
22c1e8f4b0d6d43e1a81b867288b7aa7	0.029349	0.0266809	0	0	0.00266809	0	0	0.0106724	0.0186766	0	0.0373533	0	0.0160085	0.0346852	0	0.0186766	0	0.0106724	0	0	0	0	0.0106724	0	0.0453575	0.0346852	0.0533618	0.0213447	0	0	0	0.104055	k__Bacteria	p__Firmicutes	c__Clostridia	o__Clostridiales	f__Lachnospiraceae	g__unknown_Lachnospiraceae	s__unknown_Lachnospiraceae
231ffcbfb1faad0bacbcb42ad78110f2	0	0	0	0	0	0	0	0	0	0	0	0	0.00266809	0	0	0	0	0	0	0	0	0	0	0	0	0	0	0	0	0	0	0	k__Bacteria	p__Firmicutes	c__Bacilli	o__Lactobacillales	f__Lactobacillaceae	g__Lactobacillus	s__Lactobacillus hamsteri
233909d6b762a0bf4b98e827d6bdbb2c	0	0	0	0.0373533	0	0	0	0	0.136073	0.0133404	0.429562	0.0373533	0	0.0373533	0.090715	0	0.0506937	0	0	0.0560299	0.0426894	0.149413	0.0987193	0.0106724	0.0853789	0.0453575	0.138741	0.0480256	0.146745	0.058698	0.1254	0.0747065	k__Bacteria	p__Firmicutes	c__Clostridia	o__Clostridiales	f__Lachnospiraceae	g__Butyrivibrio	s__Butyrivibrio crossotus
235cbc1354b28303ad25c785675c8708	0	0.0240128	0.0320171	0.0160085	0.120064	0.0320171	0.0613661	0	0	0	0	0	0	0	0	0	0	0	0	0	0	0	0.157417	0.11206	0	0	0	0	0	0	0	0	k__Bacteria	p__Firmicutes	c__Clostridia	o__Clostridiales	f__Peptostreptococcaceae	g__unknown_Peptostreptococcaceae	s__unknown_Peptostreptococcaceae
239c7736de40b22083c9d6275e72dcbe	0	0.0773746	0	0	0.0827108	0	0	0	0	0	0	0.0667022	0.0400213	0	0.0453575	0.0533618	0	0	0	0.0667022	0	0.0533618	0.0426894	0	0.0747065	0	0.00800427	0.0693703	0.138741	0	0	0.109392	k__Bacteria	p__Firmicutes	c__Clostridia	o__Clostridiales	f__Ruminococcaceae	g__unknown_Ruminococcaceae	s__unknown_Ruminococcaceae
23e69bf0a8245add9efb0e33817595db	0	0.0400213	0	0	0	0	0	0	0	0	0	0	0	0	0	0	0	0	0	0	0	0	0	0	0	0	0	0	0	0	0	0	k__Bacteria	p__Firmicutes	c__Clostridia	o__Clostridiales	f__Lachnospiraceae	g__Marvinbryantia	s__Marvinbryantia formatexigens
240df42594cc92f9a0c468f527e88724	0.00533618	0	0	0	0	0	0	0	0	0	0	0	0	0	0	0	0	0	0	0	0	0	0	0	0	0	0	0	0	0	0	0	k__Bacteria	p__Firmicutes	c__Clostridia	o__Clostridiales	f__Lachnospiraceae	g__unknown_Lachnospiraceae	s__unknown_Lachnospiraceae
24787cd669e821f4f1bfc5254461c9a6	0	0	0	0	0	0	0	0	0	0	0	0	0	0	0	0	0	0.0186766	0	0	0	0	0	0	0	0	0	0	0	0	0	0	k__Bacteria	p__Firmicutes	c__Clostridia	o__Clostridiales	f__Lachnospiraceae	g__unknown_Lachnospiraceae	s__unknown_Lachnospiraceae
2494dae56957db700b431958cd882a62	0	0	0	0	0	0	0	0	0	0	0	0	0	0.0213447	0	0	0	0	0	0	0	0	0	0	0	0	0	0	0	0	0	0	k__Bacteria	p__Bacteroidetes	c__Bacteroidia	o__Bacteroidales	f__unknown_Bacteroidales	g__unknown_Bacteroidales	s__unknown_Bacteroidales
249772a7e118f31722f21136e58d1eb9	0	0	0	0	0	0	0	0	0.00533618	0	0	0	0	0	0	0	0	0	0	0	0	0	0	0	0	0	0	0	0	0	0	0	k__Bacteria	p__Deferribacteres	c__Deferribacteres	o__Deferribacterales	f__Deferribacteraceae	g__Mucispirillum	s__Mucispirillum schaedleri
24c5c992974140423a65b24861a24fc7	0	0	0	0	0	0	0	0	0	0.0106724	0	0	0	0	0	0	0	0	0	0	0	0	0	0	0	0	0	0	0	0	0	0	k__Bacteria	p__Firmicutes	c__Clostridia	o__Clostridiales	f__Ruminococcaceae	g__unknown_Ruminococcaceae	s__unknown_Ruminococcaceae
24e92683b32ef676565b0e41561f488c	0	0	0	0	0	0	0	0	0	0	0	0	0	0	0	0	0	0	0	0	0	0	0	0.00533618	0	0	0	0	0	0	0	0	k__Bacteria	p__Firmicutes	c__Bacilli	o__unknown_Bacilli	f__unknown_Bacilli	g__unknown_Bacilli	s__unknown_Bacilli
2504b3689a6c4eef29f4de6205e85d49	0	0	0	0	0	0	0	0	0	0	0	0	0	0	0	0	0	0.00800427	0	0	0	0	0	0	0	0	0	0	0	0	0	0	k__Bacteria	p__Firmicutes	c__Clostridia	o__Clostridiales	f__Lachnospiraceae	g__Clostridium	s__Clostridium
251a93f51e562cb27cfc26fe272dc4e8	0.445571	0	0.101387	0.426894	0.144077	0	0.47492	0.0640342	1.15795	0	0	0.165422	0	0	0	0	0	0	0	0	0	0	1.79562	0	2.60939	0	0	0	0	0	0	0	k__Bacteria	p__Firmicutes	c__Clostridia	o__Clostridiales	f__Lachnospiraceae	g__unknown_Lachnospiraceae	s__unknown_Lachnospiraceae
2533654a4dd8d2ae3577fda2580f58a6	0.136073	0.152081	0.0480256	0.0240128	0	0.058698	0	0.0560299	0.0346852	1.18463	0.0400213	0.0960512	0	1.19264	0	0.0186766	0	0	0	0	0	0	0	0	0	0	0	0	0	0	0	0	k__Bacteria	p__Firmicutes	c__Clostridia	o__Clostridiales	f__Lachnospiraceae	g__Ruminococcus	s__Ruminococcus lactaris
25347db2903e1297a3ca271cb674d853	0	0	0	0	0	0	0	0	0	0	0	0	0	0	0	0	0	0	0	0	0	0	0	0	0	0	0.0106724	0	0	0	0	0	k__Bacteria	p__Verrucomicrobia	c__Verrucomicrobiae	o__Verrucomicrobiales	f__Verrucomicrobiaceae	g__Haloferula	s__Haloferula
25763e6f771ab8d71f5b056055677636	0	0	0	0	0	0	0	0	0	0	0	0	0	0.00266809	0	0	0	0	0	0	0	0	0	0	0	0	0	0	0	0	0	0	k__Bacteria	p__Firmicutes	c__Clostridia	o__Clostridiales	f__Ruminococcaceae	g__Clostridium	s__Clostridium
257e14157a42993843ead819a83732ca	0	0	0	0	0	0	0	0	0	0	0	0	0	0	0	0	0	0	0	0	0	0	0	0	0	0.00266809	0	0	0	0	0	0	k__Bacteria	p__Bacteroidetes	c__Bacteroidia	o__Bacteroidales	f__S24-7	g__unknown_S24-7	s__unknown_S24-7
258a03edfa7fa9609c0a5833249f94c2	0.296158	0	0	0.482924	0	0	0	0	0	0	0.0800427	0	0	0	0	0.755069	4.03682	2.65475	3.3698	1.85966	0.0240128	0.0853789	3.10299	1.77161	0	0	0	0	0	0	0	0	k__Bacteria	p__Firmicutes	c__Clostridia	o__Clostridiales	f__Lachnospiraceae	g__unknown_Lachnospiraceae	s__unknown_Lachnospiraceae
25d69bef8f2353ea011fba60bf5cdc53	0	0	0	0	0.0186766	0	0	0	0	0	0	0	0	0	0.0160085	0.0106724	0	0	0	0	0	0	0	0	0	0	0	0	0	0	0	0	k__Bacteria	p__Firmicutes	c__Clostridia	o__Clostridiales	f__Ruminococcaceae	g__unknown_Ruminococcaceae	s__unknown_Ruminococcaceae
25d89b4b7ba9c6def23fa540703ebf24	0	0	0	0	0	0	0	0	0	0	0	0	0	0	0	0	0	0	0	0	0	0	0	0	0	0.0400213	0	0	0	0	0	0	k__Bacteria	p__Firmicutes	c__Clostridia	o__Clostridiales	f__Ruminococcaceae	g__unknown_Ruminococcaceae	s__unknown_Ruminococcaceae
25d9a66b5f746cb114b14c18d4ee4e95	0	0	0	0	0	0	0	0	0	0	0	0	0	0	0	0	0	0	0	0	0	0	0	0	0	0	0.00266809	0	0	0	0	0	k__Bacteria	p__Firmicutes	c__Bacilli	o__Lactobacillales	f__unknown_Lactobacillales	g__unknown_Lactobacillales	s__unknown_Lactobacillales
25dfa6e2b1635b024b91a4a14910215b	0	0	0	0	0	0	0	0	0	0	0	0	0	0	0	0	0	0	0	0	0	0	0	0	0	0	0	0.00800427	0	0	0	0	k__Bacteria	p__Bacteroidetes	c__Bacteroidia	o__Bacteroidales	f__S24-7	g__unknown_S24-7	s__unknown_S24-7
25f384eb35d8250d8599d46f0007dc85	0	0	0	0	0	0	0	0	0	0	0	0	0	0	0	0	0.00266809	0	0	0	0	0	0	0	0	0	0	0	0	0	0	0	k__Bacteria	p__Firmicutes	c__Bacilli	o__Lactobacillales	f__Lactobacillaceae	g__Pediococcus	s__Pediococcus
260056434958888c1ad98f3557a3c370	0	0.522946	0.352188	0.373533	0.408218	0	0.0240128	0.752401	0	0	0	0	0	0	0	0	0	0	0	0	0	0	0	0	0	0	0	0	0	0	0	0	k__Bacteria	p__Firmicutes	c__Clostridia	o__Clostridiales	f__unknown_Clostridiales	g__unknown_Clostridiales	s__unknown_Clostridiales
2615711b220d7428f6b6ac3b0ee29e75	0	0	0	0	0	0	0	0	0	0	0	0	0	0	0	0	0	0.00533618	0	0	0	0	0	0	0	0	0	0	0	0	0	0	k__Bacteria	p__Firmicutes	c__Bacilli	o__unknown_Bacilli	f__unknown_Bacilli	g__unknown_Bacilli	s__unknown_Bacilli
262320e46cb1f20405220f6fbadc8718	0	0	0	0	0	0	0	0	0	0	0	0	0	0	0	0	0	0	0	0	0	0	0.0106724	0	0	0	0	0	0	0	0	0	k__Bacteria	p__Bacteroidetes	c__Bacteroidia	o__Bacteroidales	f__Rikenellaceae	g__Alistipes	s__Alistipes massiliensis
26550225b2ec9141a2771e1e134a76fd	0	0	0	0	0	0	0	0	0	0	0	0	0	0	0	0	0	0	0	0	0	0	0	0	0	0	0.00533618	0	0	0	0	0	k__Bacteria	p__Bacteroidetes	c__Bacteroidia	o__Bacteroidales	f__S24-7	g__unknown_S24-7	s__unknown_S24-7
265d661650fe3d9af68acd18b1655368	0	0	0	0	0	0	0	0	0	0.0133404	0	0	0	0	0	0	0	0	0	0	0.0213447	0	0	0	0	0	0	0	0	0	0	0	k__Bacteria	p__Bacteroidetes	c__Bacteroidia	o__Bacteroidales	f__S24-7	g__unknown_S24-7	s__unknown_S24-7
267ae3e06c327f97cd27c6c00fc267d6	0	0	0	0	0	0	0	0	0	0	0	0	0.0106724	0	0	0	0	0	0	0	0	0	0	0	0	0	0	0	0	0	0	0	k__Bacteria	p__Firmicutes	c__Bacilli	o__Lactobacillales	f__Lactobacillaceae	g__Pediococcus	s__Pediococcus
26875076a257db30f2c6ba1f33156320	0	0	0	0	0.0186766	0	0	0	0.0346852	0	0	0	0	0.0133404	0.0747065	0	0.00533618	0.0373533	0.0186766	0	0.0160085	0.0160085	0	0.0320171	0	0	0	0.00266809	0.0160085	0	0.0266809	0.0106724	k__Bacteria	p__Firmicutes	c__Clostridia	o__Clostridiales	f__Clostridiaceae	g__Clostridium	s__Clostridium
26a25431f501632e405d1ed8f89b9a67	0	0	0	0	0	0	0	0	0	0	0	0	0	0.0186766	0	0.0346852	0	0.152081	0	0	0	0	0	0	0	0	0	0	0	0	0	0	k__Bacteria	p__Firmicutes	c__Clostridia	o__Clostridiales	f__unknown_Clostridiales	g__unknown_Clostridiales	s__unknown_Clostridiales
26bbf59bb6bfa04184021146e200aa7b	0	0	0	0	0	0	0	0	0	0	0	0	0	0	0	0	0	0	0	0	0	0	0.0400213	0.0693703	0	0	0	0	0	0	0	0	k__Bacteria	p__Firmicutes	c__Clostridia	o__Clostridiales	f__Ruminococcaceae	g__unknown_Ruminococcaceae	s__unknown_Ruminococcaceae
26d8be347dc0ca29d7e0899d8da9ad73	0.058698	0.0827108	0.0533618	0.0800427	0.0400213	0.029349	0.0667022	0.1254	0	0.101387	0.00533618	0.0320171	0	0.0506937	0.0560299	0.0560299	0.0667022	0.0213447	0.029349	0.146745	0.40555	0.133404	0.0533618	0.0133404	0.0640342	0.0186766	0.192102	0.0186766	0.152081	0.0160085	0.0106724	0	k__Bacteria	p__Firmicutes	c__Clostridia	o__Clostridiales	f__Lachnospiraceae	g__unknown_Lachnospiraceae	s__unknown_Lachnospiraceae
26eae975c19c5432a37162c64f1da4fc	0	0	0	0	0	0	0	0	0	0	0	0	0	0	0	0	0	0	0	0	0	0	0.0106724	0	0	0	0	0	0	0	0	0	k__Bacteria	p__Bacteroidetes	c__Bacteroidia	o__Bacteroidales	f__S24-7	g__unknown_S24-7	s__unknown_S24-7
26f7b970f1d9f799ad8a87444fabe29f	0	0	0	0	0	0	0	0	0	0	0	0.0133404	0	0	0	0	0	0	0	0	0	0	0	0	0	0	0	0	0	0	0	0	k__Bacteria	p__Firmicutes	c__Clostridia	o__Clostridiales	f__Peptococcaceae	g__rc4-4	s__rc4-4
271954272cca4cd76116fac6cb55e87a	0.090715	0	0	0	0.0346852	0.0613661	0.0320171	0.0800427	0.0133404	0.0346852	0	0.0400213	0.0640342	0.0506937	0	0	0.0693703	0.0560299	0	0.0426894	0	0.0426894	0	0	0.117396	0.138741	0.0533618	0.0987193	0	0.0400213	0.117396	0	k__Bacteria	p__Firmicutes	c__Clostridia	o__Clostridiales	f__Lachnospiraceae	g__Butyrivibrio	s__Butyrivibrio crossotus
272bb29de9bf086a65ea7b085dc54ac2	0	0	0	0	0	0	0	0	0	0	0	0	0	0	0	0	0	0.00533618	0	0	0	0	0	0	0	0	0	0	0	0	0	0	k__Bacteria	p__Firmicutes	c__Clostridia	o__Clostridiales	f__Lachnospiraceae	g__unknown_Lachnospiraceae	s__unknown_Lachnospiraceae
273c6e2c6be4e106328b4256ef2efe1c	0	0	0	0.00800427	0	0	0	0	0	0	0	0	0	0	0	0	0	0	0	0	0	0	0	0	0	0	0	0	0	0	0	0	k__Bacteria	p__Firmicutes	c__Clostridia	o__Clostridiales	f__Lachnospiraceae	g__Dorea	s__Dorea longicatena
2746060ae82e510937bcce237edf040c	0.029349	0	0.0453575	0.0426894	0	0	0.058698	0.088047	0	0	0	0	0	0.058698	0.0560299	0	0.0426894	0	0	0	0	0.0667022	0.00800427	0	0.0693703	0	0.0426894	0.0186766	0	0	0	0	k__Bacteria	p__Firmicutes	c__Clostridia	o__Clostridiales	f__Lachnospiraceae	g__Ruminococcus	s__Ruminococcus lactaris
27a02c773bf1a4a13315749a05a39b91	0	0	0	0	0	0	0	0	0	0	0	0	0	0.00533618	0	0	0	0	0	0	0	0	0	0	0	0	0	0	0	0	0	0	k__Bacteria	p__Firmicutes	c__Clostridia	o__Clostridiales	f__unknown_Clostridiales	g__unknown_Clostridiales	s__unknown_Clostridiales
27ba6d8c62c9eabc6bc0ae163d9829ae	0	0	0	0	0	0	0	0.00266809	0	0	0	0	0	0	0	0	0	0	0	0	0	0	0	0	0	0	0	0	0	0	0	0	k__Bacteria	p__Firmicutes	c__Clostridia	o__Clostridiales	f__Ruminococcaceae	g__Sporobacter	s__Sporobacter termitidis
27c80c5825bfb21ddcedcb742ff07400	0.0667022	0.0400213	0.0613661	0.0747065	0.0827108	0.0266809	0.0426894	0.0453575	0.282818	0.141409	0.205443	0.320171	0.184098	0.253469	0.338847	0.296158	0.136073	0.157417	0.120064	0.261473	0.104055	0.0933831	0.282818	0.221451	0.410886	0.128068	0.197439	0.170758	0.22412	0.210779	0.341515	0.186766	k__Bacteria	p__Bacteroidetes	c__Bacteroidia	o__Bacteroidales	f__[Barnesiellaceae]	g__Barnesiella	s__Barnesiella
27ce68b5fd46293ee60cf39cc28da93a	0	0	0	0	0	0	0	0.00266809	0	0	0	0	0	0	0	0	0	0	0	0	0	0	0	0	0	0	0	0	0	0	0	0	k__Bacteria	p__Firmicutes	c__Clostridia	o__Clostridiales	f__Lachnospiraceae	g__Clostridium	s__Clostridium
27cf481e6279c68e5122c601149a1acb	0.0987193	0.192102	0.136073	0	0.120064	0.058698	0	0.0613661	0	0.0933831	0.0480256	0.114728	0	0.0480256	0	0	0	0.136073	0.0346852	0	0	0	0	0	0.0400213	0.141409	0	0.0266809	0	0	0.22412	0	k__Bacteria	p__Firmicutes	c__Clostridia	o__Clostridiales	f__Lachnospiraceae	g__unknown_Lachnospiraceae	s__unknown_Lachnospiraceae
27d2c40fe00bb001a1012dc3f5c4465a	0	0	0	0	0	0	0	0.00266809	0	0	0	0	0	0	0	0	0	0	0	0	0	0	0	0	0	0	0	0	0	0	0	0	k__Bacteria	p__Actinobacteria	c__Coriobacteriia	o__Coriobacteriales	f__Coriobacteriaceae	g__Olsenella	s__Olsenella profusa
2835d41c9932cf16191ffd468136a277	0	0	0	0	0	0	0.0373533	0	0	0	0	0	0	0	0	0	0	0	0	0	0	0	0	0	0	0	0	0	0	0	0	0	k__Bacteria	p__Firmicutes	c__Clostridia	o__Clostridiales	f__Lachnospiraceae	g__unknown_Lachnospiraceae	s__unknown_Lachnospiraceae
2856e872c2b5669dc949fa54b0de3fe8	0	0	0	0	0	0	0	0	0	0	0	0	0	0	0	0	0	0	0	0	0	0	0	0	0.00533618	0	0	0	0	0	0	0	k__Bacteria	p__Actinobacteria	c__Coriobacteriia	o__Coriobacteriales	f__Coriobacteriaceae	g__Eggerthella	s__Eggerthella
285723c32fc3647934b240f2f8868ccc	0	0.194771	0.41889	0.338847	0.117396	0.109392	0.373533	0.280149	0	0	0	0	0	0	0	0	0	0	0	0	0	0	0	0	0	0	0	0	0	0	0	0	k__Bacteria	p__Firmicutes	c__Clostridia	o__Clostridiales	f__Lachnospiraceae	g__Lactonifactor	s__Lactonifactor longoviformis
28747cec2ecf1caeb88e5b242e87d4fb	0.0613661	0.0613661	0.090715	0.0506937	0.0560299	0.0560299	0.0453575	0.122732	0.277481	0.0720384	0.1254	0.0506937	0.0667022	0.0506937	0.120064	0.0987193	0.173426	0.144077	0.0933831	0.0667022	0.234792	0.0480256	0.165422	0.0800427	0.200107	0.0773746	0.272145	0.0987193	0.333511	0.0320171	0.090715	0.0987193	k__Bacteria	p__Firmicutes	c__Clostridia	o__Clostridiales	f__unknown_Clostridiales	g__unknown_Clostridiales	s__unknown_Clostridiales
287f6ac2348ab73cd057a162a2562223	0.288154	0.429562	0.469584	0.0853789	1.28068	0.933831	0.0480256	0.221451	0	0.0853789	0	0	0	0.152081	0	0.0186766	0	0	0	0	0.0853789	0.0426894	0	0	0.144077	0.0346852	0.242796	0.149413	0.0533618	0.0213447	0	0.149413	k__Bacteria	p__Firmicutes	c__Clostridia	o__Clostridiales	f__Lachnospiraceae	g__Dorea	s__Dorea longicatena
28a4fe3a44f1edd386f41bab0e15ed5c	0	0	0	0.0266809	0	0	0	0	0.0106724	0	0	0	0	0	0	0	0	0	0	0	0	0	0	0	0	0	0	0	0	0	0	0	k__Bacteria	p__Bacteroidetes	c__Bacteroidia	o__Bacteroidales	f__unknown_Bacteroidales	g__unknown_Bacteroidales	s__unknown_Bacteroidales
28aa3895b0f66e82410b754cc95ff068	0.0400213	0	0.0320171	0	0.0266809	0	0	0	0	0.165422	0.0213447	0.0827108	0.0373533	0.090715	0	0.0373533	0	0	0.0320171	0	0	0.0160085	0.0160085	0.0747065	0	0	0.0240128	0	0.0133404	0.0320171	0.0506937	0	k__Bacteria	p__Firmicutes	c__Clostridia	o__Clostridiales	f__unknown_Clostridiales	g__unknown_Clostridiales	s__unknown_Clostridiales
28c7d81dc18d3003b0f8b57e373662a3	0	0	0	0	0	0	0	0	0	0	0	0	0	0	0	0	0	0	0	0	0	0	0	0	0	0	0	0	0	0	0.00533618	0	k__Bacteria	p__Firmicutes	c__Clostridia	o__Clostridiales	f__Lachnospiraceae	g__unknown_Lachnospiraceae	s__unknown_Lachnospiraceae
28e30edb85dcdedf281d425a49e3ba30	0	0	0	0	0	0	0	0	0	0	0	0	0	0	0	0	0.00533618	0.0640342	0	0	0	0	0	0.178762	0	0	0	0	0	0	0	0	k__Bacteria	p__Firmicutes	c__Clostridia	o__Clostridiales	f__Ruminococcaceae	g__Clostridium	s__Clostridium islandicum
28feba5e0c20cb922de8f54ade9e582c	0	0	0	0	0	0	0	0	0	0	0	0	0	0	0	0.00266809	0	0	0	0	0	0	0	0	0	0	0	0	0	0	0	0	k__Bacteria	p__Firmicutes	c__Clostridia	o__Clostridiales	f__Lachnospiraceae	g__unknown_Lachnospiraceae	s__unknown_Lachnospiraceae
2944ab6ac61f549ebac0864a8f3a4c26	0	0	0	0	0	0	0	0	0	0	0	0	0	0	0	0	0	0	0	0	0	0	0	0	0	0	0.0106724	0	0	0	0	0	k__Bacteria	p__Firmicutes	c__Clostridia	o__Clostridiales	f__unknown_Clostridiales	g__unknown_Clostridiales	s__unknown_Clostridiales
294f535e49b0219f29b4e548547899cd	0	0	0	0.00266809	0	0	0	0	0	0	0	0	0	0	0	0	0	0	0	0	0	0	0	0	0	0	0	0	0	0	0	0	k__Bacteria	p__Firmicutes	c__Bacilli	o__Lactobacillales	f__Lactobacillaceae	g__Pediococcus	s__Pediococcus
2981701099fcab5655d96e3d96e84683	0	0	0	0.0133404	0	0	0	0	0	0	0	0	0	0	0	0	0	0	0	0	0	0	0	0	0	0	0	0	0	0	0	0	k__Bacteria	p__Firmicutes	c__Erysipelotrichi	o__Erysipelotrichales	f__Erysipelotrichaceae	g__Allobaculum	s__Allobaculum
29be1cb53c8d4776dac0a626f22d7c5a	0.136073	0.18143	0.189434	0.290822	0.256137	0.205443	0.11206	0.290822	0.0320171	0.205443	0.0346852	0.00266809	0.0320171	0	0.0400213	0	0.0160085	0.120064	0.0266809	0	0.202775	0.0480256	0.0373533	0.0426894	0.0426894	0	0	0	0.0346852	0.0160085	0.133404	0.0240128	k__Bacteria	p__Firmicutes	c__Clostridia	o__Clostridiales	f__Ruminococcaceae	g__Clostridium	s__Clostridium methylpentosum
29db30cf54a07a686d18c38fde5899c5	0	0	0	0	0	0	0	0	0	0	0	0	0	0	0	0	0	0	0	0	0	0.0106724	0	0	0	0	0	0	0	0	0	0	k__Bacteria	p__Firmicutes	c__Clostridia	o__Clostridiales	f__Ruminococcaceae	g__unknown_Ruminococcaceae	s__unknown_Ruminococcaceae
29fb42b9e4b2b2cfa54d27fd0a52ebea	0.677695	0.450907	0.320171	0.434899	0.707044	0.514941	0.0693703	0.378869	0	0	0.0400213	0.146745	0	0	0	0.058698	0.0400213	0	0	0	0.0613661	0.0773746	0.106724	0	0.16809	0.120064	0.0960512	0	0.314835	0	0	0	k__Bacteria	p__Firmicutes	c__Clostridia	o__Clostridiales	f__Lachnospiraceae	g__Clostridium	s__Clostridium
2a191dd17759a04162a533c5a1f5fe91	0	0.0320171	0	0	0	0	0	0	0	0	0	0	0	0	0	0	0	0	0	0	0	0	0	0	0	0	0	0	0	0	0	0	k__Bacteria	p__Firmicutes	c__Clostridia	o__Clostridiales	f__unknown_Clostridiales	g__unknown_Clostridiales	s__unknown_Clostridiales
2a1ec051b9078732e28046a7a0b94920	0	0	0	0	0	0	0	0	0	0	0	0	0	0	0	0	0	0	0	0	0	0	0	0	0.00800427	0	0	0	0	0	0	0	k__Bacteria	p__Actinobacteria	c__Coriobacteriia	o__Coriobacteriales	f__Coriobacteriaceae	g__Olsenella	s__Olsenella profusa
2a73a27ead7c0a3e8318a55ee5d20eec	0	0	0	0	0	0	0	0	0	0	0.0640342	0	0	0	0	0.0747065	0	0	0	0	0	0	0	0	0	0	0	0	0	0	0	0	k__Bacteria	p__Firmicutes	c__Clostridia	o__Clostridiales	f__Lachnospiraceae	g__unknown_Lachnospiraceae	s__unknown_Lachnospiraceae
2a7427178c730dd1abc01e50bc5a22b4	0	0	0	0	0	0	0	0	0.0266809	0	0.0747065	0	0	0	0	0.0240128	0	0	0	0.114728	0.0453575	0	0.0640342	0	0	0	0.0186766	0	0	0	0	0	k__Bacteria	p__Tenericutes	c__Mollicutes	o__Acholeplasmatales	f__Acholeplasmataceae	g__Acholeplasma	s__Acholeplasma
2a79365ec2e5d9e625e3b0a018d5335b	0	0	0	0	0	0	0	0	0	0	0	0	0.0160085	0	0	0	0	0	0	0	0	0	0	0	0	0	0	0	0	0	0	0	k__Bacteria	p__Firmicutes	c__Erysipelotrichi	o__Erysipelotrichales	f__Erysipelotrichaceae	g__Anaerorhabdus	s__Anaerorhabdus furcosa
2aba8faf68e4689be69d6aabbf2d5f6a	0	0	0	0	0	0	0	0.0213447	0	0	0	0	0	0	0	0	0	0	0	0	0	0	0	0	0	0	0	0	0	0	0	0	k__Bacteria	p__Firmicutes	c__Clostridia	o__Clostridiales	f__unknown_Clostridiales	g__unknown_Clostridiales	s__unknown_Clostridiales
2ac72f83c9493e263b59b7c1bab33405	0	0	0	0	0	0	0	0	0	0	0	0	0	0	0	0	0	0	0	0	0	0	0	0	0.0747065	0	0	0	0.0426894	0	0	0	k__Bacteria	p__Firmicutes	c__Clostridia	o__Clostridiales	f__Lachnospiraceae	g__Ruminococcus	s__Ruminococcus lactaris
2ad50ebbdfad776abcd56c083d07effa	0	0	0	0	0	0	0	0	0	0	0	0	0	0	0	0	0	0	0	0	0	0	0	0	0	0	0	0	0	0.0133404	0	0	k__Bacteria	p__Proteobacteria	c__Betaproteobacteria	o__Burkholderiales	f__unknown_Burkholderiales	g__unknown_Burkholderiales	s__unknown_Burkholderiales
2b410bc04205ddd1c45f75bc801a3b62	0	0	0	0	0	0	0	0	0	0	0	0	0	0	0	0	0	0	0	0	0	0	0	0	0	0	0	0	0.0160085	0	0	0	k__Bacteria	p__Firmicutes	c__Clostridia	o__Clostridiales	f__Lachnospiraceae	g__unknown_Lachnospiraceae	s__unknown_Lachnospiraceae
2b56a1e01195207c4d2229f3680c477f	0	0	0	0	0	0	0	0	0	0	0	0	0	0	0	0	0	0	0	0	0	0	0	0	0	0	0	0	0	0	0	0.0240128	k__Bacteria	p__Firmicutes	c__Bacilli	o__Lactobacillales	f__Lactobacillaceae	g__unknown_Lactobacillaceae	s__unknown_Lactobacillaceae
2b6a3ebc4121208894fca64c4661f219	0	0	0	0.00266809	0	0	0	0	0	0	0	0	0	0	0	0	0	0	0	0	0	0	0	0	0	0	0	0	0	0	0	0	k__Bacteria	p__Firmicutes	c__Clostridia	o__Clostridiales	f__Lachnospiraceae	g__unknown_Lachnospiraceae	s__unknown_Lachnospiraceae
2b8369abbd77b2505d5174aec022ad63	0	0	0	0	0	0	0	0	0	0	0.00800427	0	0	0	0	0	0	0	0	0	0	0	0	0	0	0	0	0	0	0	0	0	k__Bacteria	p__Firmicutes	c__Clostridia	o__Clostridiales	f__Ruminococcaceae	g__unknown_Ruminococcaceae	s__unknown_Ruminococcaceae
2b92b92d13246b6750989f548227662b	0.149413	0	0	0	0.218783	0	0	0	0.090715	0	0	0.114728	0	0.0773746	0	0	0	0	0	0	0	0	0	0	0	0	0	0	0	0	0	0	k__Bacteria	p__Firmicutes	c__Bacilli	o__Bacillales	f__Bacillaceae	g__unknown_Bacillaceae	s__unknown_Bacillaceae
2b92e42e8b871772b235f86f77bb1d14	0	0	0	0	0	0	0	0	0	0	0	0	0	0	0	0	0	0.0240128	0	0	0	0	0	0	0	0	0	0	0	0	0	0	k__Bacteria	p__Verrucomicrobia	c__Verrucomicrobiae	o__Verrucomicrobiales	f__Verrucomicrobiaceae	g__Haloferula	s__Haloferula rosea
2b9c790aa845c0cbea44447f77380f19	0	0	0	0	0	0	0	0	0	0	0	0	0	0	0	0	0	0	0	0	0	0	0	0	0.090715	0	0	0	0	0	0.0933831	0	k__Bacteria	p__Firmicutes	c__Clostridia	o__Clostridiales	f__Lachnospiraceae	g__Clostridium	s__Clostridium
2bdbc2fe679d60817cef3af499902600	0	0	0	0	0	0	0	0	0	0	0	0	0.0426894	0	0	0	0	0	0	0	0	0	0	0	0	0	0	0	0	0	0	0	k__Bacteria	p__Firmicutes	c__Clostridia	o__Clostridiales	f__Lachnospiraceae	g__Defluviitalea	s__Defluviitalea saccharophila
2c08cceef799ba67b8c721aeab2722de	0	0	0	0	0	0	0	0	0	0	0	0	0	0	0	0	0	0	0	0	0	0	0	0	0	0.0133404	0	0	0	0	0	0	k__Bacteria	p__Firmicutes	c__Bacilli	o__Lactobacillales	f__Lactobacillaceae	g__unknown_Lactobacillaceae	s__unknown_Lactobacillaceae
2c1fe2429709daeac0ef02ee38debac1	0	0	0	0.00266809	0	0	0	0	0	0	0	0	0	0	0	0	0	0	0	0	0	0	0	0.0160085	0	0	0	0	0.0106724	0	0	0	k__Bacteria	p__Firmicutes	c__Clostridia	o__Clostridiales	f__unknown_Clostridiales	g__unknown_Clostridiales	s__unknown_Clostridiales
2c5b083d38c46aec9dc30cc42bb0f600	0	0	0	0	0	0	0	0	0	0	0	0	0	0	0	0	0	0	0	0	0	0	0	0	0	0	0	0	0	0.00533618	0	0	k__Bacteria	p__Firmicutes	c__Clostridia	o__Clostridiales	f__Lachnospiraceae	g__unknown_Lachnospiraceae	s__unknown_Lachnospiraceae
2c6d8505d6e686a00bd6d82677c74a42	0	0	0	0	0	0	0	0	0	0	0	0	0	0	0	0	0	0	0	0.00533618	0	0	0	0	0	0	0	0	0	0	0	0	k__Bacteria	p__Firmicutes	c__Clostridia	o__Clostridiales	f__Lachnospiraceae	g__unknown_Lachnospiraceae	s__unknown_Lachnospiraceae
2c95ec36b637d9c85d5859d52f36aa34	0.0453575	0	0	0	0	0	0.029349	0	0	0.0240128	0	0	0	0	0	0	0	0	0.0373533	0	0.154749	0	0	0.104055	0.0506937	0	0.0720384	0	0.0266809	0	0	0	k__Bacteria	p__Firmicutes	c__Clostridia	o__Clostridiales	f__Ruminococcaceae	g__unknown_Ruminococcaceae	s__unknown_Ruminococcaceae
2c9b52791a4abc7fc2764ed1bb9a560d	0	0.0240128	0.0266809	0	0	0.0266809	0.0240128	0.0133404	0.00800427	0.0613661	0.0186766	0.0133404	0.0160085	0.00800427	0.0106724	0.0693703	0.0186766	0	0.0133404	0.0133404	0.0186766	0.0480256	0.0373533	0.0613661	0.0160085	0.029349	0.058698	0.0160085	0.0373533	0.0213447	0.0373533	0.0186766	k__Bacteria	p__Firmicutes	c__Bacilli	o__Lactobacillales	f__Streptococcaceae	g__Streptococcus	s__Streptococcus agalactiae
2ca0a687516abd1e52e087f75fde6f2e	0	0	0	0	0	0	0	0	0	0	0	0	0	0.029349	0	0	0	0	0	0	0	0	0	0	0	0	0	0	0	0	0	0	k__Bacteria	p__Firmicutes	c__Clostridia	o__Clostridiales	f__Lachnospiraceae	g__unknown_Lachnospiraceae	s__unknown_Lachnospiraceae
2ca15f0ed745da362809ab98309523e0	0	0	0	0	0	0	0	0	0	0	0	0	0	0	0.0506937	0	0	0	0	0	0	0	0	0	0	0	0	0	0	0	0	0	k__Bacteria	p__Firmicutes	c__Clostridia	o__Clostridiales	f__Clostridiaceae	g__Clostridium	s__Clostridium disporicum
2cb5ed7ce14bf405386f1304b0eda2a8	0	0	0	0	0	0	0	0	0	0	0	0	0	0	0	0.0400213	0	0	0	0	0	0	0	0	0	0	0	0	0	0	0	0	k__Bacteria	p__Verrucomicrobia	c__Verrucomicrobiae	o__Verrucomicrobiales	f__Verrucomicrobiaceae	g__unknown_Verrucomicrobiaceae	s__unknown_Verrucomicrobiaceae
2d3c75ade523e383e4c3eaf0fab1cd91	0	0	0	0.0373533	0	0.0693703	0	0	0	0	0	0	0	0	0	0	0	0	0	0	0	0	0	0	0	0	0	0	0	0	0	0	k__Bacteria	p__Firmicutes	c__Clostridia	o__Clostridiales	f__Lachnospiraceae	g__unknown_Lachnospiraceae	s__unknown_Lachnospiraceae
2d55a7bd958183804731d0f68e4cc968	0	0	0	0.0240128	0	0	0.0133404	0.0133404	0	0	0	0	0	0	0	0	0	0	0	0	0	0	0	0	0	0	0	0	0	0	0	0	k__Bacteria	p__Firmicutes	c__Clostridia	o__Clostridiales	f__unknown_Clostridiales	g__unknown_Clostridiales	s__unknown_Clostridiales
2d68ee6c1a563e0ca1e86fa501735ff3	0	0.00800427	0	0	0	0	0	0	0	0	0	0	0	0	0	0	0	0	0	0	0	0	0	0	0	0	0	0	0	0	0	0	k__Bacteria	p__Firmicutes	c__Clostridia	o__Clostridiales	f__Lachnospiraceae	g__Clostridium	s__Clostridium
2d7a3d861e8d5654f28fd08a37ca4874	0	0	0	0	0	0	0	0	0	0	0	0	0	0	0	0	0	0	0	0	0	0.00800427	0	0	0	0	0	0	0	0	0	0	k__Bacteria	p__Firmicutes	c__Clostridia	o__Clostridiales	f__Lachnospiraceae	g__Clostridium	s__Clostridium
2d7e38ae29e34fff2bdf8b56e50f11a5	0.0426894	0	0	0.0426894	0.0640342	0.0186766	0.0240128	0.0320171	0.141409	0.0773746	0.0747065	0.133404	0.154749	0.088047	0.146745	0.136073	0	0	0	0	0	0	0	0	0.146745	0.114728	0.104055	0.104055	0.213447	0.173426	0.114728	0.088047	k__Bacteria	p__Bacteroidetes	c__Bacteroidia	o__Bacteroidales	f__S24-7	g__unknown_S24-7	s__unknown_S24-7
2dcb104cb2df35c45a8a41d5267ce693	0	0	0	0	0	0	0	0	0	0	0	0	0	0	0	0	0	0	0	0	0	0	0	0	0	0	0	0	0	0.0266809	0	0	k__Bacteria	p__Bacteroidetes	c__Bacteroidia	o__Bacteroidales	f__S24-7	g__unknown_S24-7	s__unknown_S24-7
2e22eea6f301223c7c4aba61d3b11909	0.584312	0.54429	0.629669	0.48826	0.592316	0.440235	0.485592	0.269477	1.89168	0.565635	3.1857	2.34792	3.02295	1.81697	3.0683	2.15848	0.784418	0.795091	0.784418	0.819104	0.672359	0.955176	0.755069	1.0619	1.53949	1.64888	2.19317	2.0651	2.14514	1.40075	1.83031	2.05176	k__Bacteria	p__Bacteroidetes	c__Bacteroidia	o__Bacteroidales	f__S24-7	g__unknown_S24-7	s__unknown_S24-7
2e31bd9844e8f4fbff3b72cded7f0e6d	0	0.0613661	0	0	0	0	0	0.221451	0	0	0	0	0	0	0	0	0.0960512	0	0	0	0	0	0.0720384	0	0	0	0	0	0	0	0	0	k__Bacteria	p__Firmicutes	c__Clostridia	o__Clostridiales	f__Lachnospiraceae	g__unknown_Lachnospiraceae	s__unknown_Lachnospiraceae
2e5d475a112bf674864e57ed117a2df9	0	0	0	0	0	0.00266809	0	0	0	0	0	0	0	0	0	0	0	0	0	0	0	0	0	0	0	0	0	0	0	0	0	0	k__Bacteria	p__Firmicutes	c__Clostridia	o__Clostridiales	f__Ruminococcaceae	g__Butyricicoccus	s__Butyricicoccus pullicaecorum
2e782bf46ed449530a99fc9887f3a118	0	0	0	0	0	0	0	0	0	0	0	0	0	0	0	0	0	0	0	0	0	0	0	0.00533618	0	0	0	0	0	0	0	0	k__Bacteria	p__Bacteroidetes	c__Bacteroidia	o__Bacteroidales	f__S24-7	g__unknown_S24-7	s__unknown_S24-7
2ead154202a634cc01d214bc0754471f	0	0	0	0	0	0	0	0	0	0	0	0	0	0	0	0	0.0106724	0	0	0	0	0	0	0	0	0	0	0	0	0	0	0	k__Bacteria	p__Actinobacteria	c__Coriobacteriia	o__Coriobacteriales	f__Coriobacteriaceae	g__Olsenella	s__Olsenella profusa
2edcfd82c082269331c6f904a07861d7	0	0	0	0	0	0	0	0	0	0	0	0	0	0	0	0	0	0	0	0	0	0	0.00800427	0	0	0	0	0	0	0	0	0	k__Bacteria	p__Firmicutes	c__Clostridia	o__Clostridiales	f__Lachnospiraceae	g__unknown_Lachnospiraceae	s__unknown_Lachnospiraceae
2f322d3869d699a594ebf98a0d80cb05	0	0.0320171	0	0	0.0186766	0	0	0	0	0.088047	0	0	0	0.0186766	0.0426894	0.0373533	0.0186766	0	0	0.0400213	0.0373533	0	0	0	0.0747065	0	0.109392	0.0346852	0	0	0.00800427	0.1254	k__Bacteria	p__Firmicutes	c__Clostridia	o__Clostridiales	f__Ruminococcaceae	g__unknown_Ruminococcaceae	s__unknown_Ruminococcaceae
2f97298addafc33bf56400b14fb26037	0.0693703	0.16809	0	0	0.149413	0	0	0	0	0	0.0480256	0	0	0	0	0	0	0	0.0373533	0	0.101387	0	0	0.288154	0.117396	0.701708	0.269477	0.314835	0.144077	0.410886	0.899146	0.40555	k__Bacteria	p__Firmicutes	c__Clostridia	o__Clostridiales	f__Ruminococcaceae	g__unknown_Ruminococcaceae	s__unknown_Ruminococcaceae
2fa76f4ba01fcf13830edc01a5537d18	0	0	0	0	0	0	0	0	0	0	0	0	0	0.00533618	0	0	0	0	0	0	0	0	0	0	0	0	0	0	0	0	0	0	k__Bacteria	p__Firmicutes	c__Bacilli	o__Lactobacillales	f__Lactobacillaceae	g__Lactobacillus	s__Lactobacillus
2fb3a07daffcd450125f69ee5994bd4d	0	0	0	0	0	0	0	0	0	0	0	0	0	0	0.00533618	0	0	0	0	0	0	0	0	0	0	0	0	0	0	0	0	0	k__Bacteria	p__Deferribacteres	c__Deferribacteres	o__Deferribacterales	f__Deferribacteraceae	g__Mucispirillum	s__Mucispirillum schaedleri
300a033266a6b9c5d491e30a29f1d6ac	0	0	0	0	0	0.0320171	0	0.0533618	0	0	0	0	0	0	0	0	0	0	0	0	0	0	0	0	0	0	0	0	0	0	0	0	k__Bacteria	p__Firmicutes	c__Clostridia	o__Clostridiales	f__unknown_Clostridiales	g__unknown_Clostridiales	s__unknown_Clostridiales
30144e18d622c053bffe210042dc57f2	0	0	0	0	0	0	0	0	0	0	0	0	0	0	0	0	0	0	0	0	0	0	0	0	0	0	0	0	0	0.00800427	0	0	k__Bacteria	p__Bacteroidetes	c__Bacteroidia	o__Bacteroidales	f__S24-7	g__unknown_S24-7	s__unknown_S24-7
303ee860225aa59a73eaa8525d0849bc	0	0	0	0	0	0	0	0	0	0	0	0	0	0	0	0.0400213	0	0	0.029349	0.0160085	0	0	0	0	0	0	0.0213447	0.0373533	0	0	0.0240128	0	k__Bacteria	p__Firmicutes	c__Clostridia	o__Clostridiales	f__Lachnospiraceae	g__unknown_Lachnospiraceae	s__unknown_Lachnospiraceae
30807444d5fa49395377705713ccbb4e	0.0426894	0.0106724	0.0266809	0.0346852	0.0240128	0	0	0.0186766	0	0.0186766	0.0373533	0.0160085	0	0	0.0373533	0	0	0.0426894	0.0160085	0.0480256	0.0426894	0.0186766	0.029349	0	0.0106724	0.0480256	0.0160085	0.029349	0.0426894	0.0640342	0.0320171	0.0133404	k__Bacteria	p__Firmicutes	c__Clostridia	o__Clostridiales	f__unknown_Clostridiales	g__unknown_Clostridiales	s__unknown_Clostridiales
30b473220bb5d68743ae3b79e3f570e5	0	0	0	0	0	0	0	0	0	0	0	0	0	0	0	0	0	0	0	0	0	0	0	0	0.00800427	0	0	0	0	0	0	0	k__Bacteria	p__Firmicutes	c__Clostridia	o__Clostridiales	f__Lachnospiraceae	g__unknown_Lachnospiraceae	s__unknown_Lachnospiraceae
30c792550317a96ca757db805da056ff	0	0	0	0	0	0	0.00266809	0	0	0	0	0	0	0	0	0	0	0	0	0	0	0	0	0	0	0	0	0	0	0	0	0	k__Bacteria	p__Bacteroidetes	c__Bacteroidia	o__Bacteroidales	f__unknown_Bacteroidales	g__unknown_Bacteroidales	s__unknown_Bacteroidales
30f67d7dd2ad941a957361be1dfdd0b7	0.114728	0.090715	0.0320171	0	0.122732	0	0	0.0133404	0.109392	0	0.0747065	0	0.0373533	0.058698	0.154749	0.0720384	0.106724	0.0693703	0.0747065	0.101387	0	0.0667022	0.0773746	0.157417	0	0	0.122732	0.0987193	0.0667022	0.197439	0.088047	0.0400213	k__Bacteria	p__Firmicutes	c__Clostridia	o__Clostridiales	f__Ruminococcaceae	g__Papillibacter	s__Papillibacter cinnamivorans
312645210dc2fc0bd4fdaa12fb589e2b	0	0	0	0	0	0	0	0	0	0	0	0	0	0	0	0	0	0	0	0	0	0	0.00800427	0	0	0	0	0	0	0	0	0	k__Bacteria	p__Bacteroidetes	c__Bacteroidia	o__Bacteroidales	f__Rikenellaceae	g__Alistipes	s__Alistipes massiliensis
312c82ac87e923c2dd3adea228f00257	0	0	0	0	0	0	0	0	0	0	0	0	0	0	0	0	0	0	0	0	0	0	0	0	0.00533618	0	0	0	0	0	0	0	k__Bacteria	p__Firmicutes	c__Clostridia	o__Clostridiales	f__Lachnospiraceae	g__unknown_Lachnospiraceae	s__unknown_Lachnospiraceae
3131dc4a0516ed129581d91a17d2efe8	0	0	0	0	0.088047	0	0.0640342	0	0	0.341515	0.0320171	0	0	0.0240128	0	0	0	0	0	0	0	0.0773746	0	0	0.0613661	0.0693703	0	0	0	0	0	0	k__Bacteria	p__Firmicutes	c__Clostridia	o__Clostridiales	f__Lachnospiraceae	g__Clostridium	s__Clostridium
313adbfae9aa7df95d05c1f8635fba51	0	0	0	0	0	0	0	0	0	0	0	0	0	0	0	0	0	0.0106724	0	0	0	0	0	0	0	0	0	0	0	0	0	0	k__Bacteria	p__Firmicutes	c__Clostridia	o__Clostridiales	f__Lachnospiraceae	g__unknown_Lachnospiraceae	s__unknown_Lachnospiraceae
31456416a4ccdb36a0e7e6b5ea5c4156	0	0	0	0	0	0	0	0	0	0	0	0	0	0	0	0	0	0	0	0.00800427	0	0	0	0	0	0	0	0	0	0	0	0	k__Bacteria	p__Firmicutes	c__Clostridia	o__Clostridiales	f__Lachnospiraceae	g__unknown_Lachnospiraceae	s__unknown_Lachnospiraceae
3145eafecb12ffbd5ae8056ac1102904	0	0	0	0	0.0106724	0	0	0	0	0.0693703	0	0	0.0853789	0	0	0	0	0	0	0	0.0933831	0	0	0	0.0426894	0	0	0	0.090715	0	0	0	k__Bacteria	p__Firmicutes	c__Clostridia	o__Clostridiales	f__Ruminococcaceae	g__Papillibacter	s__Papillibacter cinnamivorans
3148af9ad5a41e7d69fff1a9ec657687	0	0	0	0	0	0	0	0	0	0	0	0	0	0	0	0	0	0	0	0	0	0	0	0	0	0	0	0	0.0106724	0	0	0	k__Bacteria	p__Firmicutes	c__Clostridia	o__Clostridiales	f__Lachnospiraceae	g__unknown_Lachnospiraceae	s__unknown_Lachnospiraceae
314ddfb8e12f3ecc98ae9ce87de3cd49	0	0	0	0	0	0	0	0	0	0.088047	0	0.0773746	0.133404	0.138741	0	0.0800427	0.0747065	0.146745	0	0	0.0720384	0.109392	0.0453575	0.088047	0.104055	0	0	0.11206	0.088047	0	0.154749	0.120064	k__Bacteria	p__Firmicutes	c__Bacilli	o__Lactobacillales	f__Lactobacillaceae	g__unknown_Lactobacillaceae	s__unknown_Lactobacillaceae
3160d21f1df09d3b7a4cd7f03b5a5502	0	0	0	0	0	0	0	0	0	0	0	0	0	0	0	0	0	0	0	0	0	0	0	0	0	0	0.0186766	0	0	0	0	0	k__Bacteria	p__Firmicutes	c__Clostridia	o__Clostridiales	f__Clostridiaceae	g__Clostridium	s__Clostridium
316ebf7869c0ae90b9773eece6518d3b	0	0	0	0	0	0	0	0	0	0	0	0	0	0	0	0	0	0	0	0	0	0.0160085	0	0	0	0	0	0	0	0	0	0	k__Bacteria	p__Bacteroidetes	c__Bacteroidia	o__Bacteroidales	f__unknown_Bacteroidales	g__unknown_Bacteroidales	s__unknown_Bacteroidales
31754aa9666f2c434186570980ae320e	0	0	0	0	0	0	0	0	0	0	0	0	0	0	0	0	0	0	0.00800427	0	0	0	0	0	0	0	0	0	0	0	0	0	k__Bacteria	p__Firmicutes	c__Clostridia	o__Clostridiales	f__Lachnospiraceae	g__unknown_Lachnospiraceae	s__unknown_Lachnospiraceae
318951f099449729280b298d4862d850	0	0	0	0	0	0	0	0	0	0	0	0	0	0	0	0	0	0	0.058698	0	0	0	0	0	0	0	0	0	0	0	0	0	k__Bacteria	p__Firmicutes	c__Clostridia	o__Clostridiales	f__Lachnospiraceae	g__Clostridium	s__Clostridium
318b39c9a84694617613157ba472c620	0	0.0933831	0.128068	0	0	0	0	0.157417	0	0	0.0720384	0	0	0	0	0	0.170758	0.226788	0	0	0	0	0	0.0506937	0	0	0	0.2508	0	0	0	0	k__Bacteria	p__Firmicutes	c__Clostridia	o__Clostridiales	f__Lachnospiraceae	g__Ruminococcus	s__Ruminococcus lactaris
31c7d6cb4a36e0a6f933a883b05c5080	0	0	0	0	0	0	0	0	0	0	0	0	0	0	0	0	0	0	0	0	0	0	0	0	0	0	0	0	0	0	0.0106724	0	k__Bacteria	p__Firmicutes	c__Clostridia	o__Clostridiales	f__Ruminococcaceae	g__Papillibacter	s__Papillibacter cinnamivorans
31cb845f74167e1fb898734595a83ecc	0	0	0	0	0	0	0	0	0	0	0	0	0	0	0	0	0	0	0	0	0.0400213	0	0	0	0	0	0	0.0186766	0	0	0	0	k__Bacteria	p__Firmicutes	c__Clostridia	o__Clostridiales	f__unknown_Clostridiales	g__unknown_Clostridiales	s__unknown_Clostridiales
31e92d4b4f8cf8e04fb50643808d7a3c	0	0	0	0	0	0	0	0	0	0	0	0	0	0	0	0	0.138741	0.0827108	0.216115	0.317503	0	0.0827108	0.104055	0.221451	0.122732	0.221451	0.162753	0.0720384	0.154749	0.208111	0.0613661	0.090715	k__Bacteria	p__Bacteroidetes	c__Bacteroidia	o__Bacteroidales	f__S24-7	g__unknown_S24-7	s__unknown_S24-7
322eee219f0b7c1572c9b2178a4d90c4	0.0373533	0.058698	0.088047	0.0400213	0.0160085	0.0106724	0.0506937	0.029349	0.0693703	0	0.0160085	0.0987193	0.0426894	0.0266809	0.058698	0.0693703	0.00266809	0.0106724	0.0106724	0	0	0	0.029349	0.0320171	0.0773746	0.0400213	0.0800427	0.0933831	0.0240128	0.0693703	0.0613661	0.0400213	k__Bacteria	p__Actinobacteria	c__Coriobacteriia	o__Coriobacteriales	f__Coriobacteriaceae	g__Eggerthella	s__Eggerthella
323da3db963a0d938d842d78dd7c0763	0	0.0240128	0	0	0	0	0	0	0	0	0	0	0	0	0	0	0	0	0	0	0	0	0	0	0	0	0	0	0	0	0	0	k__Bacteria	p__Bacteroidetes	c__Bacteroidia	o__Bacteroidales	f__S24-7	g__unknown_S24-7	s__unknown_S24-7
325ea5deadd6539a0eb25ee80824b755	0.789755	1.07791	1.55816	0.76841	1.43276	0.54429	1.39007	1.12593	0.136073	0.226788	0.819104	0.0693703	0.0640342	0.128068	0	0.154749	0.22412	0.154749	0.34952	0.0773746	0.109392	0.114728	0.490928	0.202775	0.533618	0	0.437567	0.176094	0.101387	0.189434	0.101387	0.72572	k__Bacteria	p__Bacteroidetes	c__Bacteroidia	o__Bacteroidales	f__Rikenellaceae	g__Alistipes	s__Alistipes massiliensis
3269518219507c445d9e525997c9a218	0	0	0	0	0	0	0	0	0	0	0	0	0	0	0.00266809	0	0	0	0	0	0	0	0	0	0	0	0	0	0	0	0	0	k__Bacteria	p__Firmicutes	c__Bacilli	o__Lactobacillales	f__Lactobacillaceae	g__unknown_Lactobacillaceae	s__unknown_Lactobacillaceae
326befd05c9fe121edb7b41b21db2884	0	0	0.029349	0	0	0	0	0	0	0	0	0	0	0	0	0	0	0	0	0	0	0	0	0	0	0	0	0	0	0	0	0	k__Bacteria	p__Bacteroidetes	c__Bacteroidia	o__Bacteroidales	f__unknown_Bacteroidales	g__unknown_Bacteroidales	s__unknown_Bacteroidales
32766befb6427de7baa62346cfe2e0d0	0	0	0	0	0	0	0	0	0	0	0	0	0	0	0	0	0	0	0	0	0.0560299	0	0	0	0	0	0	0	0	0	0	0	k__Bacteria	p__Firmicutes	c__Clostridia	o__Clostridiales	f__Lachnospiraceae	g__Clostridium	s__Clostridium
32b1f872386ff0549c30f9000d714005	0	0	0	0	0	0	0	0	0	0	0.0133404	0	0	0	0	0	0	0	0	0	0	0	0	0	0	0	0	0	0	0	0	0	k__Bacteria	p__Proteobacteria	c__Deltaproteobacteria	o__Desulfovibrionales	f__Desulfovibrionaceae	g__Desulfovibrio	s__Desulfovibrio C21_c20
331e6e50cd273e2de3987c7796507849	1.61153	1.23266	0.664354	1.09925	1.47812	1.41142	0.490928	0.616329	0.202775	0.800427	0.245464	0.437567	0.152081	1.32604	0	0.136073	3.20438	2.89488	5.0667	0.133404	4.44771	2.8175	0.136073	4.55977	0.146745	0.157417	0.242796	0.0613661	0.18143	0.104055	0	0.0720384	k__Bacteria	p__Firmicutes	c__Clostridia	o__Clostridiales	f__Lachnospiraceae	g__Dorea	s__Dorea longicatena
3346b0a9524e498aa6ace574f786a1a6	0	0.00266809	0	0	0	0	0	0	0	0	0	0	0	0	0	0	0	0	0	0	0	0	0	0	0	0	0	0	0	0	0	0	k__Bacteria	p__Firmicutes	c__Clostridia	o__Clostridiales	f__Lachnospiraceae	g__unknown_Lachnospiraceae	s__unknown_Lachnospiraceae
3346e38a041ef34afc256639da4f1397	0	0	0.0853789	0	0	0.0213447	0	0	0.0426894	0.0560299	0.0373533	0	0.0933831	0.088047	0	0	0	0	0	0	0	0	0	0.0533618	0.146745	0.0453575	0	0	0	0.0480256	0	0.0506937	k__Bacteria	p__Firmicutes	c__Clostridia	o__Clostridiales	f__Ruminococcaceae	g__Butyricicoccus	s__Butyricicoccus pullicaecorum
335418fc802258006e86729ccc0acd56	0	0	0	0	0	0	0	0	0	0	0	0	0	0	0	0	0	0	0	0	0	0	0	0	0	0	0	0	0	0	0	0.00533618	k__Bacteria	p__Firmicutes	c__Clostridia	o__Clostridiales	f__Ruminococcaceae	g__Clostridium	s__Clostridium
338cddb9f75dedf6aeb1d05e43fda252	0	0	0	0	0	0	0	0	0.00266809	0	0	0	0	0	0	0	0	0	0	0	0	0	0	0	0	0	0	0	0	0	0	0	k__Bacteria	p__Bacteroidetes	c__Bacteroidia	o__Bacteroidales	f__S24-7	g__unknown_S24-7	s__unknown_S24-7
33ba1efba3192e8f1630632b4c77a509	0	0	0	0.0106724	0	0	0	0	0	0	0	0	0	0	0	0	0	0	0	0	0	0	0	0	0	0	0	0	0	0	0	0	k__Bacteria	p__Firmicutes	c__Clostridia	o__Clostridiales	f__Ruminococcaceae	g__unknown_Ruminococcaceae	s__unknown_Ruminococcaceae
33c2d8dcad95e7d4859e04cc32b3426f	0.0960512	0.0667022	0.122732	0.117396	0.0720384	0.0640342	0.0800427	0.090715	0	0	0	0	0	0	0	0	0	0	0	0	0	0	0	0	0.0667022	0	0	0	0.0720384	0	0	0	k__Bacteria	p__Bacteroidetes	c__Bacteroidia	o__Bacteroidales	f__S24-7	g__unknown_S24-7	s__unknown_S24-7
33e3c7b471a1392b26c512c846262fb8	0.442903	0.277481	0.30683	0.370864	0.370864	0.578975	0.589648	0.47492	0.176094	0	0	0.360192	0.170758	0.184098	0.090715	0.144077	0.162753	0.216115	0.11206	0.152081	0	0.152081	0.11206	0.138741	0.109392	0	0	0	0.0747065	0	0.0987193	0.090715	k__Bacteria	p__Firmicutes	c__Bacilli	o__Lactobacillales	f__Lactobacillaceae	g__unknown_Lactobacillaceae	s__unknown_Lactobacillaceae
33f20fb7304e9a50ea840b57226dcb87	0	0	0	0	0	0	0	0.0213447	0	0	0	0	0	0	0	0	0	0	0	0	0	0	0	0	0	0	0	0	0	0	0	0	k__Bacteria	p__Firmicutes	c__Clostridia	o__Clostridiales	f__Lachnospiraceae	g__unknown_Lachnospiraceae	s__unknown_Lachnospiraceae
340ed517132a3c3ecfc8cb8cb79e42e5	0.36286	0.314835	0.280149	0.453575	0.346852	0.29349	0.210779	0.256137	0	0	0	0	0	0	0	0	0	0	0	0	0	0	0	0	0	0	0	0	0	0	0	0	k__Bacteria	p__Bacteroidetes	c__Bacteroidia	o__Bacteroidales	f__S24-7	g__unknown_S24-7	s__unknown_S24-7
343a7b3159e9e7547e8a98bc4f1cc7b3	0	0	0	0	0	0	0	0	0	0	0	0	0	0	0	0	0	0	0	0	0	0	0	0	0	0	0	0	0.00533618	0	0	0	k__Bacteria	p__Firmicutes	c__Clostridia	o__Clostridiales	f__Lachnospiraceae	g__unknown_Lachnospiraceae	s__unknown_Lachnospiraceae
3471ff7013b5ca2e4ab25e0961ab76d1	0	0	0	0	0	0	0	0	0	0	0	0	0	0	0	0	0	0	0	0	0	0	0	0	0	0	0	0.00266809	0	0	0	0	k__Bacteria	p__Firmicutes	c__Clostridia	o__Clostridiales	f__Lachnospiraceae	g__unknown_Lachnospiraceae	s__unknown_Lachnospiraceae
34818723d65aaece37de83fb16a06894	0	0	0	0	0	0	0	0	0	0	0	0	0	0	0	0	0	0	0	0	0	0	0	0	0	0	0	0	0.00533618	0	0	0	k__Bacteria	p__Bacteroidetes	c__Bacteroidia	o__Bacteroidales	f__unknown_Bacteroidales	g__unknown_Bacteroidales	s__unknown_Bacteroidales
34ba69818359c04baef6690b9274919e	0	0	0	0	0	0	0	0	0	0	0	0	0	0	0	0	0	0	0	0	0	0	0	0	0.0426894	0	0	0	0	0	0	0.0773746	k__Bacteria	p__Firmicutes	c__Clostridia	o__Clostridiales	f__unknown_Clostridiales	g__unknown_Clostridiales	s__unknown_Clostridiales
34db3e3415d14ce82a624abdd51e2d0f	0.157417	0.106724	0.117396	0.200107	0.0933831	0.133404	0.114728	0.162753	0.0933831	0.221451	0.090715	0.11206	0.120064	0.229456	0.0773746	0.0613661	0.189434	0.18143	0.141409	0.088047	0.256137	0.253469	0.109392	0.200107	0.0747065	0.0720384	0.144077	0.0853789	0.0426894	0.0480256	0.0667022	0.101387	k__Bacteria	p__Bacteroidetes	c__Bacteroidia	o__Bacteroidales	f__S24-7	g__unknown_S24-7	s__unknown_S24-7
3504033746c52462cae3b52d2e3ce476	0	0	0	0	0.029349	0	0	0	0	0	0	0	0	0	0	0	0	0	0	0	0	0	0	0	0	0	0	0	0	0	0	0	k__Bacteria	p__Firmicutes	c__Clostridia	o__Clostridiales	f__Lachnospiraceae	g__Dorea	s__Dorea longicatena
3507aa9df9d6e597cb02264e332e1a18	0	0	0	0.0133404	0	0	0	0	0	0	0	0	0	0	0	0	0	0	0	0	0	0	0	0	0	0	0	0	0	0	0	0	k__Bacteria	p__Firmicutes	c__Bacilli	o__Lactobacillales	f__Lactobacillaceae	g__Pediococcus	s__Pediococcus
350f8c1b91d52eb55ee2142e16fc3486	0.136073	0	0	0	0	0	0	0	0	0	0	0	0	0	0	0	0	0	0	0	0	0	0	0	0	0	0	0	0	0.152081	0.213447	0	k__Bacteria	p__Firmicutes	c__Clostridia	o__Clostridiales	f__Lachnospiraceae	g__unknown_Lachnospiraceae	s__unknown_Lachnospiraceae
353302f828986d1aec93018a47388dd9	0	0.0800427	0	0	0	0	0	0	0	0	0	0	0	0	0	0	0	0	0.0213447	0	0	0	0	0	0	0	0	0	0	0	0	0	k__Bacteria	p__Firmicutes	c__Clostridia	o__Clostridiales	f__Ruminococcaceae	g__unknown_Ruminococcaceae	s__unknown_Ruminococcaceae
353c2c54521b8d196cca64aeb8cb7c10	0.0747065	0.178762	0	0.0667022	0.0533618	0.0693703	0.0960512	0.0266809	0	0.0400213	0.0186766	0.0426894	0.058698	0.0133404	0	0.0346852	0.152081	0	0.0560299	0	0.0240128	0	0.0667022	0	0.0667022	0.0693703	0	0.0373533	0	0.058698	0.149413	0.144077	k__Bacteria	p__Firmicutes	c__Clostridia	o__Clostridiales	f__Lachnospiraceae	g__unknown_Lachnospiraceae	s__unknown_Lachnospiraceae
3547c3f1c6c986ef3fd31a1c1722aa21	0	0	0	0	0	0	0	0	0	0	0	0	0.00266809	0	0	0	0	0	0	0	0	0	0	0	0	0	0	0	0	0	0	0	k__Bacteria	p__Firmicutes	c__Clostridia	o__Clostridiales	f__Lachnospiraceae	g__unknown_Lachnospiraceae	s__unknown_Lachnospiraceae
35565e753916e76a5b8e517e3ad42713	0	0	0	0	0	0	0	0.0160085	0	0	0	0	0	0	0	0	0	0	0	0	0.0266809	0	0	0	0	0	0	0	0	0	0	0	k__Bacteria	p__Firmicutes	c__Clostridia	o__Clostridiales	f__Lachnospiraceae	g__unknown_Lachnospiraceae	s__unknown_Lachnospiraceae
356aad3ff31a1ff6c0eabf1769aa83e9	0	0	0	0	0	0	0	0	0	0	0	0	0	0	0	0	0	0	0	0	0	0	0	0.00533618	0	0	0	0	0	0	0	0	k__Bacteria	p__Firmicutes	c__Clostridia	o__Clostridiales	f__Lachnospiraceae	g__Clostridium	s__Clostridium
357f19e8042b3ef19f0c5451dc185f90	0	0	0	0	0	0	0	0	0	0	0	0	0	0	0	0	0	0	0	0	0	0	0	0	0	0	0	0	0	0	0.00800427	0	k__Bacteria	p__Firmicutes	c__Clostridia	o__Clostridiales	f__Ruminococcaceae	g__unknown_Ruminococcaceae	s__unknown_Ruminococcaceae
35a42a949442c75ff14bb9422e8ee2d2	0	0	0	0	0	0	0	0	0	0	0	0	0	0	0	0	0	0	0.00800427	0	0	0	0	0	0	0	0	0	0	0	0	0	k__Bacteria	p__Firmicutes	c__Clostridia	o__Clostridiales	f__unknown_Clostridiales	g__unknown_Clostridiales	s__unknown_Clostridiales
35b4fd27d3b2b2aef118edf9f655991e	0	0	0	0	0	0	0	0	0	0	0	0	0	0.00533618	0	0	0	0	0	0	0	0	0	0	0	0	0	0	0	0	0	0	k__Bacteria	p__Firmicutes	c__Clostridia	o__Clostridiales	f__Lachnospiraceae	g__unknown_Lachnospiraceae	s__unknown_Lachnospiraceae
361b160f46c839fdde32405990d3bf96	0	0	0	0	0	0	0.00266809	0	0	0	0	0	0	0	0	0	0	0	0	0	0	0	0	0	0	0	0	0	0	0	0	0	k__Bacteria	p__Firmicutes	c__Clostridia	o__Clostridiales	f__Lachnospiraceae	g__unknown_Lachnospiraceae	s__unknown_Lachnospiraceae
3660083fe85fa19a657795254b1bf973	0	0	0	0.00533618	0	0	0	0	0	0	0	0	0	0	0	0	0	0	0	0	0	0	0	0	0	0	0	0	0	0	0	0	k__Bacteria	p__Bacteroidetes	c__Bacteroidia	o__Bacteroidales	f__unknown_Bacteroidales	g__unknown_Bacteroidales	s__unknown_Bacteroidales
366a5ad8ff71ccd3a99d8832e6c32466	0	0	0	0	0	0	0	0	0	0	0	0	0	0	0	0	0	0	0	0	0	0	0	0	0	0	0	0	0	0	0.00800427	0	k__Bacteria	p__Firmicutes	c__Clostridia	o__Clostridiales	f__Ruminococcaceae	g__unknown_Ruminococcaceae	s__unknown_Ruminococcaceae
3689d4279bdb1c5b80c83d165f107687	0	0	0	0	0	0	0	0	0	0	0	0	0	0	0	0.0346852	0	0	0	0	0	0	0	0	0	0	0	0	0	0	0	0	k__Bacteria	p__Firmicutes	c__Clostridia	o__Clostridiales	f__Ruminococcaceae	g__Clostridium	s__Clostridium methylpentosum
36cc89d19a9c990954d945e8719c4031	0	0	0	0	0	0	0	0	0	0	0	0	0	0	0	0	0	0	0	0	0	0	0	0	0	0	0	0	0.00266809	0	0	0	k__Bacteria	p__Bacteroidetes	c__Bacteroidia	o__Bacteroidales	f__S24-7	g__unknown_S24-7	s__unknown_S24-7
36db658ed79e66de86e4349b09c9dd45	0	0	0	0	0	0	0	0	0	0	0	0	0	0	0	0	0	0	0	0	0	0	0	0	0.0106724	0	0	0	0	0	0	0	k__Bacteria	p__Firmicutes	c__Bacilli	o__Bacillales	f__Bacillaceae	g__unknown_Bacillaceae	s__unknown_Bacillaceae
370a966ae68a1e85f7830b340c1c9080	0.106724	0.0426894	0	0.0160085	0.0160085	0.0827108	0	0	0.416222	0.741729	0.517609	0.301494	0.0640342	0.64301	0	0.184098	0	0	0	0	0	0	0	0	0.104055	0	0	0.0693703	0	0	0	0	k__Bacteria	p__Firmicutes	c__Clostridia	o__Clostridiales	f__Lachnospiraceae	g__Ruminococcus	s__Ruminococcus lactaris
37206410bfff164aa6df924a710a62d2	0	0	0	0	0	0	0	0	0	0	0	0	0	0	0	0	0	0.00800427	0	0	0	0	0	0	0	0	0	0	0	0	0	0	k__Bacteria	p__Firmicutes	c__Clostridia	o__Clostridiales	f__Lachnospiraceae	g__unknown_Lachnospiraceae	s__unknown_Lachnospiraceae
3729c2070670a656d87249e139bd5658	0	0	0	0	0	0	0.090715	0	0	0	0	0	0	0	0	0	0	0	0	0	0	0	0	0	0	0	0	0	0	0	0	0	k__Bacteria	p__Firmicutes	c__Clostridia	o__Clostridiales	f__unknown_Clostridiales	g__unknown_Clostridiales	s__unknown_Clostridiales
373c49b8cd3a0fae2f1a4bc57a75c18f	0.0747065	0	0	0	0.0693703	0.058698	0	0	0.0480256	0	0	0	0.554963	0.0987193	0	0.16809	0.357524	0.440235	0.333511	0.1254	0	0	0.328175	0.426894	0.090715	0	0.0827108	0	0	0	0.152081	0	k__Bacteria	p__Firmicutes	c__Clostridia	o__Clostridiales	f__Lachnospiraceae	g__unknown_Lachnospiraceae	s__unknown_Lachnospiraceae
373db8e60f720bb89b32c138be567e6f	0	0	0	0	0.0160085	0	0.0213447	0	0	0	0	0	0	0	0	0	0	0	0	0	0.0240128	0	0	0	0	0	0	0	0	0	0	0	k__Bacteria	p__Firmicutes	c__Clostridia	o__Clostridiales	f__Ruminococcaceae	g__unknown_Ruminococcaceae	s__unknown_Ruminococcaceae
3751cc999fdfc686ebaeab11fe644c46	0	0	0	0	0	0	0	0	0	0	0	0	0.0613661	0	0	0	0	0	0	0	0	0	0	0	0	0	0	0	0	0	0	0	k__Bacteria	p__Firmicutes	c__Clostridia	o__Clostridiales	f__Lachnospiraceae	g__Clostridium	s__Clostridium
37528b9118e945526ccf38354250eee4	0	0	0	0	0	0	0	0	0	0	0	0	0	0.0213447	0	0	0	0	0	0	0	0	0	0	0	0	0	0	0	0	0	0	k__Bacteria	p__Actinobacteria	c__Coriobacteriia	o__Coriobacteriales	f__Coriobacteriaceae	g__Eggerthella	s__Eggerthella
37b139b577b61c0cbe25f7ea97efcff4	0	0	0	0	0	0	0	0	0	0	0	0	0	0	0.00800427	0	0	0	0	0	0	0	0	0	0	0	0	0	0	0	0	0	k__Bacteria	p__Firmicutes	c__Clostridia	o__Clostridiales	f__Lachnospiraceae	g__unknown_Lachnospiraceae	s__unknown_Lachnospiraceae
37c57db2a26161cac5446652ecb10664	0	0	0	0	0.0400213	0	0	0.0827108	0	0	0	0	0	0	0	0	0	0	0	0	0	0	0	0	0	0	0	0	0	0	0	0	k__Bacteria	p__Firmicutes	c__Clostridia	o__Clostridiales	f__Lachnospiraceae	g__Clostridium	s__Clostridium
37e4f01635d91c4b61c2de57a67563be	0	0	0	0	0.00533618	0	0	0	0	0	0	0	0	0	0	0	0	0	0	0	0	0	0	0	0	0	0	0	0	0	0	0	k__Bacteria	p__Firmicutes	c__Clostridia	o__Clostridiales	f__Ruminococcaceae	g__Butyricicoccus	s__Butyricicoccus pullicaecorum
37e829165d5f37a4062cfc7e09325ece	0	0	0	0	0	0	0	0	0	0	0	0	0	0	0	0	0	0	0	0	0	0	0	0.0133404	0	0	0	0	0	0	0	0	k__Bacteria	p__Firmicutes	c__Bacilli	o__Lactobacillales	f__Lactobacillaceae	g__Lactobacillus	s__Lactobacillus hamsteri
37eafed1eed98085613a2de6ec32a640	0	0	0	0	0	0	0	0	0	0	0	0	0	0.029349	0	0	0	0	0	0	0	0	0	0	0	0	0	0	0	0	0	0	k__Bacteria	p__Bacteroidetes	c__Bacteroidia	o__Bacteroidales	f__Rikenellaceae	g__Alistipes	s__Alistipes finegoldii
37f629a1b833a3568ee4822e7941d35f	0	0	0	0	0.00533618	0	0	0	0	0	0	0	0	0	0	0	0	0	0	0	0	0	0	0	0	0	0	0	0	0	0	0	k__Bacteria	p__Firmicutes	c__Bacilli	o__Lactobacillales	f__Lactobacillaceae	g__Pediococcus	s__Pediococcus
38301d62bcf10422a40aaaf6b8384c90	0	0	0	0	0	0	0	0	0	0	0	0	0	0	0	0	0	0	0	0	0	0.00266809	0	0	0	0	0	0	0	0	0	0	k__Bacteria	p__Bacteroidetes	c__Bacteroidia	o__Bacteroidales	f__S24-7	g__unknown_S24-7	s__unknown_S24-7
3876fbc17237bea106fe4a1166053c84	0.114728	0.0693703	0	0.0160085	0.0213447	0.11206	0.0266809	0.0373533	0	0	0	0	0	0	0	0	0	0	0	0	0	0	0	0	0.0106724	0	0	0	0	0	0	0	k__Bacteria	p__Firmicutes	c__Clostridia	o__Clostridiales	f__Lachnospiraceae	g__unknown_Lachnospiraceae	s__unknown_Lachnospiraceae
388e12d877d8682113b33d973c239770	0	0	0	0	0	0	0	0	0	0	0	0	0	0	0	0	0	0	0	0	0	0	0	0	0	0	0	0	0	0	0.101387	0	k__Bacteria	p__Firmicutes	c__Clostridia	o__Clostridiales	f__Ruminococcaceae	g__unknown_Ruminococcaceae	s__unknown_Ruminococcaceae
38a46b7c5a8fd0d752a73d9cd2aeb7b0	0.090715	0.120064	0.0960512	0.130736	0.117396	0.090715	0.22412	0.0933831	0.0533618	0.109392	0.0747065	0.0373533	0.0667022	0.090715	0	0.146745	0.130736	0.090715	0.1254	0.0933831	0.322839	0.0426894	0.058698	0.106724	0.0667022	0.120064	0	0.0667022	0.0480256	0.0667022	0	0	k__Bacteria	p__Bacteroidetes	c__Bacteroidia	o__Bacteroidales	f__unknown_Bacteroidales	g__unknown_Bacteroidales	s__unknown_Bacteroidales
38a5490d4f06075933e5c9593f579a71	0	0	0	0	0	0	0	0	0	0	0	0	0	0.00266809	0	0	0	0	0	0	0	0	0	0	0	0	0	0	0	0	0	0	k__Bacteria	p__Firmicutes	c__Clostridia	o__Clostridiales	f__Lachnospiraceae	g__unknown_Lachnospiraceae	s__unknown_Lachnospiraceae
38bd05a77f8e0a3397e985ef3d47df5c	0	0	0	0	0	0	0	0	0.00800427	0	0	0	0	0	0	0	0	0	0	0	0	0	0	0	0	0	0	0	0	0	0	0	k__Bacteria	p__Firmicutes	c__Clostridia	o__Clostridiales	f__Ruminococcaceae	g__Papillibacter	s__Papillibacter cinnamivorans
38d5fd90c996d1f7bd57fdf90c598d16	0	0	0	0	0	0	0	0	0	0	0.00800427	0	0	0	0	0	0	0	0	0	0	0	0	0	0	0	0	0	0	0	0	0	k__Bacteria	p__Bacteroidetes	c__Bacteroidia	o__Bacteroidales	f__S24-7	g__unknown_S24-7	s__unknown_S24-7
394c2107231a1139bc26039a91307eb1	0	0	0	0	0	0	0	0	0	0	0	0	0	0	0	0	0	0	0	0	0	0	0	0	0.186766	0	1.55816	0.0320171	0.456243	0.101387	0	0	k__Bacteria	p__Firmicutes	c__Clostridia	o__Clostridiales	f__unknown_Clostridiales	g__unknown_Clostridiales	s__unknown_Clostridiales
398f3b8125674818a66e5e105c965cd5	0	0	0	0	0	0	0	0	0	0	0	0	0	0	0	0	0	0	0	0	0	0	0	0.0320171	0	0	0	0	0	0	0	0	k__Bacteria	p__Bacteroidetes	c__Bacteroidia	o__Bacteroidales	f__S24-7	g__unknown_S24-7	s__unknown_S24-7
39a56b5e9a52f088b09f06a6e56309bb	0.0533618	0	0.0186766	0	0	0.0106724	0	0	0.1254	0	0	0	0	0.0266809	0	0	0	0	0	0	0	0	0	0	0	0	0.0240128	0.0133404	0	0	0.0426894	0.0133404	k__Bacteria	p__Firmicutes	c__Erysipelotrichi	o__Erysipelotrichales	f__Erysipelotrichaceae	g__Clostridium	s__Clostridium cocleatum
39a9d60e67857135bc46db9daa8052f4	0	0	0	0	0	0	0	0	0	0	0	0	0	0	0	0	0	0	0	0	0	0	0	0	0	0	0	0	0	0	0.00266809	0	k__Bacteria	p__Firmicutes	c__Clostridia	o__Clostridiales	f__Lachnospiraceae	g__unknown_Lachnospiraceae	s__unknown_Lachnospiraceae
39b0d8c2272085c93a24a32b51e7f622	0	0.00800427	0	0	0	0	0	0	0	0	0	0	0	0	0	0	0	0	0	0	0	0	0	0	0	0	0	0	0	0	0.0160085	0	k__Bacteria	p__Firmicutes	c__Clostridia	o__Clostridiales	f__unknown_Clostridiales	g__unknown_Clostridiales	s__unknown_Clostridiales
39faa4ef7388f31532be2a0ad94a9de4	0	0	0	0.0987193	0.0453575	0	0	0	0	0	0	0.789755	1.88367	1.38207	0.41889	0.973853	0.394877	1.85966	0.386873	0.813767	0.509605	0.213447	1.95838	0	0	0	0	0	0	0	0	0	k__Bacteria	p__Firmicutes	c__Clostridia	o__Clostridiales	f__Lachnospiraceae	g__Clostridium	s__Clostridium
39fb44186f60ed62108245768371ba43	0	0	0	0.0240128	0	0	0	0	0	0	0	0	0	0	0	0	0	0	0	0	0	0	0	0	0	0	0	0	0	0	0	0	k__Bacteria	p__Firmicutes	c__Clostridia	o__Clostridiales	f__Lachnospiraceae	g__Dorea	s__Dorea longicatena
3a19926597bd58c0e74ca443590761c8	0	0	0	0	0	0	0	0	0	0	0	0	0	0	0	0	0	0.00266809	0	0	0	0	0	0	0	0	0	0	0	0	0	0	k__Bacteria	p__Bacteroidetes	c__Bacteroidia	o__Bacteroidales	f__[Barnesiellaceae]	g__Barnesiella	s__Barnesiella intestinihominis
3a20011a01df142c45b89956b8f1acf1	0	0	0	0	0	0	0	0	0	0	0	0	0	0	0	0	0	0	0	0	0	0.00266809	0	0	0	0	0	0	0	0	0	0	k__Bacteria	p__Firmicutes	c__Clostridia	o__unknown_Clostridia	f__unknown_Clostridia	g__unknown_Clostridia	s__unknown_Clostridia
3a20ea866365ee8d43e4dd07023e75d4	0	0	0	0	0	0	0	0	0	0	0	0	0.0106724	0	0	0	0	0	0	0	0	0	0	0	0	0	0	0	0	0	0	0	k__Bacteria	p__Firmicutes	c__Clostridia	o__Clostridiales	f__Lachnospiraceae	g__unknown_Lachnospiraceae	s__unknown_Lachnospiraceae
3a541fc9e0d30c4b25a80e76efe7b68c	0.272145	0.242796	0.0106724	0.0533618	0.0613661	0.397545	0.0693703	0.0640342	0.445571	0.304162	0.843116	0.896478	0	0.312166	0.0960512	0.1254	0	0.46158	0.0106724	0.394877	0.296158	0.685699	0.0453575	0.0133404	0.442903	0.0400213	0.47492	0.29349	0.258805	0.213447	0.0133404	0.208111	k__Bacteria	p__Firmicutes	c__Clostridia	o__Clostridiales	f__Lachnospiraceae	g__Lachnospira	s__Lachnospira pectinoschiza
3a66686581c89b70e7aef3ac965eaa80	0	0	0	0	0	0	0	0	0	0	0	0.00800427	0	0	0	0	0	0	0	0	0	0	0	0	0	0	0	0	0	0	0	0	k__Bacteria	p__Bacteroidetes	c__Bacteroidia	o__Bacteroidales	f__S24-7	g__unknown_S24-7	s__unknown_S24-7
3a7b4b741ff000446195bde79ec78760	0	0.0106724	0	0	0	0	0	0	0	0.0426894	0	0	0	0	0.0213447	0	0	0	0	0	0	0	0.0133404	0	0	0	0	0	0	0	0	0	k__Bacteria	p__Firmicutes	c__Clostridia	o__Clostridiales	f__Lachnospiraceae	g__Marvinbryantia	s__Marvinbryantia formatexigens
3abf9099c1573de93c3a6d035472767d	0	0	0	0	0	0	0	0	0	0	0	0	0	0	0	0	0	0	0	0	0	0	0	0	0.0160085	0	0	0	0	0	0	0	k__Bacteria	p__Firmicutes	c__Clostridia	o__Clostridiales	f__Ruminococcaceae	g__Papillibacter	s__Papillibacter cinnamivorans
3ac260a8860581b937873b070de20daa	0.0320171	0.144077	0.0533618	0	0	0	0	0.130736	0	0.0533618	0.0453575	0	0	0.464248	0.109392	0.210779	0.0240128	0.0853789	0	0.0960512	0	0.0373533	0.0213447	0	0	0	0	0	0.101387	0	0	0	k__Bacteria	p__Firmicutes	c__Clostridia	o__Clostridiales	f__Lachnospiraceae	g__Clostridium	s__Clostridium
3ad3212733e7e481b8ef1fd792c0dfb2	0.0560299	0	0.0667022	0.0640342	0	0	0.130736	0.0720384	0.0373533	0	0	0	0.0320171	0	0	0.00800427	0	0.0320171	0	0.0506937	0.090715	0	0.0266809	0	0	0.0373533	0	0.0240128	0	0	0	0.0400213	k__Bacteria	p__Firmicutes	c__Clostridia	o__Clostridiales	f__Ruminococcaceae	g__unknown_Ruminococcaceae	s__unknown_Ruminococcaceae
3ad9ae8d9d2ce32c3612d7633028157a	0	0	0	0	0.0667022	0	0	0	0	0	0	0.0373533	0	0.0640342	0	0	0	0	0	0	0	0	0	0	0	0	0	0	0	0	0	0	k__Bacteria	p__Firmicutes	c__Clostridia	o__Clostridiales	f__Ruminococcaceae	g__unknown_Ruminococcaceae	s__unknown_Ruminococcaceae
3adad3265689cec6b32dc246979fb8a2	0	0	0.0640342	0	0	0	0	0	0	0.157417	0	0	0	0.0533618	0	0	0.0933831	0.0933831	0	0.122732	0.0186766	0.106724	0	0	0.0853789	0	0	0.106724	0	0	0	0	k__Bacteria	p__Firmicutes	c__Clostridia	o__Clostridiales	f__Lachnospiraceae	g__unknown_Lachnospiraceae	s__unknown_Lachnospiraceae
3ae4f03ac8d49205d29193c2bcc97786	0	0	0	0	0	0	0	0	0	0	0	0	0	0	0	0	0	0	0	0.0560299	0	0	0	0	0	0	0	0	0	0	0	0	k__Bacteria	p__Firmicutes	c__Clostridia	o__Clostridiales	f__Ruminococcaceae	g__Clostridium	s__Clostridium
3afcc74f2127c11c7ea900d58fcf4644	0	0.0747065	0	0.0560299	0.0373533	0	0	0.0827108	0	0	0	0	0	0	0	0	0	0	0.090715	0	0.058698	0.0720384	0.0613661	0	0.0667022	0.0426894	0	0	0	0.0693703	0.288154	0	k__Bacteria	p__Firmicutes	c__Clostridia	o__Clostridiales	f__Lachnospiraceae	g__unknown_Lachnospiraceae	s__unknown_Lachnospiraceae
3b3f3faea794cdd60f278d201fb8ad2b	0	0	0	0	0	0	0	0.0400213	0.0320171	0	0.0133404	0.0667022	0	0.0827108	1.47012	0.453575	0	0.176094	0.269477	0.0346852	0.200107	0	0.723052	0.0773746	0	0	0.699039	0.0133404	0	0	1.21398	0.197439	k__Bacteria	p__Firmicutes	c__Clostridia	o__Clostridiales	f__Ruminococcaceae	g__Clostridium	s__Clostridium
3b4bcde21a0974493838fe5c1b4c3c45	0.0213447	0.0346852	0	0.0720384	0.0186766	0.0213447	0.0747065	0.0160085	0	0	0	0	0	0	0	0	0	0	0	0	0	0	0	0	0	0	0	0	0	0	0	0	k__Bacteria	p__Actinobacteria	c__Coriobacteriia	o__Coriobacteriales	f__Coriobacteriaceae	g__unknown_Coriobacteriaceae	s__unknown_Coriobacteriaceae
3b69b0a067e5b6bece2b16dcc697d037	0	0.0933831	0.0560299	0	0.0240128	0.0533618	0	0	0	0	0	0	0	0.0106724	0	0.0133404	0.0213447	0.128068	0.0400213	0	0.0266809	0.0266809	0	0.0266809	0.0827108	0.0186766	0.0240128	0.0266809	0.0213447	0.0240128	0.194771	0.106724	k__Bacteria	p__Firmicutes	c__Clostridia	o__Clostridiales	f__Lachnospiraceae	g__unknown_Lachnospiraceae	s__unknown_Lachnospiraceae
3b7fa5e639b59943ee6831a05e64e110	0	0	0	0.0133404	0.0133404	0	0	0	0	0.0213447	0.0133404	0	0	0.0320171	0	0	0	0.0106724	0	0	0	0	0	0	0.0373533	0.0160085	0.0346852	0	0	0	0	0	k__Bacteria	p__Firmicutes	c__Clostridia	o__Clostridiales	f__Ruminococcaceae	g__Papillibacter	s__Papillibacter cinnamivorans
3bc5d9479509629cc698b8ab96d1f4bb	0	0	0	0	0.0827108	0	0	0	0	0	0	0	0	0	0	0	0	0	0	0	0.213447	0	0	0	0	0	0	0	0	0	0	0	k__Bacteria	p__Firmicutes	c__Clostridia	o__Clostridiales	f__Lachnospiraceae	g__unknown_Lachnospiraceae	s__unknown_Lachnospiraceae
3be05262ce4c82013f56abd928fa6b49	0.202775	0.194771	0.30683	0.205443	0.240128	0.189434	0.29349	0.261473	0	0.0506937	0	0	0	0	0	0	0	0	0	0	0	0	0	0	0	0	0	0	0.0667022	0	0	0	k__Bacteria	p__Firmicutes	c__Clostridia	o__Clostridiales	f__Lachnospiraceae	g__Marvinbryantia	s__Marvinbryantia formatexigens
3c111fac4e735937d974d72e6c3c229f	0	0.0373533	0.0160085	0	0	0.0160085	0	0.029349	0.0133404	0	0.0106724	0.0506937	0.0373533	0	0.194771	0	0	0	0	0.0453575	0.0693703	0.0240128	0.0613661	0.0186766	0	0.0346852	0	0.0186766	0	0	0	0.0133404	k__Bacteria	p__Firmicutes	c__Erysipelotrichi	o__Erysipelotrichales	f__Erysipelotrichaceae	g__Clostridium	s__Clostridium saccharogumia
3c14514b3f85b8ca69d63c0112df065f	0	0	0	0	0	0	0	0	0	0	0	0	0	0	0	0	0	0	0	0	0	0	0	0	0	0	0	0	0.0266809	0	0	0	k__Bacteria	p__Firmicutes	c__Clostridia	o__Clostridiales	f__Lachnospiraceae	g__unknown_Lachnospiraceae	s__unknown_Lachnospiraceae
3c2300766cc6749e4ece626ceccfe53d	0	0	0	0	0	0	0.00266809	0	0	0	0	0	0	0	0	0	0	0	0	0	0	0	0	0	0	0	0	0	0	0	0	0	k__Bacteria	p__Firmicutes	c__Bacilli	o__Lactobacillales	f__unknown_Lactobacillales	g__unknown_Lactobacillales	s__unknown_Lactobacillales
3c2500093ce6e600135c605faf37486f	0	0	0	0	0	0	0	0	0	0	0	0	0	0	0	0	0	0	0	0	0	0	0	0	0	0	0	0.0186766	0	0	0	0	k__Bacteria	p__Firmicutes	c__Clostridia	o__Clostridiales	f__Lachnospiraceae	g__unknown_Lachnospiraceae	s__unknown_Lachnospiraceae
3c563743cb7bef73385f11aa571132db	0	0	0	0	0	0	0	0	0	0	0	0	0	0	0	0	0	0	0	0.0240128	0	0	0	0	0	0	0	0	0	0	0	0	k__Bacteria	p__Bacteroidetes	c__Bacteroidia	o__Bacteroidales	f__S24-7	g__unknown_S24-7	s__unknown_S24-7
3ca6a626790613561b3d54979c6729c1	0	0	0	0	0	0.104055	0	0	0	0	0	0	0	0	0	0	0	0	0	0.213447	0	0.274813	1.18463	0	0	0	0	0	0	0	0	0	k__Bacteria	p__Firmicutes	c__Clostridia	o__Clostridiales	f__Lachnospiraceae	g__unknown_Lachnospiraceae	s__unknown_Lachnospiraceae
3cc8dea6ae18029d5a0858de98c49233	0	0	0	0	0	0	0	0	0.34952	0.22412	0.549626	0.258805	0.442903	0.552295	0.234792	0.480256	0.573639	0.517609	0.456243	0.501601	0.691035	0.675027	0.397545	0.629669	0.218783	0.090715	0.336179	0.216115	0.301494	0.128068	0.248132	0.216115	k__Bacteria	p__Bacteroidetes	c__Bacteroidia	o__Bacteroidales	f__S24-7	g__unknown_S24-7	s__unknown_S24-7
3cce4b1784299ff6d6d457eb49a0d927	0.00533618	0	0	0	0	0	0	0	0	0	0	0	0	0	0	0	0	0	0	0	0	0	0	0	0	0	0	0	0	0	0	0	k__Bacteria	p__Actinobacteria	c__Coriobacteriia	o__Coriobacteriales	f__Coriobacteriaceae	g__unknown_Coriobacteriaceae	s__unknown_Coriobacteriaceae
3ccecdfbe39fcf2a560479a1f07c7f6f	0	0	0	0	0	0	0	0	0	0	0	0	0.101387	0.0160085	0	0	0	0	0	0	0	0	0	0	0	0	0	0	0	0	0	0	k__Bacteria	p__Firmicutes	c__Clostridia	o__Clostridiales	f__unknown_Clostridiales	g__unknown_Clostridiales	s__unknown_Clostridiales
3ce70c101390115ee140b3fbc259601c	0	0	0	0	0.00800427	0	0	0	0	0	0	0	0	0	0	0	0	0	0	0	0	0	0	0	0	0	0	0	0	0	0	0	k__Bacteria	p__Firmicutes	c__Clostridia	o__Clostridiales	f__Lachnospiraceae	g__unknown_Lachnospiraceae	s__unknown_Lachnospiraceae
3cfa2dfc3288c554d2b18ff40755b6ae	0	0.144077	0.0800427	0.0960512	0.0933831	0.104055	0.0346852	0.0320171	0	0	0	0	0	0	0	0	0	0	0	0	0	0	0	0	0	0	0	0	0	0	0	0	k__Bacteria	p__Firmicutes	c__Clostridia	o__Clostridiales	f__Lachnospiraceae	g__Ruminococcus	s__Ruminococcus lactaris
3d32dd7160f8fc2ba8ab12bb7163ab5b	0	0	0	0	0	0	0	0	0.0453575	0	0.336179	0.029349	0	0	0	0	0.0560299	0.178762	0	0	0	0	0	0	0	0	0.0213447	0	0.0373533	0	0.0320171	0	k__Bacteria	p__Firmicutes	c__Clostridia	o__Clostridiales	f__Lachnospiraceae	g__Clostridium	s__Clostridium
3d54ea7d324d00f9a70a63e57f8ab59f	0	0	0	0	0	0	0	0	0	0	0	0	0	0	0	0	0	0.00533618	0	0	0	0	0	0	0	0	0	0	0	0	0	0	k__Bacteria	p__Bacteroidetes	c__Bacteroidia	o__Bacteroidales	f__S24-7	g__unknown_S24-7	s__unknown_S24-7
3d5c64bd642e71a1651619330a8e364b	0	0	0	0	0	0	0	0.0186766	0	0	0	0	0	0	0	0	0	0	0	0	0	0	0	0	0	0	0	0	0	0	0	0	k__Bacteria	p__Actinobacteria	c__Coriobacteriia	o__Coriobacteriales	f__Coriobacteriaceae	g__Eggerthella	s__Eggerthella
3d6851425a1df84fdd7375ce84b643cf	0	0	0	0.0106724	0	0	0	0	0	0	0	0	0	0	0	0	0	0	0	0	0	0	0	0	0	0	0	0	0	0	0	0	k__Bacteria	p__Firmicutes	c__Clostridia	o__Clostridiales	f__unknown_Clostridiales	g__unknown_Clostridiales	s__unknown_Clostridiales
3d8bb7c693b4eaecfaf8f6244a8c72eb	0	0	0	0	0	0	0	0	0	0	0	0	0	0	0	0	0	0	0	0	0	0	0	0	0	0	0	0	0	0	0.00533618	0	k__Bacteria	p__Bacteroidetes	c__Bacteroidia	o__Bacteroidales	f__unknown_Bacteroidales	g__unknown_Bacteroidales	s__unknown_Bacteroidales
3df14671a7479bd0c436b352ab03768b	0	0	0	0	0.00533618	0	0	0	0	0	0	0	0	0	0	0	0	0	0	0	0	0	0	0	0	0	0	0	0	0	0	0	k__Bacteria	p__Bacteroidetes	c__Bacteroidia	o__Bacteroidales	f__Bacteroidaceae	g__Bacteroides	s__Bacteroides
3df8ef10e7c1f14ebb076e2b1ae24511	0	0	0	0	0	0	0	0.0400213	0	0	0	0	0	0	0	0	0	0	0	0.0800427	0	0	0	0	0	0	0	0	0	0	0	0	k__Bacteria	p__Firmicutes	c__Clostridia	o__Clostridiales	f__Lachnospiraceae	g__Butyrivibrio	s__Butyrivibrio crossotus
3e1540ec1fda9d2febfd2b797138aa10	0.136073	0.1254	0.173426	0.029349	0.197439	0.322839	0.0560299	0.157417	0.0453575	0	0.029349	0.128068	0.0987193	0.0800427	0.0506937	0	0.0747065	0.088047	0	0	0.253469	0.0960512	0	0.0426894	0.0480256	0.0933831	0	0	0.0987193	0.1254	0	0	k__Bacteria	p__Firmicutes	c__Clostridia	o__Clostridiales	f__Lachnospiraceae	g__Defluviitalea	s__Defluviitalea saccharophila
3e1f475dca2929c04e622938e2c63954	0	0	0	0	0	0	0	0.0106724	0	0	0	0	0	0	0	0	0	0	0	0	0	0	0	0	0	0	0	0	0	0	0	0	k__Bacteria	p__Firmicutes	c__Clostridia	o__Clostridiales	f__unknown_Clostridiales	g__unknown_Clostridiales	s__unknown_Clostridiales
3e1fd278071749bba0371c456119bfa6	0	0	0	0.0186766	0	0	0	0	0	0	0	0	0	0	0	0	0	0	0	0	0	0	0	0	0	0	0	0	0	0	0	0	k__Bacteria	p__Firmicutes	c__Bacilli	o__Lactobacillales	f__Lactobacillaceae	g__unknown_Lactobacillaceae	s__unknown_Lactobacillaceae
3e28ca433b20b42b3ba6694fabd829c0	0	0.0506937	0	0	0	0	0	0	0	0	0	0	0	0	0	0	0	0	0	0	0	0	0	0	0	0	0	0	0	0	0	0	k__Bacteria	p__Bacteroidetes	c__Bacteroidia	o__Bacteroidales	f__[Barnesiellaceae]	g__Barnesiella	s__Barnesiella
3e29841994032f9bc093cd0b2fe2d8d8	0	0	0	0	0	0	0	0	0	0	0	0	0	0	0	0	0	0.0533618	0.0693703	0	0	0.0240128	0	0	0.0346852	0	0	0	0	0.101387	0	0	k__Bacteria	p__Firmicutes	c__Clostridia	o__Clostridiales	f__unknown_Clostridiales	g__unknown_Clostridiales	s__unknown_Clostridiales
3e5d987f88a31001ebae3322a232e3e1	0	0	0	0	0	0	0	0.0346852	0	0	0	0	0	0	0	0	0	0	0	0	0	0	0	0	0	0	0	0	0	0	0	0	k__Bacteria	p__Firmicutes	c__Clostridia	o__Clostridiales	f__Lachnospiraceae	g__Clostridium	s__Clostridium symbiosum
3e7a71f8fcd11d60689f59ca47fdee3b	0	0	0	0	0	0	0	0	0	0	0	0.00800427	0	0.00266809	0	0	0	0	0	0	0	0	0	0	0	0	0	0	0	0	0	0	k__Bacteria	p__Firmicutes	c__Clostridia	o__Clostridiales	f__Ruminococcaceae	g__Clostridium	s__Clostridium methylpentosum
3ea91596b56c88c34e29c7705f4e2b41	0	0	0	0	0	0	0.0186766	0	0	0	0	0	0	0	0	0	0	0	0	0	0	0	0	0.0453575	0	0	0	0	0	0	0	0	k__Bacteria	p__Firmicutes	c__Clostridia	o__Clostridiales	f__Lachnospiraceae	g__Clostridium	s__Clostridium symbiosum
3f69e839fca104b3ea73b238c1e0af10	0	0	0	0	0	0	0	0	0	0	0.00533618	0	0	0	0	0	0	0	0	0	0	0	0	0	0	0	0	0	0	0	0	0	k__Bacteria	p__Firmicutes	c__Bacilli	o__Lactobacillales	f__Lactobacillaceae	g__Pediococcus	s__Pediococcus
3f9292a2ee73c749198d75487f35f462	0	0	0	0	0	0	0	0	0	0	0	0	0	0	0.0266809	0.216115	0	0	0	0	0	0	0	0	0	0	0	0	0	0	0	0	k__Bacteria	p__Firmicutes	c__Clostridia	o__Clostridiales	f__Ruminococcaceae	g__unknown_Ruminococcaceae	s__unknown_Ruminococcaceae
3f9d3c0e766c27937997b4ea96851146	0	0	0	0	0	0.00266809	0	0	0	0	0	0	0	0	0	0	0	0	0	0	0	0	0	0	0	0	0	0	0	0	0	0	k__Bacteria	p__Firmicutes	c__Clostridia	o__Clostridiales	f__Lachnospiraceae	g__unknown_Lachnospiraceae	s__unknown_Lachnospiraceae
3fbc103d41f0ef8efd32385065f57962	0	0	0	0	0	0	0	0	0	0	0	0	0	0	0	0	0	0	0.0400213	0	0	0	0	0	0	0	0	0	0	0	0	0	k__Bacteria	p__Firmicutes	c__Clostridia	o__Clostridiales	f__unknown_Clostridiales	g__unknown_Clostridiales	s__unknown_Clostridiales
3fc508df61497d28cb2ad7dfa25f7a9e	0	0	0	0	0.029349	0	0	0	0	0	0	0	0	0	0	0	0	0	0	0	0	0	0	0	0	0	0	0	0	0	0	0	k__Bacteria	p__Firmicutes	c__Clostridia	o__Clostridiales	f__Ruminococcaceae	g__Clostridium	s__Clostridium methylpentosum
3fd315778d14a9c26eaaa37703d602f3	0	0	0	0.0480256	0.0133404	0	0	0	0	0	0	0	0	0	0	0	0	0	0	0	0	0	0	0	0	0	0	0	0	0	0	0	k__Bacteria	p__Firmicutes	c__Clostridia	o__Clostridiales	f__unknown_Clostridiales	g__unknown_Clostridiales	s__unknown_Clostridiales
3fd9ed926c4a5e9d8eedfeed4575b175	0.304162	1.85966	0	0.776414	0.562967	0.0720384	0.520277	0	0.245464	2.26788	8.66329	4.82657	0.672359	0.458911	4.48773	7.60939	3.27641	0.48826	0.117396	5.26681	3.15635	0.304162	1.00053	1.09125	0.0720384	0.120064	0.779082	0.0373533	0.36286	0.269477	0.0773746	0.0453575	k__Bacteria	p__Firmicutes	c__Clostridia	o__Clostridiales	f__Lachnospiraceae	g__unknown_Lachnospiraceae	s__unknown_Lachnospiraceae
3fe4148db6f50189138261a7f0a90ab9	0	0	0	0	0	0	0	0	0	0	0	0	0.00266809	0	0	0	0	0	0	0	0	0	0	0	0	0	0	0	0	0	0	0	k__Bacteria	p__Bacteroidetes	c__Bacteroidia	o__Bacteroidales	f__S24-7	g__unknown_S24-7	s__unknown_S24-7
3fefe0c546dcce3d93b43c6181ff5b7b	0	0	0	0	0	0	0	0	0	0	0	0	0.00533618	0	0	0	0	0	0	0	0	0	0	0	0	0	0	0	0	0	0	0	k__Bacteria	p__Firmicutes	c__Clostridia	o__Clostridiales	f__Ruminococcaceae	g__Clostridium	s__Clostridium islandicum
4012a9f22b9352428e41800bd8f155b4	0	0	0	0	0	0	0	0	0	0	0	0	0	0	0	0	0	0	0	0	0	0	0.00533618	0	0	0	0	0	0	0	0	0	k__Bacteria	p__Firmicutes	c__Clostridia	o__Clostridiales	f__Lachnospiraceae	g__unknown_Lachnospiraceae	s__unknown_Lachnospiraceae
402b5fcb762eaabe924d7f045e02df46	0	0	0	0	0	0	0	0	0	0	0	0.00800427	0	0	0	0	0	0	0	0	0	0	0	0	0	0	0	0	0	0	0	0	k__Bacteria	p__Firmicutes	c__Bacilli	o__Lactobacillales	f__Lactobacillaceae	g__Pediococcus	s__Pediococcus cellicola
403c5f4016fc9f2b6b008f87084fe28d	0	0	0	0	0	0	0	0	0	0	0	0	0	0	0	0	0	0	0	0	0.0240128	0	0	0	0	0	0	0	0	0	0	0	k__Bacteria	p__Proteobacteria	c__Deltaproteobacteria	o__Desulfovibrionales	f__Desulfovibrionaceae	g__Desulfovibrio	s__Desulfovibrio C21_c20
4042ac7e74895b4e2beab1b1c77ec3fd	0	0	0	0	0	0	0	0	0	0	0	0	0	0	0	0	0	0.00800427	0	0	0	0	0	0	0	0	0	0	0	0	0	0	k__Bacteria	p__Firmicutes	c__Clostridia	o__Clostridiales	f__Ruminococcaceae	g__Clostridium	s__Clostridium methylpentosum
4084e54d5a717b934a944e096e91820b	0	0	0	0	0	0	0	0	0.0506937	0	0	0	0.0960512	0.0240128	0	0	0	0	0	0	0	0.1254	0.120064	0	0	0	0	0	0	0	0	0	k__Bacteria	p__Firmicutes	c__Clostridia	o__Clostridiales	f__Lachnospiraceae	g__Clostridium	s__Clostridium
409f9e771bdbe88d48be479be38bb63e	0	0	0	0	0	0	0	0	0	0	0	0	0	0	0.029349	0	0	0	0	0	0	0	0.0106724	0.0426894	0	0	0	0	0	0	0	0	k__Bacteria	p__Firmicutes	c__Clostridia	o__Clostridiales	f__unknown_Clostridiales	g__unknown_Clostridiales	s__unknown_Clostridiales
40fc8894b1cb7674d8ca8152a51dfac2	0	0	0	0	0	0	0	0	0	0	0	0	0	0	0	0	0	0	0	0	0	0	0	0	0	0	0	0	0.0133404	0	0	0	k__Bacteria	p__Firmicutes	c__Clostridia	o__Clostridiales	f__Ruminococcaceae	g__unknown_Ruminococcaceae	s__unknown_Ruminococcaceae
410e81cff3ca116c6c04a27fca60d621	0	0	0	0	0	0	0	0	0	0	0	0	0	0	0	0	0	0	0	0	0	0	0	0.0160085	0	0	0	0	0	0	0	0	k__Bacteria	p__Bacteroidetes	c__Bacteroidia	o__Bacteroidales	f__S24-7	g__unknown_S24-7	s__unknown_S24-7
41163809d53644f9527cd66879478b4f	0	0	0	0	0	0	0	0	0	0	0	0	0	0	0	0	0	0	0	0	0	0.00533618	0	0	0	0	0	0	0	0	0	0	k__Bacteria	p__Firmicutes	c__Erysipelotrichi	o__Erysipelotrichales	f__Erysipelotrichaceae	g__Clostridium	s__Clostridium saccharogumia
4122c32856ee69be516f81ec70271519	0.00800427	0.029349	0	0.0213447	0	0	0.0133404	0.088047	0	0	0	0	0	0	0	0	0	0	0	0	0	0	0	0	0	0	0	0	0	0	0	0	k__Bacteria	p__Firmicutes	c__Clostridia	o__Clostridiales	f__Lachnospiraceae	g__Clostridium	s__Clostridium colinum
418da5530ec589691d0fb1fa998903fd	0	0	0	0	0	0	0	0	0	0.0213447	0	0	0	0	0	0	0	0	0	0	0	0	0	0	0	0	0	0	0	0	0	0	k__Bacteria	p__Firmicutes	c__Clostridia	o__Clostridiales	f__unknown_Clostridiales	g__unknown_Clostridiales	s__unknown_Clostridiales
41960ac0d1999f2e049da2284bb3322c	0	0	0	0	0.0266809	0	0	0	0	0	0	0.0186766	0	0.0613661	0	0	0.0213447	0	0	0	0	0.0186766	0	0	0	0	0	0	0	0	0	0	k__Bacteria	p__Firmicutes	c__Clostridia	o__Clostridiales	f__Ruminococcaceae	g__Clostridium	s__Clostridium methylpentosum
41a2ea9b8bbaee3df6cb9c23cc93d9ef	0	0	0	0	0	0	0	0	0	0	0	0	0	0	0	0	0	0	0	0	0	0	0	0.00800427	0	0	0	0	0	0	0	0	k__Bacteria	p__Actinobacteria	c__Coriobacteriia	o__Coriobacteriales	f__Coriobacteriaceae	g__Eggerthella	s__Eggerthella
41ebe72c347329926afe38d74354b450	0	0.0106724	0	0	0	0	0	0	0	0	0	0	0	0	0	0	0	0	0	0	0	0	0	0	0	0	0	0	0	0	0	0	k__Bacteria	p__Firmicutes	c__Clostridia	o__Clostridiales	f__Lachnospiraceae	g__Defluviitalea	s__Defluviitalea saccharophila
41edacdb887f735819a59282ac4d60f3	0	0	0	0	0	0	0	0	0	0	0	0	0	0	0	0.0426894	0	0	0	0	0	0	0	0	0	0	0	0	0	0	0	0	k__Bacteria	p__Firmicutes	c__Clostridia	o__Clostridiales	f__Lachnospiraceae	g__unknown_Lachnospiraceae	s__unknown_Lachnospiraceae
41f16c5a9ff3a69e032006af808f5545	1.99573	3.00694	2.67609	1.84098	1.26467	1.19264	0.933831	3.1857	12.2759	10.6564	0.338847	4.31697	0.178762	0.840448	9.92263	2.38794	3.97545	1.4301	2.04109	5.31217	0.0827108	7.16382	4.22892	2.16649	0.717716	6.60619	6.70758	4.53308	6.33938	5.50694	3.77001	8.73266	k__Bacteria	p__Firmicutes	c__Clostridia	o__Clostridiales	f__Lachnospiraceae	g__Clostridium	s__Clostridium
422a923c198e6a3f087f83dc00de4e04	0	0	0	0	0	0	0	0	0	0	0	0	0	0	0	0	0	0	0	0	0	0.00266809	0	0	0	0	0	0	0	0	0	0	k__Bacteria	p__Bacteroidetes	c__Bacteroidia	o__Bacteroidales	f__unknown_Bacteroidales	g__unknown_Bacteroidales	s__unknown_Bacteroidales
42686f14023333617bf3d794eeda913d	0	0	0	0	0	0	0	0	0	0	0	0	0	0	0	0	0	0	0	0.00266809	0	0	0	0	0	0	0	0	0	0	0	0	k__Bacteria	p__Bacteroidetes	c__Bacteroidia	o__Bacteroidales	f__S24-7	g__unknown_S24-7	s__unknown_S24-7
42b5f01f518996bdd1856afd8cc3f25f	0	0	0	0	0	0	0	0	0	0	0	0	0	0	0	0	0	0	0	0	0	0	0	0	0	0	0	0	0	0	0	0.00266809	k__Bacteria	p__Firmicutes	c__Clostridia	o__Clostridiales	f__Ruminococcaceae	g__Clostridium	s__Clostridium islandicum
42ce3a4d3db91b3bdc4fa842d21a4720	0	0	0	0	0	0	0	0	0	0	0	0	0	0	0	0	0.029349	0	0	0	0	0	0	0	0	0	0	0	0	0	0	0	k__Bacteria	p__Deferribacteres	c__Deferribacteres	o__Deferribacterales	f__Deferribacteraceae	g__Mucispirillum	s__Mucispirillum schaedleri
42e43b68bf625080f47a1702c03db452	0.122732	0.058698	0.109392	0.133404	0.0933831	0.0560299	0.088047	0.0640342	0	0	0	0	0	0	0	0	0	0	0	0	0	0	0	0	0	0	0	0	0	0	0	0	k__Bacteria	p__Bacteroidetes	c__Bacteroidia	o__Bacteroidales	f__S24-7	g__unknown_S24-7	s__unknown_S24-7
4322b89c730a2211de718bb4aa8e35ab	0	0	0	0	0	0	0	0	0.178762	0	0.0373533	0.0853789	0.0160085	0.00533618	0.253469	0.114728	0.0720384	0.0400213	0.0160085	0.160085	0	0.00800427	0.088047	0.0400213	0	0.154749	0.029349	0.0640342	0.0480256	0.165422	0.162753	0.109392	k__Bacteria	p__Firmicutes	c__Clostridia	o__Clostridiales	f__Ruminococcaceae	g__unknown_Ruminococcaceae	s__unknown_Ruminococcaceae
4325890ce0432827b879f6e441b308b1	0	0	0	0	0	0	0	0	0	0	0	0	0.0400213	0	0	0.0480256	0	0	0	0	0.0426894	0	0	0	0	0	0	0.0346852	0.0400213	0	0.0853789	0	k__Bacteria	p__Firmicutes	c__Clostridia	o__Clostridiales	f__Ruminococcaceae	g__Butyricicoccus	s__Butyricicoccus pullicaecorum
4339e561fa8e6ee8d595b0c973fdaf56	0	0	0.0133404	0	0	0	0	0	0	0	0	0	0	0	0	0	0	0	0	0	0	0	0	0	0	0	0	0	0	0	0	0	k__Bacteria	p__Firmicutes	c__Bacilli	o__Lactobacillales	f__Lactobacillaceae	g__Pediococcus	s__Pediococcus
433afa170b064286d6d836d10752b4f3	0	0	0	0	0	0	0	0	0	0	0	0	0	0	0	0	0	0	0	0	0.00266809	0	0	0	0	0	0	0	0	0	0	0	k__Bacteria	p__Bacteroidetes	c__Bacteroidia	o__Bacteroidales	f__S24-7	g__unknown_S24-7	s__unknown_S24-7
436598f5cf5425b6e3b9965b0223e869	0	0	0	0	0	0	0	0	0	0	0	0	0	0	0	0	0	0.0106724	0	0	0	0	0	0	0	0	0	0	0	0	0	0	k__Bacteria	p__Verrucomicrobia	c__Verrucomicrobiae	o__Verrucomicrobiales	f__Verrucomicrobiaceae	g__Haloferula	s__Haloferula rosea
4383767d28a11ebe719519ba736b5a88	0	0	0	0	0	0	0	0	0.00266809	0	0	0	0	0	0	0	0	0	0	0	0	0	0	0	0	0	0	0	0	0	0	0	k__Bacteria	p__Firmicutes	c__Clostridia	o__Clostridiales	f__Lachnospiraceae	g__unknown_Lachnospiraceae	s__unknown_Lachnospiraceae
43ace5948b653afce36ec99e9f63710d	0	0	0	0	0	0	0	0	0	0	0	0	0	0	0	0	0	0	0	0	0	0	0	0	0.0693703	0	0	0	0	0	0	0	k__Bacteria	p__Firmicutes	c__Clostridia	o__Clostridiales	f__unknown_Clostridiales	g__unknown_Clostridiales	s__unknown_Clostridiales
43c5d09ce857fb13f6c75b6d732dbb8b	0	0	0.00533618	0	0	0	0	0	0	0	0	0	0	0	0	0	0	0	0	0	0	0	0	0	0	0	0	0	0	0	0	0	k__Bacteria	p__Bacteroidetes	c__Bacteroidia	o__Bacteroidales	f__Rikenellaceae	g__Alistipes	s__Alistipes massiliensis
43c6fe76516d64a26e586c67bb0f6b3a	0	0	0	0	0	0	0	0	0	0	0	0	0	0	0	0	0	0	0	0	0	0	0	0	0	0	0	0	0	0.029349	0	0	k__Bacteria	p__Firmicutes	c__Clostridia	o__Clostridiales	f__unknown_Clostridiales	g__unknown_Clostridiales	s__unknown_Clostridiales
4426cb9181075061ab019d9d298c3c19	0	0	0.0186766	0.00800427	0	0	0	0	0	0	0	0	0	0	0	0	0	0	0	0	0	0	0	0	0.0186766	0	0	0	0	0	0	0	k__Bacteria	p__Firmicutes	c__Clostridia	o__Clostridiales	f__unknown_Clostridiales	g__unknown_Clostridiales	s__unknown_Clostridiales
4468e838b1b658d3e64681d3bb86ca02	0	0	0	0	0	0	0	0	0	0	0	0	0	0	0	0	0	0	0	0	0	0.0160085	0	0	0	0	0	0	0	0	0	0	k__Bacteria	p__Firmicutes	c__Clostridia	o__Clostridiales	f__Ruminococcaceae	g__Clostridium	s__Clostridium methylpentosum
448f661c65e4fa7cf1365f23d5bfab7b	0	0.00533618	0	0	0	0	0	0	0	0	0	0	0	0	0	0	0	0	0	0	0	0	0	0	0	0	0	0	0	0	0	0	k__Bacteria	p__Firmicutes	c__Bacilli	o__Lactobacillales	f__Lactobacillaceae	g__unknown_Lactobacillaceae	s__unknown_Lactobacillaceae
44afd2e9b729d2719d58cd39efc0eb0e	0	0	0	0	0	0	0	0	0	0	0	0	0	0	0	0	0	0	0	0	0	0	0.0400213	0	0	0	0	0	0	0	0	0	k__Bacteria	p__Bacteroidetes	c__Bacteroidia	o__Bacteroidales	f__[Barnesiellaceae]	g__Barnesiella	s__Barnesiella
44c7dd9af71318ca20b21d7b257bddf3	0	0	0	0	0	0	0.0106724	0	0	0	0	0	0	0	0	0	0	0	0	0	0	0	0	0	0	0	0	0	0	0	0	0	k__Bacteria	p__Firmicutes	c__Bacilli	o__Lactobacillales	f__Lactobacillaceae	g__Lactobacillus	s__Lactobacillus paraplantarum
44d55284ce3b90b67071bbfd39a41cf4	0	0	0	0	0	0	0	0	0	0	0	0	0	0	0	0	0	0	0	0.00800427	0	0	0	0	0	0	0	0	0	0	0	0	k__Bacteria	p__Firmicutes	c__Clostridia	o__Clostridiales	f__Clostridiaceae	g__Clostridium	s__Clostridium disporicum
44e3a99b209e24a8a24a454acdbc97b8	0	0	0	0	0	0	0	0	1.49413	0.0960512	0.458911	0.688367	1.73959	0.618997	0.338847	0.78175	0	0	0	0	0	0	0	0	0	0	0	0	0	0	0	0	k__Bacteria	p__Bacteroidetes	c__Bacteroidia	o__Bacteroidales	f__S24-7	g__unknown_S24-7	s__unknown_S24-7
44f8864147e42601944ec4e12f47d5b8	0	0	0	0	0.00533618	0	0	0	0	0	0	0	0	0	0	0	0	0	0	0	0	0	0	0	0	0	0.0426894	0	0	0	0	0	k__Bacteria	p__Firmicutes	c__Clostridia	o__Clostridiales	f__Lachnospiraceae	g__unknown_Lachnospiraceae	s__unknown_Lachnospiraceae
44fc8e6d9dab36b525156775da758973	4.61313	3.78869	2.98826	3.04162	6.45945	3.46051	2.78549	3.52721	3.46051	1.33671	2.45731	3.47919	2.7508	2.89755	1.74493	2.12113	1.0699	1.97439	1.03522	1.1286	0.912487	2.16916	1.28869	1.85432	2.27054	1.9397	2.6174	2.21451	1.95571	1.4461	2.46798	2.24386	k__Bacteria	p__Firmicutes	c__Bacilli	o__Lactobacillales	f__Lactobacillaceae	g__Lactobacillus	s__Lactobacillus hamsteri
44fd4a99e08c1f1e51ff9b97befef174	0	0	0.0960512	0	0	0	0.0747065	0.0560299	0	0	0	0	0	0	0	0	0	0	0	0	0	0	0	0	0	0	0	0	0	0	0	0	k__Bacteria	p__Firmicutes	c__Clostridia	o__Clostridiales	f__Lachnospiraceae	g__unknown_Lachnospiraceae	s__unknown_Lachnospiraceae
4500812bddf5dea883940d76e7ebf234	0	0.0133404	0.0213447	0	0	0	0	0	0	0	0	0	0	0	0	0	0	0	0	0	0	0	0	0	0	0	0	0	0	0	0	0	k__Bacteria	p__Firmicutes	c__Clostridia	o__Clostridiales	f__unknown_Clostridiales	g__unknown_Clostridiales	s__unknown_Clostridiales
4508bc9fa9b58f2c7c533cb6a3091e42	0	0	0	0	0	0	0	0	0	0	0	0	0	0	0	0	0.0667022	0	0	0	0	0	0	0	0	0	0	0	0	0	0.0346852	0	k__Bacteria	p__Firmicutes	c__Clostridia	o__Clostridiales	f__Lachnospiraceae	g__Defluviitalea	s__Defluviitalea saccharophila
450acc3b2e6fe39033b85d77216b7000	0	0	0	0	0	0.0106724	0	0	0	0	0	0	0	0	0	0	0	0	0	0	0	0	0	0	0	0	0	0	0	0	0	0	k__Bacteria	p__Firmicutes	c__Clostridia	o__Clostridiales	f__Lachnospiraceae	g__Clostridium	s__Clostridium
45125aa516fe255bc2594ca25add5297	0	0	0	0	0	0	0	0	0	0	0	0	0	0	0	0	0	0	0	0	0	0	0	0	0	0.00533618	0	0	0	0	0	0	k__Bacteria	p__Bacteroidetes	c__Bacteroidia	o__Bacteroidales	f__S24-7	g__unknown_S24-7	s__unknown_S24-7
452875b0075a6273c1664df2ad9e0350	0	0	0.0160085	0	0	0	0	0	0	0	0	0	0	0	0	0	0	0	0	0	0	0	0	0	0	0	0	0	0	0	0	0	k__Bacteria	p__Firmicutes	c__Clostridia	o__Clostridiales	f__Ruminococcaceae	g__Butyricicoccus	s__Butyricicoccus pullicaecorum
4561afd218cbd0e9733a12aeb7adc74c	0	0	0	0	0	0	0	0	0	0	0	0	0	0	0	0	0	0	0	0.0186766	0	0	0	0	0	0	0	0	0	0	0	0	k__Bacteria	p__Firmicutes	c__Clostridia	o__Clostridiales	f__Lachnospiraceae	g__unknown_Lachnospiraceae	s__unknown_Lachnospiraceae
4565b8cb69d41c1effc23dc7fcc0c922	0	0	0	0	0	0	0	0.0640342	0	0	0.0987193	0	0.0613661	0	0	0	0	0	0	0.0506937	0.0827108	0	0	0	0.0560299	0.0667022	0	0	0	0	0	0	k__Bacteria	p__Firmicutes	c__Clostridia	o__Clostridiales	f__Ruminococcaceae	g__unknown_Ruminococcaceae	s__unknown_Ruminococcaceae
457f2ca19520773fff9a7ff091b2ac55	0	0	0	0	0	0	0	0	0	0	0	0.0186766	0	0	0.0426894	0	0	0	0.0186766	0	0	0	0	0.0106724	0.0186766	0	0	0	0	0.0480256	0	0.0373533	k__Bacteria	p__Firmicutes	c__Clostridia	o__Clostridiales	f__Lachnospiraceae	g__unknown_Lachnospiraceae	s__unknown_Lachnospiraceae
4585c9791b56e3e355d4270b137e3445	0	0	0	0	0	0	0	0	0	0	0	0	0	0	0	0	0	0	0	0	0	0	0	0	0	0	0	0	0.0106724	0	0	0	k__Bacteria	p__Firmicutes	c__Clostridia	o__Clostridiales	f__Lachnospiraceae	g__unknown_Lachnospiraceae	s__unknown_Lachnospiraceae
45896aa1b88e1aeffe189700070b64cf	0	0	0	0	0	0	0.0133404	0	0	0	0	0	0	0	0	0	0	0	0	0	0	0	0	0	0	0	0	0	0	0	0	0	k__Bacteria	p__Firmicutes	c__Clostridia	o__Clostridiales	f__Lachnospiraceae	g__unknown_Lachnospiraceae	s__unknown_Lachnospiraceae
459cf9f5f1bdc4f6a6a69665f47faa92	0	0.128068	0	0.141409	0.16809	0.058698	0.128068	0	0	0	0	0	0	0	0	0	0	0	0	0	0.117396	0	0	0	0.266809	0.298826	0.0720384	0.0987193	0.157417	0	0.0506937	0.029349	k__Bacteria	p__Firmicutes	c__Clostridia	o__Clostridiales	f__Lachnospiraceae	g__Dorea	s__Dorea longicatena
45b89b7c5d231f91f3e595644b0c90db	0.0400213	0.0453575	0	0	0	0	0	0	0	0	0	0	0	0	0	0	0	0	0	0	0	0	0	0	0	0	0	0	0	0	0	0	k__Bacteria	p__Firmicutes	c__Clostridia	o__Clostridiales	f__unknown_Clostridiales	g__unknown_Clostridiales	s__unknown_Clostridiales
45b9f3bfbefff11c575e8af937c6a35c	0	0	0	0	0	0	0	0	0	0	0	0	0	0	0	0	0.00800427	0.0400213	0	0	0	0	0	0.029349	0	0	0	0	0	0	0	0	k__Bacteria	p__Bacteroidetes	c__Bacteroidia	o__Bacteroidales	f__unknown_Bacteroidales	g__unknown_Bacteroidales	s__unknown_Bacteroidales
45c89bfea00cc963b79350cef6051890	0	0	0	0	0	0	0	0	0	0	0	0	0	0	0	0	0	0	0	0	0.00533618	0	0	0	0	0	0	0	0	0	0	0	k__Bacteria	p__Firmicutes	c__Clostridia	o__Clostridiales	f__Ruminococcaceae	g__unknown_Ruminococcaceae	s__unknown_Ruminococcaceae
45d95398c2ce6d79d8de3dd46c9edced	0	0	0	0	0	0	0.00800427	0	0	0	0	0	0	0	0	0	0	0	0	0	0	0	0	0	0	0	0	0	0	0	0	0	k__Bacteria	p__Firmicutes	c__Clostridia	o__Clostridiales	f__Lachnospiraceae	g__Clostridium	s__Clostridium
45eaf20d5b4de22e7c06edc0a73cf84e	0	0	0	0	0	0.00266809	0	0	0	0	0	0	0	0	0	0	0	0	0	0	0	0	0	0	0	0	0	0	0	0	0	0	k__Bacteria	p__Firmicutes	c__Clostridia	o__Clostridiales	f__Lachnospiraceae	g__unknown_Lachnospiraceae	s__unknown_Lachnospiraceae
460554f6923739a15ea3a215894567f0	0	0	0	0.0106724	0	0	0	0	0	0	0	0	0	0	0	0	0	0	0	0	0	0	0	0	0	0	0	0	0	0	0	0	k__Bacteria	p__Firmicutes	c__Clostridia	o__Clostridiales	f__Ruminococcaceae	g__Papillibacter	s__Papillibacter cinnamivorans
4612d600a00e6d350cb266f688f19e8b	0	0	0	0	0	0	0	0	0	0	0	0	0	0	0	0	0	0	0	0	0	0	0.0133404	0	0	0	0	0	0	0	0	0	k__Bacteria	p__Proteobacteria	c__Deltaproteobacteria	o__Desulfovibrionales	f__Desulfovibrionaceae	g__Desulfovibrio	s__Desulfovibrio C21_c20
4615d76162bc43189d1438e14edcfb08	0	0.0160085	0	0	0.00533618	0	0	0	0	0	0	0	0	0	0	0	0	0	0	0	0	0	0	0	0	0	0	0	0	0	0	0	k__Bacteria	p__Bacteroidetes	c__Bacteroidia	o__Bacteroidales	f__Rikenellaceae	g__Alistipes	s__Alistipes
461a27d36b614978051e5d27707a85b5	0	0.00533618	0.0186766	0.0213447	0.0133404	0.00533618	0	0.0106724	0	0	0	0	0	0	0	0	0	0	0	0	0	0	0	0	0.029349	0.0506937	0.0720384	0.0533618	0.0720384	0.0560299	0.0853789	0.0373533	k__Bacteria	p__Bacteroidetes	c__Bacteroidia	o__Bacteroidales	f__S24-7	g__unknown_S24-7	s__unknown_S24-7
461ed6eee07cb69e12476a992d6e6b1d	0	0	0	0	0	0	0	0	0	0	0	0	0.00533618	0	0	0	0	0	0	0	0	0	0	0	0	0	0	0	0	0	0	0	k__Bacteria	p__Firmicutes	c__Clostridia	o__Clostridiales	f__Lachnospiraceae	g__unknown_Lachnospiraceae	s__unknown_Lachnospiraceae
463bee0a483c33e7c7dfd63c1f637993	0	0	0	0	0	0	0	0.0106724	0	0	0	0	0	0	0	0	0	0	0	0	0	0	0	0	0	0	0	0	0	0	0	0	k__Bacteria	p__Firmicutes	c__Bacilli	o__Lactobacillales	f__Lactobacillaceae	g__unknown_Lactobacillaceae	s__unknown_Lactobacillaceae
46495458bfc354261a0637f047974a46	0	0	0	0	0	0	0	0	0	0	0	0	0	0.0106724	0	0	0	0	0.00533618	0	0	0	0	0	0	0	0	0	0	0	0	0	k__Bacteria	p__Bacteroidetes	c__Bacteroidia	o__Bacteroidales	f__Bacteroidaceae	g__Bacteroides	s__Bacteroides
465edd1b1549ec704d22e8a35e9d7f9d	0	0	0	0	0	0	0	0	0	0	0	0	0	0	0	0	0	0	0	0	0	0	0	0	0.00800427	0	0	0	0	0	0	0	k__Bacteria	p__Verrucomicrobia	c__Verrucomicrobiae	o__Verrucomicrobiales	f__Verrucomicrobiaceae	g__unknown_Verrucomicrobiaceae	s__unknown_Verrucomicrobiaceae
4673c2abf624c4a02aa3beda7872b6b0	0	0	0	0	0	0	0	0	0	0	0.0827108	0	0	0	0	0	0	0.00800427	0	0	0	0	0	0	0	0.0667022	0	0	0	0	0	0	k__Bacteria	p__Firmicutes	c__Clostridia	o__Clostridiales	f__Lachnospiraceae	g__unknown_Lachnospiraceae	s__unknown_Lachnospiraceae
468858702067ffb93b51348b44c5ac9e	0.0160085	0	0	0	0	0	0	0	0	0	0	0	0	0	0	0	0	0.0106724	0	0	0	0	0	0	0	0	0	0	0	0	0	0	k__Bacteria	p__Firmicutes	c__Clostridia	o__Clostridiales	f__Ruminococcaceae	g__Papillibacter	s__Papillibacter cinnamivorans
4696bbe0a2d587e61d3b77ace3f8a78f	0	0	0	0	0	0	0	0	0	0	0.0426894	0	0	0	0	0	0	0.0266809	0	0	0	0	0	0	0	0	0	0	0	0	0	0	k__Bacteria	p__Firmicutes	c__Clostridia	o__Clostridiales	f__Lachnospiraceae	g__Clostridium	s__Clostridium
46988d389d45e7df5961c42b40b54e4d	0	0	0	0	0	0	0	0	0	0	0	0	0	0	0	0	0	0	0	0	0	0	0	0	0	0	0	0.0373533	0	0	0	0	k__Bacteria	p__Firmicutes	c__Clostridia	o__Clostridiales	f__Lachnospiraceae	g__Clostridium	s__Clostridium
469a35feed06c68bdd90f8360f6bc4e3	0	0	0	0	0	0	0	0	0	0	0	0	0	0	0	0	0	0	0	0	0	0	0	0	0	0	0	0	0	0.00266809	0	0	k__Bacteria	p__Firmicutes	c__Clostridia	o__Clostridiales	f__Ruminococcaceae	g__unknown_Ruminococcaceae	s__unknown_Ruminococcaceae
46d8c40ca454a7431c6f53107448778c	0	0	0	0	0	0	0	0	0	0	0	0	0	0	0.0240128	0	0	0.0160085	0	0	0	0	0	0	0.0106724	0	0	0	0	0	0	0.0400213	k__Bacteria	p__Firmicutes	c__Clostridia	o__Clostridiales	f__Lachnospiraceae	g__unknown_Lachnospiraceae	s__unknown_Lachnospiraceae
46df1c6f985e552cc9a0a45763762e96	0.0987193	0.210779	0.130736	0.170758	0.258805	0.0693703	0.0853789	0.213447	0.152081	0.029349	0	0.154749	0.144077	0.189434	0.29349	0.202775	0.216115	0.109392	0.213447	0.101387	0.226788	0.0373533	0.0400213	0.568303	0.176094	0.173426	0.0853789	0.058698	0.104055	0.30683	0.352188	0.133404	k__Bacteria	p__Deferribacteres	c__Deferribacteres	o__Deferribacterales	f__Deferribacteraceae	g__Mucispirillum	s__Mucispirillum schaedleri
4717081553360c2f255231ee78d36d1d	0	0	0	0	0	0	0	0.029349	0	0	0.0346852	0	0	0	0.0506937	0.0506937	0.160085	0	0.0346852	0.234792	0	0	0.088047	0.0160085	0	0.0640342	0	0	0	0	0	0	k__Bacteria	p__Firmicutes	c__Clostridia	o__Clostridiales	f__Lachnospiraceae	g__unknown_Lachnospiraceae	s__unknown_Lachnospiraceae
4717698b35311cdbb22c56ae9101ac23	0	0	0	0	0	0	0	0.00266809	0	0	0	0	0	0	0	0	0	0	0	0	0	0	0	0	0	0	0	0	0	0	0	0	k__Bacteria	p__Bacteroidetes	c__Bacteroidia	o__Bacteroidales	f__unknown_Bacteroidales	g__unknown_Bacteroidales	s__unknown_Bacteroidales
474dc05d2508356d514d6fec1b886743	0	0	0	0	0	0	0	0	0	0	0	0.00533618	0	0	0	0	0	0	0	0	0.00266809	0	0	0	0	0	0	0	0	0	0.00533618	0	k__Bacteria	p__Firmicutes	c__Clostridia	o__Clostridiales	f__Ruminococcaceae	g__Clostridium	s__Clostridium methylpentosum
4795fc4f0c299ff2cca8aa74ed120246	0.0960512	0.0693703	0	0.152081	0.133404	0.338847	0.0720384	0.0720384	0.0747065	0	0.397545	0.128068	0.117396	0.0773746	0.114728	0	0.130736	0.0640342	0.157417	0.101387	0.173426	0.0853789	0.058698	0	0.133404	0.0987193	0.266809	0.0640342	0.0693703	0.0426894	0.106724	0.0960512	k__Bacteria	p__Firmicutes	c__Clostridia	o__Clostridiales	f__Lachnospiraceae	g__Clostridium	s__Clostridium
47cd431ea2a44358cc431c9f84dc8b67	0	0.0160085	0.0213447	0	0	0	0	0	0	0	0	0	0	0	0	0	0	0	0	0	0	0	0	0	0	0	0	0	0	0	0	0	k__Bacteria	p__Firmicutes	c__Clostridia	o__Clostridiales	f__unknown_Clostridiales	g__unknown_Clostridiales	s__unknown_Clostridiales
47e81f44c3af8df9412455184b69fd2c	0	0	0	0	0	0	0	0	0	0	0	0	0	0	0	0	0	0	0	0	0	0	0	0.0106724	0	0	0	0	0	0	0	0	k__Bacteria	p__Firmicutes	c__unknown_Firmicutes	o__unknown_Firmicutes	f__unknown_Firmicutes	g__unknown_Firmicutes	s__unknown_Firmicutes
47efe1669877cf72ae8898c70964f82d	0	0	0	0	0	0	0.00800427	0	0	0	0	0	0	0	0	0	0	0	0	0	0	0	0	0	0	0	0	0	0	0	0	0	k__Bacteria	p__Bacteroidetes	c__Bacteroidia	o__Bacteroidales	f__Rikenellaceae	g__Alistipes	s__Alistipes massiliensis
47f5c54eb6edab248cc6ff8cf48590b9	0	0	0	0	0	0	0.0106724	0	0	0	0	0	0	0	0	0	0	0	0	0	0	0	0	0	0	0	0	0	0	0	0	0	k__Bacteria	p__Firmicutes	c__Clostridia	o__Clostridiales	f__Lachnospiraceae	g__Clostridium	s__Clostridium
484a5aea5bd81744b1505e7e76b2cba6	0	0	0.0133404	0	0	0	0.00533618	0	0.152081	0.0506937	0.0480256	0.122732	0.0720384	0.11206	0.0800427	0.0480256	0.0346852	0.058698	0.0160085	0.0560299	0.11206	0.0133404	0.0987193	0.0480256	0.0613661	0.0533618	0.0453575	0.0346852	0.0373533	0.0987193	0.0560299	0.0426894	k__Bacteria	p__Bacteroidetes	c__Bacteroidia	o__Bacteroidales	f__S24-7	g__unknown_S24-7	s__unknown_S24-7
4893d4f4bff8c12783d169b295af0fb3	0	0	0.0106724	0	0	0	0	0	0	0	0	0	0	0	0	0	0	0	0	0	0	0	0	0	0	0	0	0	0	0	0	0	k__Bacteria	p__Bacteroidetes	c__Bacteroidia	o__Bacteroidales	f__S24-7	g__unknown_S24-7	s__unknown_S24-7
48a5c2078dff4490d85609edc1597fcc	0	0.00266809	0	0	0	0	0	0	0	0	0	0	0	0	0	0	0	0	0	0	0	0	0	0	0	0	0	0	0	0	0	0	k__Bacteria	p__Firmicutes	c__Clostridia	o__Clostridiales	f__Lachnospiraceae	g__unknown_Lachnospiraceae	s__unknown_Lachnospiraceae
48aa051beed4993b8172d245f01960c6	0	0	0	0	0	0	0	0	0	0	0	0	0	0	0	0	0	0	0	0	0	0	0	0.00266809	0	0	0	0	0	0	0	0	k__Bacteria	p__Firmicutes	c__Clostridia	o__Clostridiales	f__Lachnospiraceae	g__Defluviitalea	s__Defluviitalea saccharophila
48d48886bc60737c8c6e6996452caed3	0	0	0	0	0	0	0	0	0	0	0	0	0	0.00800427	0	0	0	0	0	0	0	0	0	0	0	0	0	0	0	0	0	0	k__Bacteria	p__Bacteroidetes	c__Bacteroidia	o__Bacteroidales	f__S24-7	g__unknown_S24-7	s__unknown_S24-7
48df478275e3a6abd23dc85b1030da9a	0	0	0	0	0	0	0	0	0.00266809	0	0	0	0	0	0	0	0	0	0	0	0	0	0	0	0	0	0	0	0	0	0	0	k__Bacteria	p__Proteobacteria	c__Deltaproteobacteria	o__Desulfovibrionales	f__Desulfovibrionaceae	g__Desulfovibrio	s__Desulfovibrio C21_c20
48e823dd72b232937039c6f789a7af7e	0	0	0	0	0	0	0	0	0	0	0	0	0	0	0	0	0	0	0	0	0	0.00533618	0	0	0	0	0	0	0	0	0	0	k__Bacteria	p__Firmicutes	c__Clostridia	o__Clostridiales	f__Lachnospiraceae	g__unknown_Lachnospiraceae	s__unknown_Lachnospiraceae
49093558186786cdfa523ae410be51ac	0	0	0	0	0	0	0	0	0	0.00533618	0	0	0	0	0	0	0	0	0	0	0	0	0	0	0	0	0	0	0	0	0	0	k__Bacteria	p__Firmicutes	c__Bacilli	o__Lactobacillales	f__Lactobacillaceae	g__unknown_Lactobacillaceae	s__unknown_Lactobacillaceae
492d78751134f62cf0e0c1d89455a89e	0	0	0	0	0	0	0	0	0	0	0	0	0	0	0	0	0	0	0	0	0	0	0	0.0106724	0	0	0	0	0	0	0	0	k__Bacteria	p__Firmicutes	c__Bacilli	o__Bacillales	f__Bacillaceae	g__unknown_Bacillaceae	s__unknown_Bacillaceae
49568929de007d61d0d5784998a48153	0	0	0	0	0	0	0	0	0	0	0	0	0	0	0	0	0	0	0	0	0	0	0.00266809	0	0	0	0	0	0	0	0	0	k__Bacteria	p__Firmicutes	c__Clostridia	o__Clostridiales	f__Lachnospiraceae	g__unknown_Lachnospiraceae	s__unknown_Lachnospiraceae
495b56d2412cb587b7b0b2d80717d053	0	0	0	0	0	0	0	0	0	0	0	0	0	0	0	0	0	0	0	0	0	0	0.0266809	0	0	0	0	0	0	0	0	0	k__Bacteria	p__Firmicutes	c__Clostridia	o__Clostridiales	f__unknown_Clostridiales	g__unknown_Clostridiales	s__unknown_Clostridiales
49846cd25368245f6e556fa2e0512a0a	0	0	0	0.00800427	0	0	0	0	0	0	0	0	0	0	0	0	0	0	0	0	0	0	0	0	0	0	0	0	0	0	0	0	k__Bacteria	p__Firmicutes	c__Clostridia	o__Clostridiales	f__Clostridiaceae	g__Clostridium	s__Clostridium
4998a6693dda84c4cd384e9abcaefd5b	0	0	0	0	0	0	0.058698	0	0	0	0	0	0	0	0	0	0	0	0	0	0	0	0	0	0	0	0	0	0	0	0	0	k__Bacteria	p__Actinobacteria	c__Coriobacteriia	o__Coriobacteriales	f__Coriobacteriaceae	g__Eggerthella	s__Eggerthella
499a7a6ac750c7d8f3942748e4984943	0	0.133404	0	0	0	0	0.0320171	0	0	0.0186766	0	0	0	0	0	0	0	0.0613661	0	0	0	0	0	0	0	0	0	0	0.165422	0	0	0	k__Bacteria	p__Firmicutes	c__Clostridia	o__Clostridiales	f__Lachnospiraceae	g__unknown_Lachnospiraceae	s__unknown_Lachnospiraceae
49a5c0311bc4804ec2d10f13c0681e5b	0	0	0	0	0	0	0	0	0	0	0	0	0	0	0	0	0	0	0	0	0	0	0	0	0	0	0	0	0	0	0	0.0640342	k__Bacteria	p__Firmicutes	c__Clostridia	o__Clostridiales	f__Ruminococcaceae	g__Clostridium	s__Clostridium methylpentosum
49c3a6b36c0b0d87470f5f5fee2f67b2	0.0560299	0.0640342	0.0240128	0.0827108	0.0693703	0	0	0.0506937	0	0.186766	0.0667022	0	0.0613661	0.104055	0.0320171	0	0.184098	0.0667022	0.0747065	0.0346852	0.101387	0.0960512	0	0	0.176094	0.138741	0.11206	0.197439	0	0	0.0773746	0.090715	k__Bacteria	p__Firmicutes	c__Clostridia	o__Clostridiales	f__Lachnospiraceae	g__unknown_Lachnospiraceae	s__unknown_Lachnospiraceae
49ffe33594579f70185916da8c7f141e	0	0	0	0	0	0	0	0	0	0	0	0	0	0	0	0	0	0	0	0	0	0	0	0	0	0	0.0160085	0	0	0	0	0	k__Bacteria	p__Firmicutes	c__Clostridia	o__Clostridiales	f__unknown_Clostridiales	g__unknown_Clostridiales	s__unknown_Clostridiales
4a0b5c9296e5935fcb3cdf35faffcaf4	0	0	0	0	0	0	0	0	0	0	0	0.00266809	0	0	0.00800427	0	0	0.0106724	0	0	0	0	0	0	0.0106724	0	0	0	0	0	0	0.0186766	k__Bacteria	p__Firmicutes	c__Clostridia	o__Clostridiales	f__unknown_Clostridiales	g__unknown_Clostridiales	s__unknown_Clostridiales
4a1d668930c51fc1b5c3eb2f2a06c8bc	0.413554	0.426894	0.309498	0.456243	0.763074	0.677695	0.229456	0.29349	1.71025	0.101387	0.76841	1.22465	1.10726	0.392209	1.5715	2.17182	0.813767	0.41889	0.813767	0.661686	0.48826	0.787086	0.888474	0.413554	0.720384	0.432231	0.784418	0.512273	0.827108	0.442903	0.78175	0.464248	k__Bacteria	p__Bacteroidetes	c__Bacteroidia	o__Bacteroidales	f__unknown_Bacteroidales	g__unknown_Bacteroidales	s__unknown_Bacteroidales
4a74299ccaadddfc83745857b9cd2e34	0	0	0	0	0	0	0	0	0	0	0	0	0	0	0	0	0	0	0	0	0	0	0	0	0	0	0.00533618	0	0	0	0	0	k__Bacteria	p__Firmicutes	c__Clostridia	o__Clostridiales	f__Lachnospiraceae	g__unknown_Lachnospiraceae	s__unknown_Lachnospiraceae
4a745f582b5be049c72f8a3bb2a0e065	0	0	0	0	0	0	0	0	0	0	0	0	0.0160085	0	0	0	0	0	0	0	0	0	0	0	0	0	0	0	0	0	0	0	k__Bacteria	p__Bacteroidetes	c__Bacteroidia	o__Bacteroidales	f__Prevotellaceae	g__Prevotella	s__Prevotella
4adbdc412d9f65fe41f8b39aa2022149	0	0	0	0	0	0	0	0	0	0	0	0	0	0	0	0	0	0	0	0	0	0	0	0	0	0	0	0	0	0.0106724	0	0	k__Bacteria	p__Firmicutes	c__Clostridia	o__Clostridiales	f__Lachnospiraceae	g__unknown_Lachnospiraceae	s__unknown_Lachnospiraceae
4ae6bdce8f39f44321fb4405c49245b0	0.0346852	0.0373533	0.0266809	0.0213447	0.0346852	0.0320171	0	0.0133404	0	0	0	0	0	0	0	0	0	0	0	0	0.0373533	0	0	0	0	0	0	0	0	0	0	0	k__Bacteria	p__Firmicutes	c__Clostridia	o__Clostridiales	f__Lachnospiraceae	g__Marvinbryantia	s__Marvinbryantia formatexigens
4afb1053439680b56220e46a402f7072	0	0	0	0	0	0	0	0	0	0	0	0	0	0	0	0	0	0	0	0	0	0	0	0	0	0	0	0	0	0	0	0.090715	k__Bacteria	p__Firmicutes	c__Clostridia	o__Clostridiales	f__unknown_Clostridiales	g__unknown_Clostridiales	s__unknown_Clostridiales
4b046dac96b6ef962e71d26c8a35ef64	0	0	0	0	0	0	0	0	0	0	0	0	0	0	0	0	0	0	0	0	0	0.0160085	0	0	0.0160085	0	0	0	0	0	0	0	k__Bacteria	p__Firmicutes	c__Clostridia	o__Clostridiales	f__Ruminococcaceae	g__unknown_Ruminococcaceae	s__unknown_Ruminococcaceae
4b3407caf2be592003c33b24116c6a19	0.029349	0.0133404	0	0.0186766	0.029349	0.00800427	0.0373533	0.0160085	0.0346852	0	0	0.00533618	0.0506937	0.029349	0.0720384	0.0800427	0.0240128	0	0.0133404	0.0106724	0	0	0.0213447	0.0133404	0.0160085	0.0373533	0.0106724	0.0213447	0.0346852	0.058698	0.058698	0	k__Bacteria	p__Firmicutes	c__Clostridia	o__Clostridiales	f__Eubacteriaceae	g__Anaerofustis	s__Anaerofustis
4b3ccca84b981f58033e963988c32a57	0	0	0	0	0.0133404	0	0	0.00266809	0.0400213	0	0	0	0	0	0	0	0	0	0	0	0	0	0	0	0	0	0	0	0	0	0	0	k__Bacteria	p__Bacteroidetes	c__Bacteroidia	o__Bacteroidales	f__S24-7	g__unknown_S24-7	s__unknown_S24-7
4b4e96e2aed3b28a10c3c74a6f586b15	0	0	0	0	0	0	0	0	0	0	0	0	0	0.00266809	0	0	0	0	0	0	0	0	0	0	0	0	0	0	0	0	0	0	k__Bacteria	p__Firmicutes	c__Clostridia	o__Clostridiales	f__unknown_Clostridiales	g__unknown_Clostridiales	s__unknown_Clostridiales
4b61014c42c874a98bad8055ff7cabce	0.1254	0	0.0533618	0	0	0	0.0320171	0.0987193	0	0	0.0453575	0	0.330843	0.0987193	0.0667022	0	0.138741	0.11206	0	0.058698	0	0	0.106724	0	0.197439	0.11206	0.173426	0.205443	0.189434	0.0533618	0.221451	0.11206	k__Bacteria	p__Firmicutes	c__Clostridia	o__Clostridiales	f__Lachnospiraceae	g__Clostridium	s__Clostridium
4b63ba19b47c27a8d694cdb565eafb94	0	0	0	0	0	0	0	0	0	0	0	0	0	0	0	0	0	0	0	0	0	0	0	0	0	0	0	0.0106724	0	0	0	0	k__Bacteria	p__Bacteroidetes	c__Bacteroidia	o__Bacteroidales	f__unknown_Bacteroidales	g__unknown_Bacteroidales	s__unknown_Bacteroidales
4b6bfeadf2d95ca6381af3a3e3cbe5b2	0	0	0	0	0	0	0	0	0	0	0	0	0	0	0	0	0.0266809	0	0	0	0	0	0	0	0	0	0	0	0	0	0	0	k__Bacteria	p__Firmicutes	c__Clostridia	o__Clostridiales	f__unknown_Clostridiales	g__unknown_Clostridiales	s__unknown_Clostridiales
4b744634128d31d9d82e84bca92ffb03	0	0	0	0	0	0	0	0	0	0	0	0	0	0	0	0	0	0	0.00266809	0	0	0	0	0	0	0	0	0	0	0	0	0	k__Bacteria	p__Firmicutes	c__Clostridia	o__Clostridiales	f__Lachnospiraceae	g__Dorea	s__Dorea longicatena
4b88290d4a426977c23ba89b2806a2bf	0	0	0	0	0.0453575	0	0	0	0	0	0	0	0	0	0	0	0	0	0	0	0	0	0	0	0	0	0	0	0	0	0	0	k__Bacteria	p__Firmicutes	c__Clostridia	o__Clostridiales	f__Lachnospiraceae	g__unknown_Lachnospiraceae	s__unknown_Lachnospiraceae
4b9c9fca084a643ea92402240aa69b24	0.853789	0.0186766	0.0453575	0.16809	0	0	0.104055	0	0	0	0	0	0	0	0	0	0	0	0	0	0	0	0	0	0	0	0	0	0	0	0	0	k__Bacteria	p__Firmicutes	c__Clostridia	o__Clostridiales	f__unknown_Clostridiales	g__unknown_Clostridiales	s__unknown_Clostridiales
4bc1151f5841b13853cc41d23af6800a	0	0	0	0	0	0	0	0	0	0	0	0	0.0213447	0	0	0	0	0.00800427	0	0	0	0.0266809	0	0.0240128	0	0.0133404	0	0	0	0	0	0	k__Bacteria	p__Firmicutes	c__Clostridia	o__Clostridiales	f__Ruminococcaceae	g__Sporobacter	s__Sporobacter termitidis
4bf9c983fb2f9dd8ae0e793a2d20d4ea	0	0	0	0	0	0	0	0.0640342	0	0	0	0	0	0	0	0	0	0	0	0	0	0	0	0	0	0	0	0	0	0	0	0	k__Bacteria	p__Firmicutes	c__Clostridia	o__Clostridiales	f__unknown_Clostridiales	g__unknown_Clostridiales	s__unknown_Clostridiales
4c15ab5f20c1cfd12504fe6f25e0e93c	0.0960512	0.11206	0.101387	0.0800427	0.154749	0.0426894	0.0800427	0.0613661	0	0	0	0	0	0	0	0	0.189434	0.162753	0.120064	0.192102	0.0667022	0.157417	0.141409	0.149413	0	0	0	0	0	0	0	0	k__Bacteria	p__Bacteroidetes	c__Bacteroidia	o__Bacteroidales	f__unknown_Bacteroidales	g__unknown_Bacteroidales	s__unknown_Bacteroidales
4c1b91cd3d94a0de6200c9af67a5e287	0	0	0	0	0	0	0.00800427	0	0	0	0	0	0	0	0	0	0	0	0	0	0	0	0	0	0	0	0	0	0	0	0	0	k__Bacteria	p__Bacteroidetes	c__Bacteroidia	o__Bacteroidales	f__Rikenellaceae	g__Alistipes	s__Alistipes
4c48055730bbac62b82b2ebec78e4f4e	0.0373533	0	0	0	0	0	0.0240128	0.0453575	0	0	0	0	0	0	0	0	0	0	0	0	0	0	0	0	0	0	0	0	0	0	0	0	k__Bacteria	p__Firmicutes	c__Clostridia	o__Clostridiales	f__Lachnospiraceae	g__Ruminococcus	s__Ruminococcus lactaris
4c7a83580f4f422f5a03a390d770ef46	0	0	0	0	0	0	0	0	0.00533618	0	0	0	0	0	0	0	0	0	0	0	0	0	0	0	0	0	0	0	0	0	0	0	k__Bacteria	p__Firmicutes	c__Clostridia	o__Clostridiales	f__Lachnospiraceae	g__unknown_Lachnospiraceae	s__unknown_Lachnospiraceae
4ca300e0736a28bcd8556d991baa9df9	0.0160085	0	0	0	0	0	0	0	0.0106724	0.00800427	0.0160085	0.00533618	0	0.0320171	0	0	0.0133404	0.0133404	0.0400213	0	0	0.0320171	0.0320171	0.0133404	0.0106724	0.0133404	0	0.0320171	0.0480256	0.029349	0.029349	0.0240128	k__Bacteria	p__Proteobacteria	c__Betaproteobacteria	o__unknown_Betaproteobacteria	f__unknown_Betaproteobacteria	g__unknown_Betaproteobacteria	s__unknown_Betaproteobacteria
4ccb9609e3d1a9dd859dd5347bbf28f5	0	0	0	0.029349	0	0	0	0	0	0	0	0	0.0346852	0.0160085	0.00800427	0.0133404	0.0640342	0.0346852	0.0640342	0	0	0	0	0.029349	0	0	0	0	0	0	0	0	k__Bacteria	p__Firmicutes	c__Clostridia	o__Clostridiales	f__Lachnospiraceae	g__unknown_Lachnospiraceae	s__unknown_Lachnospiraceae
4ceaa3fb98823e6fc7d00741ba4c5395	0	0	0	0	0	0	0	0	0	0	0	0	0	0	0	0	0	0	0	0	0	0	0	0	0	0	0	0	0	0	0	0.00533618	k__Bacteria	p__Firmicutes	c__Clostridia	o__Clostridiales	f__Lachnospiraceae	g__Dorea	s__Dorea longicatena
4ceb2bd0b9bc36a821703001c2dbce14	0	0	0	0	0	0	0	0	0	0	0.00800427	0	0	0	0	0	0	0	0	0	0	0	0	0	0	0	0	0	0	0	0	0	k__Bacteria	p__Firmicutes	c__Clostridia	o__Clostridiales	f__Lachnospiraceae	g__unknown_Lachnospiraceae	s__unknown_Lachnospiraceae
4d2428158cd6a0fb71b71add98fc2292	0	0	0	0	0	0	0	0	0	0	0	0	0	0	0	0.0133404	0	0	0	0	0	0	0	0	0	0	0	0	0	0	0	0	k__Bacteria	p__Firmicutes	c__Clostridia	o__Clostridiales	f__unknown_Clostridiales	g__unknown_Clostridiales	s__unknown_Clostridiales
4d2bbab93f0110d93c037de12fc83c24	0	0	0	0	0	0	0	0	0	0	0	0	0	0	0	0	0.0266809	0	0	0	0	0	0	0	0	0	0	0	0	0	0	0	k__Bacteria	p__Firmicutes	c__Clostridia	o__Clostridiales	f__Lachnospiraceae	g__Ruminococcus	s__Ruminococcus
4d4d390fc7acb66188a11e38e4e77fad	0.0213447	0.058698	0	0	0.0400213	0	0	0	0	0	0	0	0	0	0	0	0	0	0	0	0	0	0	0	0	0	0	0	0	0	0	0	k__Bacteria	p__Firmicutes	c__Clostridia	o__Clostridiales	f__Lachnospiraceae	g__unknown_Lachnospiraceae	s__unknown_Lachnospiraceae
4d98a308cc8ca42175c25ff763964faf	0	0	0	0	0	0	0	0	0	0	0	0	0	0	0	0	0	0.0106724	0	0	0	0	0	0	0	0	0	0	0	0	0	0	k__Bacteria	p__Firmicutes	c__Clostridia	o__Clostridiales	f__Ruminococcaceae	g__Butyricicoccus	s__Butyricicoccus pullicaecorum
4dbcaec29e9c64ea1514e6f9dcb6f8b3	0	0	0	0.0613661	0	0	0	0	0	0	0	0	0	0	0	0	0	0	0	0	0	0	0	0	0	0	0	0	0	0	0	0	k__Bacteria	p__Firmicutes	c__Clostridia	o__Clostridiales	f__Lachnospiraceae	g__Butyrivibrio	s__Butyrivibrio crossotus
4dffd6c27fcf1c10f46a1f94dc5b83cf	0	0	0.0453575	0	0	0	0	0	0	0	0	0	0	0	0	0	0	0	0	0	0	0	0	0	0	0	0	0	0	0	0	0	k__Bacteria	p__Firmicutes	c__Clostridia	o__Clostridiales	f__Lachnospiraceae	g__Dorea	s__Dorea longicatena
4e0243b3cc3b84bf0db3b0c702e2fbb9	0	0	0.00800427	0	0	0	0	0	0	0	0	0	0	0	0	0	0	0	0	0	0	0	0	0	0	0	0	0	0	0	0	0	k__Bacteria	p__Firmicutes	c__Clostridia	o__Clostridiales	f__unknown_Clostridiales	g__unknown_Clostridiales	s__unknown_Clostridiales
4e2464d626c7d1400d2c3fe01e30ab8b	0	0	0	0	0	0	0	0	0	0	0	0	0	0	0	0	0	0	0	0	0	0	0	0	0	0	0	0.0106724	0	0	0	0.00800427	k__Bacteria	p__Bacteroidetes	c__Bacteroidia	o__Bacteroidales	f__S24-7	g__unknown_S24-7	s__unknown_S24-7
4e2abd025af84584cb615b47bd4ddca9	0.0453575	0.312166	0.480256	0.144077	0.360192	0.0560299	0.0453575	0.173426	1.92369	0.856457	0.197439	1.08858	0.184098	0.101387	2.55603	0.581644	0.234792	1.13927	0.178762	0.65635	0.058698	0.917823	0.533618	0.154749	0.058698	1.28869	0.416222	0.229456	0.128068	0.565635	0.269477	0.304162	k__Bacteria	p__Firmicutes	c__Clostridia	o__Clostridiales	f__Lachnospiraceae	g__unknown_Lachnospiraceae	s__unknown_Lachnospiraceae
4ea97aa28c5b1bdbea7e9bc9cfb2d8f4	0	0	0	0	0	0	0.0186766	0	0	0	0	0	0	0	0	0	0	0	0	0	0	0	0	0	0	0	0	0	0.1254	0	0.0480256	0	k__Bacteria	p__Firmicutes	c__Clostridia	o__Clostridiales	f__Lachnospiraceae	g__unknown_Lachnospiraceae	s__unknown_Lachnospiraceae
4ee7ac927ed15db69246bd9f30d48310	0	0	0	0	0.00800427	0	0	0	0.795091	0.16809	0.314835	0.667022	0.261473	0.384205	0.184098	0.741729	0.480256	0.517609	0.573639	0.581644	0.0266809	0.312166	0.477588	0.445571	0.384205	0.739061	0.328175	1.48879	0.338847	0.376201	0.381537	0.437567	k__Bacteria	p__Firmicutes	c__Clostridia	o__Clostridiales	f__Clostridiaceae	g__Clostridium	s__Clostridium disporicum
4ee8f28192c0950c2f443e5c68bfa85e	0	0	0	0	0.0266809	0	0	0	0	0	0	0	0	0	0	0	0	0	0	0	0	0	0	0	0	0	0	0	0	0	0	0	k__Bacteria	p__Firmicutes	c__Clostridia	o__Clostridiales	f__Lachnospiraceae	g__unknown_Lachnospiraceae	s__unknown_Lachnospiraceae
4ef80a5722a50272242708a535ec1749	0	0	0	0	0.00266809	0	0	0	0	0	0	0	0	0	0	0	0	0	0	0	0	0	0	0	0	0	0	0	0	0	0	0	k__Bacteria	p__Bacteroidetes	c__Bacteroidia	o__Bacteroidales	f__Rikenellaceae	g__Alistipes	s__Alistipes massiliensis
4ef8c1d4c1f4d59e39f96a2249058e85	0	0	0	0	0	0	0	0	0	0	0	0	0	0	0	0	0	0	0	0	0	0	0	0	0	0	0	0	0	0.00800427	0	0	k__Bacteria	p__Firmicutes	c__Bacilli	o__Lactobacillales	f__Lactobacillaceae	g__Pediococcus	s__Pediococcus
4f3115c0b7bccb2d1329e347c6510062	0	0	0	0	0	0	0	0	0	0	0	0	0	0	0	0	0	0	0	0	0	0	0	0	0	0.00800427	0	0	0	0	0	0	k__Bacteria	p__Firmicutes	c__Bacilli	o__Lactobacillales	f__Lactobacillaceae	g__Pediococcus	s__Pediococcus cellicola
4f3e5a44df2803f00293935dcc422d95	0	0	0	0	0	0	0	0	0	0	0	0	0	0	0	0.090715	0	0	0	0	0	0	0	0	0	0	0	0	0	0	0	0	k__Bacteria	p__Firmicutes	c__Clostridia	o__Clostridiales	f__Lachnospiraceae	g__unknown_Lachnospiraceae	s__unknown_Lachnospiraceae
4f52077f688f0e810f5f878d3d4f7ad1	0	0	0	0	0	0	0	0	0	0	0	0	0	0	0	0	0	0	0	0	0	0	0	0	0	0	0	0	0	0	0	0.00533618	k__Bacteria	p__Firmicutes	c__Clostridia	o__Clostridiales	f__unknown_Clostridiales	g__unknown_Clostridiales	s__unknown_Clostridiales
4f75450eb30710efe7e2c5dc1482ffab	0	0	0	0	0	0	0	0	0	0	0	0	0	0	0	0	0	0	0	0	0.00533618	0	0	0	0	0	0	0	0	0	0	0	k__Bacteria	p__Firmicutes	c__Bacilli	o__Lactobacillales	f__unknown_Lactobacillales	g__unknown_Lactobacillales	s__unknown_Lactobacillales
4f773318cbd565762d4d1cc686e6f3a0	0	0	0	0	0	0	0	0	0	0	0	0	0	0	0	0	0	0	0	0	0	0	0	0.00800427	0	0	0	0	0	0	0	0	k__Bacteria	p__Firmicutes	c__Clostridia	o__Clostridiales	f__Ruminococcaceae	g__unknown_Ruminococcaceae	s__unknown_Ruminococcaceae
4f7fa2b0200e9b1ca4df272646815513	0	0	0	0	0	0	0	0.104055	0	0	0	0	0	0	0	0	0	0	0	0	0	0	0	0	0	0	0	0	0	0	0	0	k__Bacteria	p__Firmicutes	c__Clostridia	o__Clostridiales	f__unknown_Clostridiales	g__unknown_Clostridiales	s__unknown_Clostridiales
4f93eb65d7d36d6a4b1e9b114ef0e10c	0	0	0	0	0	0	0	0	0	0	0	0	0	0	0	0	0	0	0	0	0	0	0	0	0	0	0	0.00533618	0	0	0	0	k__Bacteria	p__Firmicutes	c__Bacilli	o__Lactobacillales	f__Lactobacillaceae	g__unknown_Lactobacillaceae	s__unknown_Lactobacillaceae
4ff3f4aaff449119a3613b01ce1ecd3d	0	0	0	0	0	0	0	0	0	0.00800427	0	0	0	0	0	0	0	0	0	0	0	0	0	0	0	0	0	0	0	0	0	0	k__Bacteria	p__Firmicutes	c__Bacilli	o__Lactobacillales	f__unknown_Lactobacillales	g__unknown_Lactobacillales	s__unknown_Lactobacillales
5023742dae452ff21b60557e05aa52bd	0	0	0	0	0	0	0	0.0266809	0.0266809	0	0.0373533	0.0320171	0.138741	0.213447	0.029349	0	0.0373533	0.104055	0.0747065	0.0426894	0.0827108	0.106724	0	0	0.144077	0.104055	0.106724	0.0533618	0.0747065	0.1254	0.0720384	0.0667022	k__Bacteria	p__Firmicutes	c__Clostridia	o__Clostridiales	f__Lachnospiraceae	g__Dorea	s__Dorea longicatena
502816685a5291ca97044a491a85a591	0	0	0	0	0	0	0	0	0	0	0	0	0	0	0	0	0	0	0	0	0	0	0	0	0	0	0	0	0	0	0	0.0160085	k__Bacteria	p__Cyanobacteria	c__4C0d-2	o__YS2	f__unknown_YS2	g__unknown_YS2	s__unknown_YS2
5040d3072f7a7d36c03dd93d64f273dd	0	0	0	0	0	0	0	0	0	0	0.00800427	0	0	0	0	0	0	0	0	0	0	0	0	0	0	0	0	0	0	0	0	0	k__Bacteria	p__Firmicutes	c__Erysipelotrichi	o__Erysipelotrichales	f__Erysipelotrichaceae	g__Anaerorhabdus	s__Anaerorhabdus furcosa
50c02739071092e46a92d6546e9527d0	0	0.0240128	0	0	0	0	0.165422	0	0	0	0	0	0	0	0	0	0	0	0	0	0	0	0	0	0	0	0	0	0	0	0	0	k__Bacteria	p__Firmicutes	c__Clostridia	o__Clostridiales	f__unknown_Clostridiales	g__unknown_Clostridiales	s__unknown_Clostridiales
50d5421a8a517d5a417efdc4e357f0be	0	0	0	0	0	0	0	0	0	0	0	0	0	0	0	0	0	0	0	0	0	0	0	0.00533618	0	0	0	0	0	0	0	0	k__Bacteria	p__Proteobacteria	c__Deltaproteobacteria	o__Desulfovibrionales	f__Desulfovibrionaceae	g__Desulfovibrio	s__Desulfovibrio C21_c20
50d881351bf4c04ec351a50fa73e6053	0	0	0	0	0	0	0	0	0	0	0	0	0	0.00800427	0	0	0	0	0	0	0	0	0	0	0	0	0	0	0	0	0	0	k__Bacteria	p__Firmicutes	c__Bacilli	o__Lactobacillales	f__Lactobacillaceae	g__Pediococcus	s__Pediococcus
510024b50ec731c482542706fa82553d	0	0	0	0	0.0346852	0	0	0	0	0	0	0	0	0	0	0	0	0	0	0	0	0	0	0	0	0	0	0	0	0	0	0	k__Bacteria	p__Firmicutes	c__Clostridia	o__Clostridiales	f__Ruminococcaceae	g__Clostridium	s__Clostridium methylpentosum
5102b23cc2c563e5dc042b0e60af06cc	0	0	0	0	0	0	0	0	0	0	0	0	0	0	0	0	0	0	0	0	0.0240128	0	0	0	0	0	0	0	0	0	0	0	k__Bacteria	p__Firmicutes	c__Clostridia	o__Clostridiales	f__Lachnospiraceae	g__Dorea	s__Dorea longicatena
510be417457c46d79b30398ceceb20cb	0	0	0	0.0240128	0	0	0	0	0	0	0	0	0	0	0	0	0	0	0	0	0	0	0	0	0	0	0	0	0	0	0	0	k__Bacteria	p__Firmicutes	c__Clostridia	o__Clostridiales	f__Ruminococcaceae	g__Clostridium	s__Clostridium islandicum
51413ddf5c5f216b465ab9e11d2bf9d3	0	0	0	0.0800427	0	0.0693703	0	0	0.149413	0.0800427	0.114728	0.0853789	0.173426	0.106724	0	0.0827108	0	0.0667022	0	0.104055	0	0.104055	0.0747065	0.178762	0.0747065	0.0747065	0.186766	0.0613661	0	0.0773746	0	0.0720384	k__Bacteria	p__Firmicutes	c__Bacilli	o__Lactobacillales	f__Lactobacillaceae	g__unknown_Lactobacillaceae	s__unknown_Lactobacillaceae
51480f24c30b6ed5a6866a45777a0a19	0	0	0	0	0	0	0	0	0	0	0	0	0	0	0	0	0	0	0	0	0	0	0	0	0	0	0	0.0693703	0	0	0	0	k__Bacteria	p__Actinobacteria	c__Coriobacteriia	o__Coriobacteriales	f__Coriobacteriaceae	g__Olsenella	s__Olsenella
515dde7be4c1321fdcb2f2933346b212	0	0	0	0	0	0	0	0	0	0	0	0.0186766	0	0	0	0.0133404	0	0	0	0	0	0	0	0	0	0	0	0	0	0	0	0	k__Bacteria	p__Firmicutes	c__Clostridia	o__Clostridiales	f__Ruminococcaceae	g__Clostridium	s__Clostridium methylpentosum
51941a2549e35d9bb308aa50ca980dc1	0	0	0	0	0	0	0.0480256	0	0	0	0	0	0	0	0	0	0	0	0	0	0	0	0.0373533	0	0	0	0	0	0	0	0	0	k__Bacteria	p__Firmicutes	c__Clostridia	o__Clostridiales	f__Lachnospiraceae	g__unknown_Lachnospiraceae	s__unknown_Lachnospiraceae
51b3d067fdc281baab3e568bdf15fb7c	0.651014	0.693703	0.23746	0.301494	1.1286	0.264141	0.0827108	0.522946	0	0	0	0	0	0	0	0	0	0.120064	0	0	0	0	0	0	0	0	0	0	0	0	0	0	k__Bacteria	p__Firmicutes	c__Clostridia	o__Clostridiales	f__Lachnospiraceae	g__unknown_Lachnospiraceae	s__unknown_Lachnospiraceae
51cab041fc2a57bdae62fdff82fca929	0	0	0	0	0	0	0	0	0	0	0	0	0	0	0	0	0	0	0	0	0	0	0.0213447	0	0	0	0	0	0	0	0	0	k__Bacteria	p__Firmicutes	c__Clostridia	o__Clostridiales	f__Lachnospiraceae	g__unknown_Lachnospiraceae	s__unknown_Lachnospiraceae
51ebe085ad10ca64f4758c5cc650f979	0	0	0	0	0	0	0	0	0	0	0	0	0	0	0	0	0	0	0	0	0	0	0	0	0	0.0240128	0	0	0	0	0	0	k__Bacteria	p__Bacteroidetes	c__Bacteroidia	o__Bacteroidales	f__unknown_Bacteroidales	g__unknown_Bacteroidales	s__unknown_Bacteroidales
51f7fd65815987c7daaf43b974cd8733	0	0	0	0	0	0	0	0	0	0	0	0	0	0	0	0	0	0	0	0	0	0	0	0	0.00533618	0	0	0	0	0	0	0	k__Bacteria	p__Firmicutes	c__Clostridia	o__Clostridiales	f__Lachnospiraceae	g__unknown_Lachnospiraceae	s__unknown_Lachnospiraceae
52192c2fdc24d5d996c624a92408f045	0	0	0	0	0	0	0	0	0	0	0	0	0	0	0	0	0	0	0	0	0	0	0	0	0	0	0	0	0	0	0.00266809	0	k__Bacteria	p__Firmicutes	c__Clostridia	o__Clostridiales	f__Lachnospiraceae	g__Clostridium	s__Clostridium
521e5ad076952246f2ade3ce286f7e67	0	0	0	0	0	0	0	0	0	0	0	0	0	0	0	0	0	0	0.00533618	0	0	0	0	0	0	0	0	0	0	0	0	0	k__Bacteria	p__Firmicutes	c__Clostridia	o__Clostridiales	f__Lachnospiraceae	g__unknown_Lachnospiraceae	s__unknown_Lachnospiraceae
522b0beab407f4e1eaec823fc37df15b	0	0	0	0	0	0	0	0	0	0	0	0	0	0	0	0	0	0	0	0	0	0	0	0	0	0	0	0	0	0	0	0.0133404	k__Bacteria	p__Bacteroidetes	c__Bacteroidia	o__Bacteroidales	f__Rikenellaceae	g__Alistipes	s__Alistipes finegoldii
5237717eb5955adc43f34710925e2d35	0	0	0	0	0	0	0	0	0	0	0	0	0.00800427	0	0	0	0	0	0	0.0213447	0	0	0	0	0	0	0	0	0	0.0186766	0	0	k__Bacteria	p__Firmicutes	c__Clostridia	o__Clostridiales	f__Peptostreptococcaceae	g__unknown_Peptostreptococcaceae	s__unknown_Peptostreptococcaceae
5247cc03e390d13713e911d259bb2133	0	0	0	0.0160085	0	0.0240128	0	0.0213447	0	0	0	0	0	0	0	0	0	0	0	0	0	0	0	0	0	0	0	0	0	0	0	0	k__Bacteria	p__Firmicutes	c__Clostridia	o__Clostridiales	f__Lachnospiraceae	g__unknown_Lachnospiraceae	s__unknown_Lachnospiraceae
525b1a697865f06565dad26a00b61e9c	0	0	0	0	0	0	0	0	0	0	0	0	0	0	0	0	0	0	0	0	0	0.00266809	0	0	0	0	0	0	0	0	0	0	k__Bacteria	p__Deferribacteres	c__Deferribacteres	o__Deferribacterales	f__Deferribacteraceae	g__Mucispirillum	s__Mucispirillum schaedleri
527265c40d459749b1d4cfee4d8502cf	0	0.00800427	0	0	0	0	0	0	0	0	0	0	0	0	0	0	0	0	0	0	0	0	0	0	0	0	0	0	0	0	0	0	k__Bacteria	p__Firmicutes	c__Clostridia	o__Clostridiales	f__Lachnospiraceae	g__unknown_Lachnospiraceae	s__unknown_Lachnospiraceae
527873f3d651a6960e4f4949f34d92ec	0	0.0613661	0	0	0	0	0	0	0	0	0	0	0	0	0	0	0	0	0	0	0	0	0	0	0	0	0	0	0	0	0	0	k__Bacteria	p__Firmicutes	c__Clostridia	o__Clostridiales	f__unknown_Clostridiales	g__unknown_Clostridiales	s__unknown_Clostridiales
5282474763643274359a6f3a854f85c3	0	0	0	0.0106724	0	0	0	0	0	0	0	0	0	0	0	0	0	0	0	0	0	0	0	0	0	0	0	0	0	0	0	0	k__Bacteria	p__Firmicutes	c__Clostridia	o__Clostridiales	f__Ruminococcaceae	g__Clostridium	s__Clostridium methylpentosum
52da9934cbbc40a44e129350275fc450	0	0	0	0	0	0	0	0	0	0	0	0	0	0	0	0	0	0	0	0	0	0	0	0	0	0	0	0	0	0	0	0.0160085	k__Bacteria	p__Bacteroidetes	c__Bacteroidia	o__Bacteroidales	f__S24-7	g__unknown_S24-7	s__unknown_S24-7
52e4259dc029d02fcd39e4fbeca12204	0	0	0	0.0373533	0	0	0	0	0	0	0	0	0	0	0	0	0	0	0	0	0	0	0	0	0	0	0	0	0	0	0	0	k__Bacteria	p__Firmicutes	c__Clostridia	o__Clostridiales	f__Lachnospiraceae	g__unknown_Lachnospiraceae	s__unknown_Lachnospiraceae
52fa6515133e40bb97c7ff5a1795ffe1	0	0	0	0	0	0	0	0	0	0	0	0	0	0.0106724	0	0	0	0	0	0	0	0	0	0	0	0	0	0	0	0	0	0	k__Bacteria	p__Firmicutes	c__Bacilli	o__Bacillales	f__Bacillaceae	g__unknown_Bacillaceae	s__unknown_Bacillaceae
53368cff693fbe64dc8badf92cb3d1ff	0	0	0	0	0	0	0	0	0	0	0	0	0	0	0	0	0	0	0	0.213447	0	0	0.170758	0	0	0	0	0	0	0	0	0.208111	k__Bacteria	p__Firmicutes	c__Clostridia	o__Clostridiales	f__Lachnospiraceae	g__Clostridium	s__Clostridium
537216b1b362078015ffc0199d1e6ab7	0	0	0	0	0	0	0	0	0	0	0	0	0.0213447	0.0186766	0	0	0	0.0160085	0.0106724	0	0	0	0	0.0133404	0	0	0	0	0	0	0	0	k__Bacteria	p__Firmicutes	c__Clostridia	o__Clostridiales	f__unknown_Clostridiales	g__unknown_Clostridiales	s__unknown_Clostridiales
537f16ea67e1a50fef5ed626f9f45030	0	0	0	0	0	0	0	0	0	0	0	0	0	0	0	0	0	0	0	0	0	0	0	0	0	0	0.0133404	0	0	0	0	0	k__Bacteria	p__Bacteroidetes	c__Bacteroidia	o__Bacteroidales	f__S24-7	g__unknown_S24-7	s__unknown_S24-7
538505006a7d201b98c5c56f77f2c296	0	0	0	0	0	0	0	0	0	0	0	0	0	0	0	0	0	0	0	0	0.00800427	0	0	0	0	0	0	0	0	0	0.00533618	0	k__Bacteria	p__Firmicutes	c__Clostridia	o__Clostridiales	f__Ruminococcaceae	g__unknown_Ruminococcaceae	s__unknown_Ruminococcaceae
53934e1365cdb112450809c6e3790baa	0	0	0	0	0	0	0	0	0	0	0	0	0	0	0	0	0	0	0	0	0	0	0.0186766	0	0	0	0	0	0	0	0	0	k__Bacteria	p__Firmicutes	c__Clostridia	o__Clostridiales	f__Lachnospiraceae	g__unknown_Lachnospiraceae	s__unknown_Lachnospiraceae
539890deea72087979061b35048782c1	0	0	0	0.0506937	0	0	0	0	0.178762	0.0373533	0.0987193	0.058698	0.160085	0.0346852	0.333511	0.16809	0.0320171	0	0.0186766	0.0560299	0.104055	0.0106724	0.0160085	0	0	0.170758	0	0.0533618	0.0560299	0.210779	0.0853789	0	k__Bacteria	p__Firmicutes	c__Clostridia	o__Clostridiales	f__unknown_Clostridiales	g__unknown_Clostridiales	s__unknown_Clostridiales
5399cda0719ad529d6ebefbd83d590e1	0.173426	0.130736	0.136073	0.146745	0.0346852	0.144077	0.0693703	0.120064	0.162753	0.525614	0.202775	0.258805	0.133404	0.282818	0.0667022	0.301494	0.165422	0.346852	0.197439	0.0933831	0.707044	0.173426	0.216115	0.253469	0.202775	0.0506937	0.208111	0.218783	0.285486	0.18143	0.141409	0.176094	k__Bacteria	p__Bacteroidetes	c__Bacteroidia	o__Bacteroidales	f__S24-7	g__unknown_S24-7	s__unknown_S24-7
53ac142e4b7dfa4300bfaffdfa5b0674	0	0	0	0	0	0	0	0	0	0	0	0	0	0	0	0	0	0.00800427	0	0	0	0	0	0	0	0	0	0	0	0	0	0	k__Bacteria	p__Firmicutes	c__Clostridia	o__Clostridiales	f__Lachnospiraceae	g__unknown_Lachnospiraceae	s__unknown_Lachnospiraceae
53bbff4137efdfe7be6db48d72fc4bed	0	0	0	0	0	0	0.0480256	0.208111	0	0	0	0	0.173426	0.106724	0	0.0773746	0	0	0	0	0	0	0	0	0	0	0	0	0	0	0	0	k__Bacteria	p__Firmicutes	c__Clostridia	o__Clostridiales	f__Lachnospiraceae	g__unknown_Lachnospiraceae	s__unknown_Lachnospiraceae
53bd3b54282bac14c387e43792a180da	0	0	0	0	0	0	0	0	0	0	0	0	0	0	0	0	0.173426	0.0400213	0	0.0400213	0	0	0	0	0.0640342	0	0.76841	0.11206	0.229456	0	0	0.621665	k__Bacteria	p__Firmicutes	c__Clostridia	o__Clostridiales	f__unknown_Clostridiales	g__unknown_Clostridiales	s__unknown_Clostridiales
53bd6c2c232bb49dd69a196e93c7571a	0.208111	0.189434	0.269477	0.288154	0.176094	0.205443	0.234792	0.157417	0.0747065	0.133404	0.176094	0.234792	0.16809	0.210779	0.160085	0.165422	0.18143	0.333511	0.373533	0.200107	1.69424	0.357524	0.2508	0.440235	0.11206	0	0.128068	0.101387	0.104055	0.0533618	0.184098	0.149413	k__Bacteria	p__Bacteroidetes	c__Bacteroidia	o__Bacteroidales	f__S24-7	g__unknown_S24-7	s__unknown_S24-7
53c22c359227c30ed97aff566600c9dc	0	0	0	0	0	0	0	0	0.0373533	0	0	0	0	0	0	0	0	0	0	0	0	0	0	0	0	0	0	0	0	0	0	0	k__Bacteria	p__Firmicutes	c__Clostridia	o__Clostridiales	f__unknown_Clostridiales	g__unknown_Clostridiales	s__unknown_Clostridiales
53c728937b9135b1a2d0b1bc39ffd0c0	0	0	0	0	0	0	0	0	0.0373533	0	0	0	0	0	0	0.0400213	0	0	0	0	0	0	0	0	0	0	0	0	0	0	0	0	k__Bacteria	p__Firmicutes	c__Clostridia	o__Clostridiales	f__Ruminococcaceae	g__Clostridium	s__Clostridium methylpentosum
53dad81549f9f8ab0dc8f38d8cf86371	0	0.0160085	0	0	0.0346852	0.0453575	0.0827108	0.0266809	0	0	0.0373533	0	0.0320171	0.0160085	0	0	0.0240128	0.0533618	0.0346852	0	0.0853789	0	0	0	0	0	0	0	0	0	0	0	k__Bacteria	p__Firmicutes	c__Clostridia	o__Clostridiales	f__Lachnospiraceae	g__unknown_Lachnospiraceae	s__unknown_Lachnospiraceae
53dfb049af37ad3e9056641ecfa30797	0	0	0	0	0	0	0	0	0	0	0	0	0	0	0	0	0	0.0106724	0	0	0	0	0	0	0	0	0	0	0	0	0	0	k__Bacteria	p__Firmicutes	c__Clostridia	o__Clostridiales	f__Lachnospiraceae	g__Clostridium	s__Clostridium
5453655cc6ff2b5cadf610138f102e49	0	0	0	0	0	0	0	0	0	0	0	0	0	0	0	0	0	0	0	0	0	0	0	0	0	0	0.445571	0	0.170758	0	0.00533618	0	k__Bacteria	p__Firmicutes	c__Clostridia	o__Clostridiales	f__Lachnospiraceae	g__unknown_Lachnospiraceae	s__unknown_Lachnospiraceae
545e11777386fe19ffe13e13780f7313	0	0	0	0.0106724	0	0	0	0	0	0	0	0	0	0	0	0	0	0	0	0	0	0	0	0	0	0	0	0	0	0	0	0	k__Bacteria	p__Bacteroidetes	c__Bacteroidia	o__Bacteroidales	f__unknown_Bacteroidales	g__unknown_Bacteroidales	s__unknown_Bacteroidales
549ac52105d98ad39827959b2bdecacf	0.226788	0.192102	0.157417	0.186766	0.120064	0.229456	0.240128	0.213447	0.320171	0.245464	0.34952	0.469584	0.795091	0.848453	0.36286	0.424226	0.640342	1.08058	0.779082	0.312166	1.46745	1.00587	0.701708	1.05923	0.344184	0.1254	0.202775	0.610993	0.490928	0.117396	0.234792	0.312166	k__Bacteria	p__Bacteroidetes	c__Bacteroidia	o__Bacteroidales	f__unknown_Bacteroidales	g__unknown_Bacteroidales	s__unknown_Bacteroidales
54b71eb83967d56640753fe2e4bff5c8	0.0400213	0	0	0.029349	0.0720384	0	0.0453575	0.162753	0	0	0	0	0	0	0	0	0	0	0	0	0	0	0	0	0	0	0	0	0	0	0	0	k__Bacteria	p__Firmicutes	c__Clostridia	o__Clostridiales	f__unknown_Clostridiales	g__unknown_Clostridiales	s__unknown_Clostridiales
54c9ccda85164376a0facd7054af23fa	0	0	0	0	0	0	0	0	0	0	0	0	0	0	0	0	0	0	0	0	0	0	0.00266809	0	0	0	0	0	0	0	0	0	k__Bacteria	p__Verrucomicrobia	c__Verrucomicrobiae	o__Verrucomicrobiales	f__Verrucomicrobiaceae	g__unknown_Verrucomicrobiaceae	s__unknown_Verrucomicrobiaceae
54f632ebbcfc7d560a3aec06a874b0fb	0	0	0	0	0	0	0	0	0	0	0	0	0	0	0	0	0.317503	0.184098	0.256137	0.570971	0	0.120064	0.200107	0.370864	0.186766	0.466916	0.253469	0.213447	0.165422	0.317503	0.218783	0.173426	k__Bacteria	p__Bacteroidetes	c__Bacteroidia	o__Bacteroidales	f__S24-7	g__unknown_S24-7	s__unknown_S24-7
55118d4abcab035684527234400e9cb1	0	0	0	0	0	0	0	0	0.00800427	0	0	0	0	0	0	0	0	0	0	0	0	0	0	0	0	0	0	0	0	0	0	0	k__Bacteria	p__Bacteroidetes	c__Bacteroidia	o__Bacteroidales	f__unknown_Bacteroidales	g__unknown_Bacteroidales	s__unknown_Bacteroidales
553b7ed42b21b3948db23cd0196ea119	0	0	0	0	0	0	0.410886	0	0	0	0	0	0	0	0	0	0	0	0	0	0	0	0	0	0	0	0	0	0	0	0	0	k__Bacteria	p__Firmicutes	c__Clostridia	o__Clostridiales	f__unknown_Clostridiales	g__unknown_Clostridiales	s__unknown_Clostridiales
555411a0097e4c1a6ea7048ddd50b934	0	0	0	0	0	0.0186766	0	0	0	0	0	0	0	0	0	0	0	0	0	0	0	0	0	0	0	0	0	0	0	0	0	0	k__Bacteria	p__Firmicutes	c__Clostridia	o__Clostridiales	f__Ruminococcaceae	g__unknown_Ruminococcaceae	s__unknown_Ruminococcaceae
55631ed3f9c4fa40eb2bdf72dfe3eede	0.0426894	0.0693703	0	0.0640342	0.029349	0	0.0133404	0.0106724	0	0	0.0160085	0.0453575	0.0693703	0.0133404	0	0.0640342	0.0453575	0.0346852	0.120064	0.0426894	0.176094	0.0693703	0.0373533	0.0773746	0.157417	0.029349	0.0506937	0	0.354856	0.0213447	0.162753	0.0827108	k__Bacteria	p__Firmicutes	c__Clostridia	o__Clostridiales	f__Ruminococcaceae	g__unknown_Ruminococcaceae	s__unknown_Ruminococcaceae
5592dc7cc1cd6aa0938ed8e47c17a8df	0	0	0.0506937	0.0667022	0.0400213	0.0453575	0.0560299	0.0346852	0	0	0	0	0	0.029349	0	0.0373533	0	0	0	0	0.0186766	0	0	0	0.0480256	0.0320171	0	0	0	0	0	0	k__Bacteria	p__Firmicutes	c__Clostridia	o__Clostridiales	f__Ruminococcaceae	g__unknown_Ruminococcaceae	s__unknown_Ruminococcaceae
55ba46f13bdeb7e580e9e5e1e7ad4030	0	0	0	0	0	0	0	0	0	0	0	0	0.0453575	0	0	0	0	0	0	0	0	0	0	0	0	0	0	0	0	0	0	0	k__Bacteria	p__Verrucomicrobia	c__Verrucomicrobiae	o__Verrucomicrobiales	f__Verrucomicrobiaceae	g__Akkermansia	s__Akkermansia muciniphila
55bc3662cb465c0ee63485205bdf6bfd	0	0	0	0	0	0	0	0	0	0	0	0	0	0	0	0	0	0	0	0	0.0133404	0	0	0	0	0	0	0	0	0	0	0	k__Bacteria	p__Firmicutes	c__Clostridia	o__Clostridiales	f__Ruminococcaceae	g__unknown_Ruminococcaceae	s__unknown_Ruminococcaceae
55bff612f1740a6e4117bff959ca27b2	0.00800427	0	0	0	0	0	0	0	0	0	0	0	0	0	0	0	0	0	0	0	0	0	0	0	0	0	0	0	0	0	0	0	k__Bacteria	p__Firmicutes	c__Clostridia	o__Clostridiales	f__unknown_Clostridiales	g__unknown_Clostridiales	s__unknown_Clostridiales
56032ed038c9dbbf09bc3f3a4db32bcb	0	0	0	0	0	0	0	0	0	0	0	0	0	0	0	0	0	0	0	0	0	0	0	0	0	0	0	0	0	0	0	0.0240128	k__Bacteria	p__Firmicutes	c__Bacilli	o__Bacillales	f__Paenibacillaceae	g__Paenibacillus	s__Paenibacillus
5622e941ff65c459ee263d544dd58450	0	0	0.029349	0	0	0	0	0	0	0	0	0	0	0	0	0	0	0.0186766	0	0	0	0	0	0	0	0	0	0	0	0	0	0	k__Bacteria	p__Firmicutes	c__Clostridia	o__Clostridiales	f__Eubacteriaceae	g__Anaerofustis	s__Anaerofustis
562ee7013c2493f38472b1b6637ac260	0	0	0	0	0	0	0	0	0	0	0	0	0	0	0	0	0	0	0	0	0	0	0.0320171	0	0	0	0	0	0	0	0	0	k__Bacteria	p__Firmicutes	c__Clostridia	o__Clostridiales	f__Lachnospiraceae	g__unknown_Lachnospiraceae	s__unknown_Lachnospiraceae
5660a0733a2ecaacf8913efdac01274e	0.506937	0.701708	0.717716	0.592316	0.325507	0.261473	0.325507	0.904482	3.12166	2.33725	0.114728	1.09125	0	0.2508	2.28922	0.506937	0.928495	0.336179	0.517609	1.25133	0	2.41195	1.10993	0.680363	0.165422	1.69157	1.67289	1.18196	1.53415	1.41676	0.82444	2.08378	k__Bacteria	p__Firmicutes	c__Clostridia	o__Clostridiales	f__Lachnospiraceae	g__Clostridium	s__Clostridium
56728f1022e3c54a5cbb38721164aca5	0.210779	0.194771	0.128068	0.0720384	0.189434	0.176094	0.128068	0.0960512	0	0	0.114728	0.0773746	0.266809	0	0.122732	0.0773746	0.210779	0.30683	0.0266809	0.128068	0.0773746	0.314835	0.277481	0.0480256	0.245464	0.0240128	0.122732	0.144077	0.0853789	0.176094	0.141409	0.216115	k__Bacteria	p__Firmicutes	c__Clostridia	o__Clostridiales	f__Lachnospiraceae	g__Clostridium	s__Clostridium
5676938aafe87e783c21a1431e90fb52	0	0	0	0	0	0	0	0	0	0	0	0	0	0	0	0	0	0	0	0	0	0	0	0	0	0	0.00266809	0	0	0	0	0	k__Bacteria	p__Firmicutes	c__Clostridia	o__Clostridiales	f__Lachnospiraceae	g__unknown_Lachnospiraceae	s__unknown_Lachnospiraceae
56891ccfb050f615a6e8e528bce9d536	0	0	0	0	0	0	0	0	0	0	0.00800427	0	0	0	0	0	0	0	0	0	0	0	0	0	0	0	0	0	0	0	0	0	k__Bacteria	p__Tenericutes	c__Mollicutes	o__unknown_Mollicutes	f__unknown_Mollicutes	g__unknown_Mollicutes	s__unknown_Mollicutes
56c75adb2848dcc34e671256d1524ea2	0	0	0	0	0	0	0	0	0	0	0	0	0.0640342	0	0	0	0	0	0	0	0	0	0	0	0	0	0	0	0	0	0	0	k__Bacteria	p__Firmicutes	c__unknown_Firmicutes	o__unknown_Firmicutes	f__unknown_Firmicutes	g__unknown_Firmicutes	s__unknown_Firmicutes
570a19fb51523df88ef9a9edc2d2e074	0	0	0	0	0	0	0.0106724	0	0	0	0	0	0	0	0	0	0	0	0	0	0	0	0	0	0	0	0	0	0	0	0	0	k__Bacteria	p__Firmicutes	c__Clostridia	o__Clostridiales	f__unknown_Clostridiales	g__unknown_Clostridiales	s__unknown_Clostridiales
576cb56e3b6084f02b32e52bbabb5261	0	0	0	0	0	0	0	0	0	0	0	0	0	0	0	0	0	0	0	0	0	0	0	0.090715	0	0	0	0	0	0	0	0	k__Bacteria	p__Firmicutes	c__Clostridia	o__Clostridiales	f__Ruminococcaceae	g__Clostridium	s__Clostridium islandicum
5774d1973b2eca2a819e61d269b5d78d	0	0	0	0	0	0	0	0	0	0	0	0	0	0	0	0	0	0	0	0	0	0	0	0	0.0160085	0	0	0	0	0	0	0	k__Bacteria	p__Firmicutes	c__Clostridia	o__Clostridiales	f__Ruminococcaceae	g__Clostridium	s__Clostridium methylpentosum
577b43b5e2c993b3219159b2be6286ee	0	0	0	0	0	0	0	0	0	0	0	0.0533618	0	0	0	0	0	0	0	0	0	0	0	0	0.120064	0.0560299	0	0	0	0	0	0	k__Bacteria	p__Firmicutes	c__Clostridia	o__Clostridiales	f__Ruminococcaceae	g__unknown_Ruminococcaceae	s__unknown_Ruminococcaceae
5785a0318e525efb1f025959f163574d	0	0	0	0	0.0160085	0	0	0	5.16809	0.0160085	1.13661	3.4445	7.59872	1.5048	4.37033	8.20704	7.07311	4.14621	10.4429	15.7471	0.328175	2.96958	5.48826	3.69797	3.57257	8.79402	5.96051	6.881	4.40768	8.61526	2.11313	4.76254	k__Bacteria	p__Verrucomicrobia	c__Verrucomicrobiae	o__Verrucomicrobiales	f__Verrucomicrobiaceae	g__Akkermansia	s__Akkermansia muciniphila
57ab33a4400c77c36710d9482500b25d	0	0	0	0	0	0	0	0	0	0	0	0	0	0.00800427	0	0	0	0	0	0	0	0	0	0	0	0	0	0	0	0	0	0	k__Bacteria	p__Bacteroidetes	c__Bacteroidia	o__Bacteroidales	f__Bacteroidaceae	g__Bacteroides	s__Bacteroides nordii
57e4d32b5bd01c61d6e41e55063f816f	0	0	0	0	0.0400213	0.00533618	0.0160085	0.0320171	0	0.0346852	0.0266809	0	0	0.0240128	0	0	0	0	0	0.0426894	0.0720384	0.029349	0.0106724	0	0.088047	0.0133404	0.101387	0.0240128	0.0453575	0.0987193	0.0827108	0.149413	k__Bacteria	p__Firmicutes	c__Clostridia	o__Clostridiales	f__Ruminococcaceae	g__unknown_Ruminococcaceae	s__unknown_Ruminococcaceae
580722b5c66a911e2e7e4e5baf25b2dc	0	0	0	0	0	0	0	0.0240128	0	0.029349	0.0133404	0.0160085	0	0	0.0747065	0	0	0.0640342	0	0.0560299	0	0	0	0	0	0	0	0.0266809	0	0.144077	0.0373533	0	k__Bacteria	p__Firmicutes	c__Clostridia	o__Clostridiales	f__Lachnospiraceae	g__Clostridium	s__Clostridium
580f7deda0d7e9509390caf88a3c63d7	0	0	0	0	0	0	0	0	0	0	0	0	0	0	0	0	0	0	0	0	0	0	0	0	0	0	0	0	0	0	0	0.0160085	k__Bacteria	p__Firmicutes	c__Bacilli	o__Bacillales	f__Bacillaceae	g__unknown_Bacillaceae	s__unknown_Bacillaceae
582be3548e87ecfcc41df711535ff07b	0.088047	0.120064	0	0	0.160085	0	0	0	0	0	0	0	0	0	0	0	0	0	0	0	0	0	0	0	0	0	0	0	0	0	0	0	k__Bacteria	p__Firmicutes	c__Clostridia	o__Clostridiales	f__unknown_Clostridiales	g__unknown_Clostridiales	s__unknown_Clostridiales
58365724e37bb22300b1598ee2b658d6	0.258805	0.216115	0.258805	0.23746	0.229456	0.058698	0.170758	0.0933831	0.0133404	0.0453575	0	0.0373533	0	0.0186766	0	0.058698	0.114728	0	0	0	0	0.0373533	0	0	0.253469	0.0186766	0	0.106724	0.189434	0.18143	0.120064	0.114728	k__Bacteria	p__Firmicutes	c__Clostridia	o__Clostridiales	f__Lachnospiraceae	g__unknown_Lachnospiraceae	s__unknown_Lachnospiraceae
584f4aee1de31959d52860b7909855e8	0	0.0106724	0	0	0	0	0	0	0	0	0	0	0	0	0	0	0	0	0	0	0	0	0	0	0	0	0	0	0	0	0	0	k__Bacteria	p__Firmicutes	c__Bacilli	o__Lactobacillales	f__Lactobacillaceae	g__unknown_Lactobacillaceae	s__unknown_Lactobacillaceae
58851198db6445d087b64c3754b9095e	0	0	0	0	0	0	0	0	0	0	0	0	0	0	0	0	0	0	0	0	0	0	0	0	0	0	0.00266809	0	0	0	0	0	k__Bacteria	p__Firmicutes	c__Clostridia	o__Clostridiales	f__Lachnospiraceae	g__Clostridium	s__Clostridium
58bbecf2c5e61e2f23fc35680edc8b5a	0	0	0	0	0	0	0	0	0	0.0320171	0	0	0	0	0	0	0	0	0	0	0	0	0	0	0	0	0	0	0	0	0	0	k__Bacteria	p__Firmicutes	c__Clostridia	o__Clostridiales	f__Ruminococcaceae	g__unknown_Ruminococcaceae	s__unknown_Ruminococcaceae
58bf4309b8a4b0d64e8429eed50a75ba	0	0	0	0	0	0	0	0	0	0	0	0	0	0	0	0	0	0	0	0	0.0213447	0	0	0	0	0	0	0	0	0	0	0	k__Bacteria	p__Actinobacteria	c__Coriobacteriia	o__Coriobacteriales	f__Coriobacteriaceae	g__unknown_Coriobacteriaceae	s__unknown_Coriobacteriaceae
58d50a5680ab203a25b8a29d91861b14	0	0	0	0	0	0	0	0	0	0	0	0	0	0	0.0560299	0	0	0	0	0	0.0186766	0	0	0	0	0	0	0	0	0	0	0.0373533	k__Bacteria	p__Firmicutes	c__Clostridia	o__Clostridiales	f__unknown_Clostridiales	g__unknown_Clostridiales	s__unknown_Clostridiales
594c189afd49699ba2759db2cbe9e64e	0.0106724	0	0	0	0	0	0	0	0.0133404	0	0	0	0	0	0	0	0	0	0	0	0	0	0	0	0	0	0	0	0	0	0	0	k__Bacteria	p__Bacteroidetes	c__Bacteroidia	o__Bacteroidales	f__S24-7	g__unknown_S24-7	s__unknown_S24-7
5963970e81f0931be59f2e159be6b6e0	0.0720384	0.0266809	0	0	0.0373533	0	0	0	0	0.0426894	0	0	0.0747065	0	0.0453575	0	0	0	0	0	0.0453575	0.0747065	0	0	0	0	0	0	0	0	0.0693703	0	k__Bacteria	p__Firmicutes	c__Clostridia	o__Clostridiales	f__unknown_Clostridiales	g__unknown_Clostridiales	s__unknown_Clostridiales
59c6c1b85a2e755553e53134f92e7dc9	0	0	0	0	0	0	0.0320171	0	0	0	0	0	0	0	0	0	0	0	0	0	0	0	0	0	0	0	0	0	0	0	0	0	k__Bacteria	p__Firmicutes	c__unknown_Firmicutes	o__unknown_Firmicutes	f__unknown_Firmicutes	g__unknown_Firmicutes	s__unknown_Firmicutes
59e8d8ffcc36168759e7eb17d3ffc68b	0.00266809	0	0	0	0	0	0	0	0	0	0	0	0	0	0	0	0	0	0	0	0	0	0	0	0	0	0	0	0	0	0	0	k__Bacteria	p__Bacteroidetes	c__Bacteroidia	o__Bacteroidales	f__S24-7	g__unknown_S24-7	s__unknown_S24-7
5a033c73a28f36842ec62bd2958c56a3	0	0	0	0	0	0.00266809	0	0	0	0	0	0	0	0	0	0	0	0	0	0	0	0	0	0	0	0	0	0	0	0	0	0	k__Bacteria	p__Bacteroidetes	c__Bacteroidia	o__Bacteroidales	f__unknown_Bacteroidales	g__unknown_Bacteroidales	s__unknown_Bacteroidales
5a1cefac9bd9d2e7888745d637ce77a6	0.117396	0.0533618	0.210779	0.256137	0.146745	0.0747065	0.0987193	0.0720384	0.136073	0.160085	0.1254	0.090715	0.365528	0.173426	0.0266809	0.117396	0.202775	0.157417	0.088047	0.0346852	0.0320171	0.0747065	0.0827108	0.114728	0.216115	0.101387	0.197439	0.0453575	0.122732	0.0560299	0.157417	0.088047	k__Bacteria	p__Firmicutes	c__Clostridia	o__Clostridiales	f__Lachnospiraceae	g__unknown_Lachnospiraceae	s__unknown_Lachnospiraceae
5a24d6b083981cdaf4b294179e3efff0	0	0	0	0	0	0	0	0.0186766	0	0	0	0	0	0	0	0	0	0	0	0	0	0	0	0	0	0	0	0	0	0	0	0	k__Bacteria	p__Firmicutes	c__Bacilli	o__Lactobacillales	f__Lactobacillaceae	g__unknown_Lactobacillaceae	s__unknown_Lactobacillaceae
5a2c02144d938fac1f521709e51bdb6e	0	0	0	0	0	0	0	0	0	0	0	0	0	0	0	0	0	0	0	0	0	0	0	0	0	0	0	0	0.00533618	0	0	0	k__Bacteria	p__Firmicutes	c__unknown_Firmicutes	o__unknown_Firmicutes	f__unknown_Firmicutes	g__unknown_Firmicutes	s__unknown_Firmicutes
5a3c8a472b0c510d36894831afa299b7	0	0	0	0	0	0	0	0	0	0	0	0	0	0	0	0	0	0	0	0	0	0	0	0	0	0	0	0	0	0.00266809	0	0	k__Bacteria	p__Bacteroidetes	c__Bacteroidia	o__Bacteroidales	f__Bacteroidaceae	g__Bacteroides	s__Bacteroides acidifaciens
5a50ad4700ef86edb9e9792e02dd3005	0	0	0	0	0	0	0	0	0	0	0	0	0	0	0	0	0	0	0	0	0	0	0	0	0.00266809	0	0	0	0	0	0	0	k__Bacteria	p__Firmicutes	c__Clostridia	o__Clostridiales	f__Lachnospiraceae	g__unknown_Lachnospiraceae	s__unknown_Lachnospiraceae
5a5569a8a67fe2e51ed8b3c55033f683	0	0	0	0	0	0	0	0	0	0	0	0	0	0	0	0	0	0	0	0	0	0	0	0	0	0	0	0.00266809	0	0	0	0	k__Bacteria	p__Firmicutes	c__Clostridia	o__Clostridiales	f__Lachnospiraceae	g__Ruminococcus	s__Ruminococcus lactaris
5a7bb77ded6c96a1c50b7a065b88a5f3	0	0	0	0	0	0	0	0	0	0	0.0186766	0	0	0	0	0	0	0	0	0	0	0	0	0	0	0	0	0	0	0	0	0	k__Bacteria	p__Firmicutes	c__Clostridia	o__Clostridiales	f__Lachnospiraceae	g__unknown_Lachnospiraceae	s__unknown_Lachnospiraceae
5a80b73fdac24e92c16e8633fae59dd8	0	0	0	0	0	0	0	0	0	0	0	0.00800427	0	0	0	0	0	0	0	0	0	0	0	0	0	0	0	0	0	0	0	0	k__Bacteria	p__Firmicutes	c__Clostridia	o__Clostridiales	f__Lachnospiraceae	g__Defluviitalea	s__Defluviitalea saccharophila
5ab2723455372e86dae486022be45c26	0	0.0960512	0.149413	0.0453575	0.0373533	0.0373533	0.133404	0.0640342	0	0.106724	0	0.00800427	0	0.0426894	0	0	0.0506937	0.0560299	0	0.0213447	0.0160085	0.0453575	0.0320171	0.0266809	0	0.0240128	0.0160085	0.0240128	0.0480256	0	0.088047	0.0133404	k__Bacteria	p__Firmicutes	c__Clostridia	o__Clostridiales	f__unknown_Clostridiales	g__unknown_Clostridiales	s__unknown_Clostridiales
5ac7a645c830e079ed386e378257be5e	0	0	0	0	0	0	0	0	0	0	0	0	0	0	0	0	0	0	0	0	0	0	0	0	0.0426894	0	0	0	0	0	0	0	k__Bacteria	p__Firmicutes	c__Clostridia	o__Clostridiales	f__Lachnospiraceae	g__unknown_Lachnospiraceae	s__unknown_Lachnospiraceae
5af5194f9ab8a7921f9460815a41f15e	0	0	0	0	0	0	0	0	0	0	0	0	0.00800427	0	0	0	0	0	0	0	0	0	0	0	0	0	0	0	0	0	0	0	k__Bacteria	p__Firmicutes	c__Clostridia	o__Clostridiales	f__unknown_Clostridiales	g__unknown_Clostridiales	s__unknown_Clostridiales
5b00e089bd5d80423853495f40bffe7d	0.0426894	0.0720384	0.029349	0.0400213	0.0213447	0	0.0453575	0.0133404	0.0400213	0.0240128	0.0506937	0	0.0240128	0.104055	0.0480256	0.0613661	0	0.109392	0.0747065	0	0.0453575	0.0693703	0	0.0933831	0.0266809	0.0213447	0.0266809	0.101387	0.0506937	0.0640342	0.0560299	0.0186766	k__Bacteria	p__Proteobacteria	c__Betaproteobacteria	o__Burkholderiales	f__unknown_Burkholderiales	g__unknown_Burkholderiales	s__unknown_Burkholderiales
5b0e7cf7e0d83b8d09a2640ea2285d8b	0	0	0	0	0	0	0	0	0	0	0	0	0	0	0	0	0	0	0.00800427	0	0	0	0	0	0	0	0	0	0	0	0	0	k__Bacteria	p__Firmicutes	c__Clostridia	o__Clostridiales	f__unknown_Clostridiales	g__unknown_Clostridiales	s__unknown_Clostridiales
5b362e1b4510220980c595f04400fa49	0	0	0	0	0	0	0	0	0	0	0	0	0.00266809	0	0	0	0	0	0	0	0	0	0	0	0	0	0	0	0	0	0	0	k__Bacteria	p__Firmicutes	c__Clostridia	o__Clostridiales	f__Lachnospiraceae	g__Clostridium	s__Clostridium
5b68652c2c7c404fb23aa70214867636	0.30683	0.266809	0.144077	0.272145	0.328175	0.149413	0.160085	0.205443	0.47492	0.336179	0.213447	0.501601	0.48826	0.378869	0.426894	0.434899	0.573639	0.426894	0.432231	0.424226	0.458911	0.389541	0.448239	0.512273	0.338847	0.232124	0.253469	0.410886	0.442903	0.402882	0.269477	0.298826	k__Bacteria	p__Bacteroidetes	c__Bacteroidia	o__Bacteroidales	f__S24-7	g__unknown_S24-7	s__unknown_S24-7
5b6e185a5b82fdbbd2ae99e13eb80ba8	0	0	0	0	0	0.00800427	0	0	0	0	0	0	0	0	0	0	0	0	0	0	0	0	0	0	0	0	0	0	0	0	0	0	k__Bacteria	p__Firmicutes	c__Bacilli	o__Lactobacillales	f__unknown_Lactobacillales	g__unknown_Lactobacillales	s__unknown_Lactobacillales
5b92687422a87af9ccddf26e25c430c1	0	0	0	0	0	0	0	0.00800427	0	0	0	0	0	0	0	0	0	0	0	0	0	0	0	0	0	0	0	0	0	0	0	0	k__Bacteria	p__Bacteroidetes	c__Bacteroidia	o__Bacteroidales	f__unknown_Bacteroidales	g__unknown_Bacteroidales	s__unknown_Bacteroidales
5ba39b481952508c4874ee428dc35008	0	0	0	0	0	0	0	0	0	0	0	0	0	0	0	0	0	0	0	0	0	0	0	0	0.00800427	0.0160085	0	0	0	0	0	0	k__Bacteria	p__Firmicutes	c__Clostridia	o__Clostridiales	f__Lachnospiraceae	g__unknown_Lachnospiraceae	s__unknown_Lachnospiraceae
5bd8fe6a0ad079ccfc670c94db4e367b	0	0	0	0	0	0.00800427	0	0	0	0	0	0	0	0	0	0	0	0	0	0	0	0	0	0	0	0	0	0	0	0	0	0	k__Bacteria	p__Proteobacteria	c__Epsilonproteobacteria	o__Campylobacterales	f__Helicobacteraceae	g__Helicobacter	s__Helicobacter
5bf79a6b4221142283ef80e66b988e18	0	0	0	0	0	0	0	0	0	0	0	0	0	0	0	0	0	0.00266809	0	0	0	0	0	0	0	0	0	0	0	0	0	0	k__Bacteria	p__Firmicutes	c__Clostridia	o__Clostridiales	f__Lachnospiraceae	g__unknown_Lachnospiraceae	s__unknown_Lachnospiraceae
5bfffb73f0507cd3f614a111bf01498f	0.0960512	0.109392	0.090715	0.0533618	0.176094	0.16809	0.0720384	0	0.154749	0.120064	0.269477	0	0.149413	0.0560299	0.157417	0.344184	0.0773746	0.138741	0.109392	0.264141	0.277481	0.136073	0.058698	0.0667022	0.058698	0	0.266809	0.109392	0.114728	0.088047	0.176094	0.1254	k__Bacteria	p__Bacteroidetes	c__Bacteroidia	o__Bacteroidales	f__Rikenellaceae	g__Alistipes	s__Alistipes finegoldii
5c24c412b37db5e939d75fb6adf39031	0	0	0	0	0	0	0	0	0	0	0	0	0	0	0	0	0	0	0	0	0	0.00800427	0	0	0	0	0	0	0	0	0	0	k__Bacteria	p__Firmicutes	c__Clostridia	o__Clostridiales	f__Clostridiaceae	g__Clostridium	s__Clostridium
5c3e0ee20b5cb03fbf019c085d6b60b9	0	0	0	0	0	0	0	0	0	0	0	0	0	0	0	0	0	0	0	0	0	0	0	0	0	0	0	0	0.157417	0.152081	0	0.218783	k__Bacteria	p__Firmicutes	c__Clostridia	o__Clostridiales	f__Lachnospiraceae	g__unknown_Lachnospiraceae	s__unknown_Lachnospiraceae
5c57230f3689b33014a91c395b465979	0	0	0	0	0	0	0	0.0933831	0	0	0	0	0	0	0	0	0	0	0	0	0	0	0	0	0	0	0	0	0	0	0	0	k__Bacteria	p__Firmicutes	c__Clostridia	o__Clostridiales	f__Lachnospiraceae	g__Clostridium	s__Clostridium
5c65c8570950504976fef948c0147af6	0	0	0.0160085	0	0	0	0	0	0	0	0	0	0	0	0	0	0	0	0	0	0	0	0	0	0	0	0	0	0	0	0	0	k__Bacteria	p__Firmicutes	c__Bacilli	o__Lactobacillales	f__Lactobacillaceae	g__Pediococcus	s__Pediococcus
5c74126aea6a420ddd8c3770eb351b79	0	0	0	0	0	0	0	0	0	0	0	0	0	0	0	0	0	0	0	0	0	0	0	0	0.00533618	0	0	0	0	0	0	0	k__Bacteria	p__Firmicutes	c__Clostridia	o__Clostridiales	f__Lachnospiraceae	g__unknown_Lachnospiraceae	s__unknown_Lachnospiraceae
5c8e2c872a4b8e2777824ee8fea33394	0	0	0	0.00266809	0	0	0	0	0	0	0	0	0	0	0	0	0	0	0	0	0	0	0	0	0	0	0	0	0	0	0	0	k__Bacteria	p__Firmicutes	c__Clostridia	o__Clostridiales	f__unknown_Clostridiales	g__unknown_Clostridiales	s__unknown_Clostridiales
5ca781d96ce7e0ef0b004a5fc370b18f	0	0	0	0	0	0	0	0	0	0	0	0	0	0	0	0	0	0	0	0	0	0	0	0	0.0106724	0	0	0	0	0.029349	0	0	k__Bacteria	p__Firmicutes	c__Clostridia	o__Clostridiales	f__unknown_Clostridiales	g__unknown_Clostridiales	s__unknown_Clostridiales
5cbcf0d56619b0929dc974261b1d8417	0.0213447	0.090715	0.0346852	0.0933831	0.0346852	0	0.0213447	0.0400213	0	0.0266809	0	0	0	0.16809	0	0	0.0613661	0.0106724	0	0	0.0346852	0.0266809	0	0	0	0	0.0213447	0	0	0	0	0	k__Bacteria	p__Firmicutes	c__Clostridia	o__Clostridiales	f__Ruminococcaceae	g__unknown_Ruminococcaceae	s__unknown_Ruminococcaceae
5ccda87fada455021825f6ca3d72059a	0	0	0	0	0	0	0	0	0	0	0	0	0	0	0	0	0	0	0.00533618	0	0.00266809	0	0	0	0	0	0	0	0	0	0.0106724	0	k__Bacteria	p__Firmicutes	c__Clostridia	o__Clostridiales	f__Ruminococcaceae	g__Papillibacter	s__Papillibacter cinnamivorans
5d111e0afa596b850c970562acd0af66	0	0	0	0	0	0	0	0	0	0	0	0	0	0	0	0	0	0	0	0	0	0	0	0	0	0	0	0	0	0	0.0266809	0	k__Bacteria	p__Proteobacteria	c__Deltaproteobacteria	o__Desulfovibrionales	f__Desulfomicrobiaceae	g__Desulfomicrobium	s__Desulfomicrobium orale
5d735d7595da775acf90eef8d7589e6c	0	0	0	0	0	0	0	0	0.00800427	0	0	0	0	0	0	0	0	0	0	0	0	0	0	0	0	0	0	0	0	0	0	0	k__Bacteria	p__Firmicutes	c__Clostridia	o__Clostridiales	f__unknown_Clostridiales	g__unknown_Clostridiales	s__unknown_Clostridiales
5d828d251faf3b69dd99c8a6842fc1c1	0	0	0	0	0	0	0	0	0	0	0	0	0	0	0	0	0.160085	0	0	0	0	0	0	0	0.0560299	0.0400213	0	0.0480256	0	0.269477	0.370864	0	k__Bacteria	p__Firmicutes	c__Clostridia	o__Clostridiales	f__Lachnospiraceae	g__Clostridium	s__Clostridium
5da6aea04011b8691fdf044b8f34134f	0	0	0	0	0	0	0	0	0	0	0	0	0	0.00533618	0	0	0	0	0	0	0	0	0	0	0	0	0	0	0	0	0	0	k__Bacteria	p__Bacteroidetes	c__Bacteroidia	o__Bacteroidales	f__S24-7	g__unknown_S24-7	s__unknown_S24-7
5dc160465ce5f6f2cb5755cf1a387aa9	0.333511	0.458911	0.592316	0.410886	0.274813	0	0	0.504269	0	0.498933	0	0	0	0	0	0	0.378869	0	0	0	0	0	0	0	0	0	0	0	0	0	0	0	k__Bacteria	p__Firmicutes	c__Clostridia	o__Clostridiales	f__Lachnospiraceae	g__Clostridium	s__Clostridium
5dd8e0dc1eb098c108cbaded1dee779c	0.0506937	0.0827108	0.0613661	0	0	0	0	0	0	0	0	0	0.0480256	0.0160085	0	0.0186766	0.0667022	0	0	0	0	0.0373533	0	0.0533618	0	0	0	0.0747065	0	0.157417	0	0.1254	k__Bacteria	p__Firmicutes	c__Clostridia	o__Clostridiales	f__Ruminococcaceae	g__unknown_Ruminococcaceae	s__unknown_Ruminococcaceae
5df1ca178167b50eaf8007688ed214c6	0	0	0	0	0	0	0	0	0	0	0	0	0	0	0.00533618	0	0	0	0	0	0	0	0	0	0	0	0	0	0	0	0	0	k__Bacteria	p__Firmicutes	c__Clostridia	o__Clostridiales	f__Lachnospiraceae	g__unknown_Lachnospiraceae	s__unknown_Lachnospiraceae
5e158cf18a7b72d6214fbed9d8f498e4	0	0	0	0	0	0	0	0	0	0	0	0	0	0	0	0	0	0	0	0	0	0	0	0	0	0	0	0	0	0	0.0933831	0	k__Bacteria	p__Firmicutes	c__Clostridia	o__Clostridiales	f__Lachnospiraceae	g__unknown_Lachnospiraceae	s__unknown_Lachnospiraceae
5e21d469b9343ce4c7491f1508b03dbe	0	0	0	0	0	0	0	0	0	0	0	0	0	0	0	0	0	0	0	0	0	0	0	0	0	0	0	0	0	0.0400213	0	0	k__Bacteria	p__Firmicutes	c__Clostridia	o__Clostridiales	f__Lachnospiraceae	g__unknown_Lachnospiraceae	s__unknown_Lachnospiraceae
5e7176446edf4ed18c211a9b709b9a99	0	0	0	0.00800427	0	0	0	0	0	0	0	0	0	0	0	0	0	0	0	0	0	0	0	0	0	0	0	0	0	0	0	0	k__Bacteria	p__Firmicutes	c__Clostridia	o__Clostridiales	f__Lachnospiraceae	g__unknown_Lachnospiraceae	s__unknown_Lachnospiraceae
5e7fc5a2700c4105dae72de75253adf9	0	0	0	0	0	0	0	0	0	0	0	0	0.00266809	0	0	0	0	0	0	0	0	0	0	0	0	0	0	0	0	0	0	0	k__Bacteria	p__Bacteroidetes	c__Bacteroidia	o__Bacteroidales	f__S24-7	g__unknown_S24-7	s__unknown_S24-7
5e863489b68da86f734eada9dcd77980	0	0	0	0	0	0	0	0	0	0	0	0	0	0	0	0	0	0	0	0	0	0	0	0	0.00800427	0	0	0	0	0	0	0	k__Bacteria	p__Bacteroidetes	c__Bacteroidia	o__Bacteroidales	f__Bacteroidaceae	g__Bacteroides	s__Bacteroides
5e958004e3e5843394f7f059acfeb4fa	0	0	0.0453575	0	0	0	0	0	0	0	0	0	0	0	0	0	0	0	0	0	0	0	0	0	0	0	0	0	0	0	0	0	k__Bacteria	p__Actinobacteria	c__Coriobacteriia	o__Coriobacteriales	f__Coriobacteriaceae	g__Eggerthella	s__Eggerthella
5ed3f77cea12d42027bc68479e2358dc	0	0	0	0	0	0	0	0	0	0	0	0	0	0	0	0	0	0	0	0	0	0	0	0	0	0.0213447	0	0	0	0.0346852	0	0	k__Bacteria	p__Firmicutes	c__Clostridia	o__Clostridiales	f__unknown_Clostridiales	g__unknown_Clostridiales	s__unknown_Clostridiales
5ee7fb38faf3498fbed408c914a573e1	0	0.152081	0.0693703	0	0.261473	0.0667022	0	0	0.109392	0	0.0426894	0.200107	0.154749	0	0.29349	0.144077	0.248132	0	0.186766	0	0.210779	0.189434	0.0720384	0	0.120064	0.234792	0.0747065	0.192102	0.258805	0.23746	0.197439	0.176094	k__Bacteria	p__Firmicutes	c__Clostridia	o__Clostridiales	f__Lachnospiraceae	g__unknown_Lachnospiraceae	s__unknown_Lachnospiraceae
5f0bfbbf6df70f7d3b638ca80214a797	0	0	0	0	0	0.00533618	0	0	0	0	0	0	0	0	0	0	0	0	0	0	0	0	0	0	0	0	0	0	0	0	0	0	k__Bacteria	p__Firmicutes	c__Clostridia	o__Clostridiales	f__Ruminococcaceae	g__Clostridium	s__Clostridium islandicum
5f1b3e39c804eea14c30eec0ba3dcf5d	0	0	0	0	0.0186766	0.0426894	0	0.0613661	0	0	0.0720384	0	0	0	0	0.141409	0	0.029349	0.029349	0.0400213	0.0720384	0.0266809	0.0213447	0	0.0426894	0.0533618	0.058698	0.090715	0	0.0640342	0.0533618	0.0853789	k__Bacteria	p__Firmicutes	c__Clostridia	o__Clostridiales	f__unknown_Clostridiales	g__unknown_Clostridiales	s__unknown_Clostridiales
5f5fea200364a9546f6d47dfdefeb702	0	0	0	0	0	0	0	0	0	0	0	0	0	0	0	0	0	0	0	0	0	0	0	0	0	0	0	0	0.00800427	0	0	0	k__Bacteria	p__Firmicutes	c__Erysipelotrichi	o__Erysipelotrichales	f__Erysipelotrichaceae	g__Clostridium	s__Clostridium saccharogumia
5f996bb1e5cb06c28a42acf18d8d5454	0	0.00266809	0	0	0	0	0	0	0	0	0	0	0	0	0	0	0	0	0	0	0	0	0	0	0	0	0	0	0	0	0	0	k__Bacteria	p__Firmicutes	c__Clostridia	o__Clostridiales	f__Ruminococcaceae	g__unknown_Ruminococcaceae	s__unknown_Ruminococcaceae
5faaf89d7c72eb42cb8a23cdf0ec87a8	0	0.0106724	0	0	0	0	0	0	0	0	0	0	0	0	0	0	0	0	0	0	0	0	0	0	0	0	0	0	0	0	0	0	k__Bacteria	p__Firmicutes	c__Clostridia	o__Clostridiales	f__unknown_Clostridiales	g__unknown_Clostridiales	s__unknown_Clostridiales
5fcaaa331f5225c7c0a4864244b70c27	0	0	0	0	0	0	0	0	0	0	0.0160085	0	0	0	0	0	0	0	0	0	0	0	0	0	0	0	0	0	0	0	0	0	k__Bacteria	p__Firmicutes	c__Bacilli	o__Bacillales	f__Bacillaceae	g__unknown_Bacillaceae	s__unknown_Bacillaceae
6010b8198b3d1ce0c01235c5f7145813	0	0	0	0	0	0	0	0	0	0	0	0	0	0	0	0	0	0	0	0	0.0320171	0	0	0	0	0	0	0	0	0	0	0	k__Bacteria	p__Firmicutes	c__Clostridia	o__Clostridiales	f__unknown_Clostridiales	g__unknown_Clostridiales	s__unknown_Clostridiales
604d08ac49ba4709a1016caf40e8495d	0.176094	0.242796	0.18143	0.176094	0.128068	0.0693703	0.202775	0.218783	0.0506937	0.114728	0.104055	0	0	0.157417	0	0	0	0.192102	0	0	0.216115	0	0.0693703	0	0	0	0	0	0	0.130736	0	0	k__Bacteria	p__Firmicutes	c__Clostridia	o__Clostridiales	f__Lachnospiraceae	g__Dorea	s__Dorea longicatena
6051502b4c29ec7dee6159ecd064c7f4	0	0	0	0	0	0	0	0	0	0	0	0	0	0	0	0	0	0	0	0	0	0	0	0	0	0	0.0106724	0	0	0	0	0	k__Bacteria	p__Firmicutes	c__Clostridia	o__Clostridiales	f__Ruminococcaceae	g__Clostridium	s__Clostridium islandicum
608ba1e9d17e576e58736f3d96ead92b	0	0	0	0	0	0	0	0	0	0	0	0	0	0	0	0	0	0	0	0.0266809	0.0320171	0	0	0.0213447	0	0.0987193	0	0	0	0	0.0240128	0	k__Bacteria	p__Firmicutes	c__Clostridia	o__Clostridiales	f__Ruminococcaceae	g__unknown_Ruminococcaceae	s__unknown_Ruminococcaceae
60a1c611ce9ac5a330dc38d695777c27	0	0	0	0	0	0	0	0	0	0	0	0.0186766	0	0	0	0	0	0	0	0	0	0	0	0	0	0	0	0	0	0	0	0	k__Bacteria	p__Firmicutes	c__Bacilli	o__Lactobacillales	f__Lactobacillaceae	g__Pediococcus	s__Pediococcus
60e17e894f4ba2ea0db2a244986799ca	0	0	0	0	0	0	0	0	0	0	0	0	0	0	0	0	0	0	0	0	0	0	0	0	0	0	0.0160085	0	0	0	0	0	k__Bacteria	p__Firmicutes	c__Clostridia	o__Clostridiales	f__Lachnospiraceae	g__unknown_Lachnospiraceae	s__unknown_Lachnospiraceae
6116799b983e3a2cea2bd939ecd86124	0.0106724	0	0.00266809	0.0106724	0.00533618	0	0	0	0	0	0	0	0	0	0	0	0	0	0	0	0	0	0	0	0	0	0	0	0	0	0	0	k__Bacteria	p__Firmicutes	c__Clostridia	o__Clostridiales	f__unknown_Clostridiales	g__unknown_Clostridiales	s__unknown_Clostridiales
613141c408ae70ac87c0f660c39f3881	0.309498	0.144077	0.528282	0.0800427	0.445571	0.370864	0.485592	0.432231	0.162753	0.797759	1.07257	0.288154	0.909819	1.14728	1.18463	0.408218	0.298826	1.73959	0.851121	0	0.613661	0.749733	0	0.968517	0.272145	0	0	0.386873	2.04909	0.0400213	0.0853789	0.0960512	k__Bacteria	p__Firmicutes	c__Clostridia	o__Clostridiales	f__Lachnospiraceae	g__unknown_Lachnospiraceae	s__unknown_Lachnospiraceae
619e003e0fac26c9a8ca3917e00c9bd5	0	0	0	0	0	0	0	0	0	0	0	0	0	0	0.00533618	0	0	0	0	0	0	0	0	0	0	0	0	0	0	0	0	0	k__Bacteria	p__Bacteroidetes	c__Bacteroidia	o__Bacteroidales	f__Bacteroidaceae	g__Bacteroides	s__Bacteroides acidifaciens
61a1d0604a4fc24293c954f590ba7143	0.00533618	0	0	0	0	0	0	0	0	0	0	0	0	0	0	0	0	0	0	0	0	0	0	0	0	0	0	0	0	0	0	0	k__Bacteria	p__Firmicutes	c__Clostridia	o__Clostridiales	f__Lachnospiraceae	g__unknown_Lachnospiraceae	s__unknown_Lachnospiraceae
61f72ddb8db1ad5dc892ce2f90729912	0	0	0	0	0	0	0	0	0	0	0	0	0	0.0240128	0	0	0	0	0	0	0	0	0	0	0	0	0	0	0	0	0	0	k__Bacteria	p__Actinobacteria	c__Coriobacteriia	o__Coriobacteriales	f__Coriobacteriaceae	g__unknown_Coriobacteriaceae	s__unknown_Coriobacteriaceae
6213cd0e974be27ab53ebb7a365bcd1c	0	0	0	0	0	0	0	0	0	0	0	0.00533618	0	0	0	0	0	0	0	0	0	0	0	0	0	0	0	0	0	0	0	0	k__Bacteria	p__Firmicutes	c__Clostridia	o__Clostridiales	f__Lachnospiraceae	g__unknown_Lachnospiraceae	s__unknown_Lachnospiraceae
6219525036b384a2f76b7e3677bf5c9a	0	0	0	0	0	0	0	0	0	0	0	0	0	0	0	0	0	0	0	0	0	0	0	0	0	0	0	0	0	0	0.0240128	0	k__Bacteria	p__Firmicutes	c__Clostridia	o__Clostridiales	f__Lachnospiraceae	g__unknown_Lachnospiraceae	s__unknown_Lachnospiraceae
621f24e4a11032d2487b7555fdf00e31	0	0	0	0	0	0	0	0	0	0	0	0	0	0	0	0	0	0	0	0	0	0	0	0	0	0.029349	0	0	0	0	0	0	k__Bacteria	p__Firmicutes	c__Erysipelotrichi	o__Erysipelotrichales	f__Erysipelotrichaceae	g__Clostridium	s__Clostridium saccharogumia
622346df83b5b2a0701fed2fb34c14da	0	0	0.0186766	0	0	0	0	0	0	0	0	0	0	0	0	0	0	0	0	0	0	0	0	0	0	0	0	0	0	0	0	0	k__Bacteria	p__Bacteroidetes	c__Bacteroidia	o__Bacteroidales	f__Rikenellaceae	g__Alistipes	s__Alistipes
6236beee3630237dede7624b442de524	0	0	0	0	0	0	0	0	0	0	0	0	0	0.0640342	0	0	0	0	0	0	0	0	0	0	0	0	0	0	0	0	0	0	k__Bacteria	p__Firmicutes	c__Clostridia	o__Clostridiales	f__Ruminococcaceae	g__Sporobacter	s__Sporobacter termitidis
6243acd36272abe645902e5cd0e06116	0	0	0	0	0	0	0	0	0.00533618	0	0	0	0	0	0	0	0	0	0	0	0	0	0	0	0	0	0	0	0	0	0	0	k__Bacteria	p__Bacteroidetes	c__Bacteroidia	o__Bacteroidales	f__S24-7	g__unknown_S24-7	s__unknown_S24-7
624dd10777a8836c8acf4b5fa3637466	0.029349	0	0.0213447	0	0	0	0	0	0	0	0	0	0	0	0	0	0	0	0	0	0	0.0346852	0	0	0	0	0	0	0	0	0	0	k__Bacteria	p__Firmicutes	c__Clostridia	o__Clostridiales	f__unknown_Clostridiales	g__unknown_Clostridiales	s__unknown_Clostridiales
6261f34a2d8213021fd2e2069c683f66	0.0106724	0.0426894	0	0	0.0613661	0	0.0266809	0	0	0.0133404	0.0346852	0.0506937	0.0533618	0.0213447	0.0426894	0	0.029349	0	0	0	0.0773746	0	0	0.138741	0.0720384	0.0266809	0	0	0.0480256	0	0	0	k__Bacteria	p__Firmicutes	c__Clostridia	o__Clostridiales	f__Ruminococcaceae	g__unknown_Ruminococcaceae	s__unknown_Ruminococcaceae
62884fab92d274e9edf5f2ed50a7d039	0.00800427	0.0373533	0.0426894	0.0133404	0.0186766	0.0373533	0.0133404	0.0213447	0	0	0	0	0	0	0	0	0	0	0	0	0	0	0	0	0	0	0	0	0	0	0	0	k__Bacteria	p__Actinobacteria	c__Coriobacteriia	o__Coriobacteriales	f__Coriobacteriaceae	g__unknown_Coriobacteriaceae	s__unknown_Coriobacteriaceae
629770d297bec84c63c3d995eac15195	0.509605	0.229456	0.285486	0.277481	0.562967	0.317503	0.165422	0.352188	0.736393	0.23746	1.35539	0.851121	1.59552	0.496265	1.23799	1.72092	0.805763	0.675027	1.50747	0.944504	2.36126	1.63821	1.59018	0.736393	0.83778	2.77748	1.62753	1.0032	1.45678	0.76841	1.41942	0.835112	k__Bacteria	p__Bacteroidetes	c__Bacteroidia	o__Bacteroidales	f__Bacteroidaceae	g__Bacteroides	s__Bacteroides acidifaciens
62ad8c09c1a31b6f4d76fd0fa60da1c3	0	0	0	0	0	0	0	0	0	0	0	0	0	0	0	0	0	0	0	0	0	0	0	0	0.00266809	0	0	0	0	0	0	0	k__Bacteria	p__Proteobacteria	c__Betaproteobacteria	o__Burkholderiales	f__Comamonadaceae	g__unknown_Comamonadaceae	s__unknown_Comamonadaceae
62df6a7fbc91e982f654bd5e8ea2edb6	0	0.234792	0	0	0.0747065	0	0	0	0	0	0	0	0	0	0	0	0	0	0	0	0	0	0	0	0	0	0	0	0	0	0	0	k__Bacteria	p__Firmicutes	c__Clostridia	o__Clostridiales	f__Lachnospiraceae	g__unknown_Lachnospiraceae	s__unknown_Lachnospiraceae
62e8c553fe25c0983e2b398bc74e0165	0.0453575	0	0	0	0	0	0	0	0	0.114728	0	0	0.149413	0.0400213	0	0	0.138741	0.101387	0.0426894	0.0693703	0.229456	0.128068	0.0933831	0.0720384	0.160085	0.0853789	0.0827108	0	0	0.0853789	0.117396	0.146745	k__Bacteria	p__Firmicutes	c__Clostridia	o__Clostridiales	f__Ruminococcaceae	g__Sporobacter	s__Sporobacter termitidis
62e8e24c5b3650973f32edd18726f66f	0	0	0	0	0	0	0	0	0	0	0.0186766	0	0	0	0	0	0	0	0	0	0	0	0	0	0	0	0	0	0	0	0	0	k__Bacteria	p__Firmicutes	c__Clostridia	o__Clostridiales	f__Lachnospiraceae	g__unknown_Lachnospiraceae	s__unknown_Lachnospiraceae
62f9041e5e3e10345b8bbbeba37af60d	0	0	0	0	0	0	0	0	0.0960512	0	0	0	0	0	0.0426894	0	0	0	0	0	0	0	0	0	0	0	0	0	0	0	0	0	k__Bacteria	p__Firmicutes	c__Clostridia	o__Clostridiales	f__Lachnospiraceae	g__unknown_Lachnospiraceae	s__unknown_Lachnospiraceae
630d6bd126defc925ff7a48791b7d897	0	0	0	0	0	0	0	0	0	0	0	0	0	0	0	0	0	0	0	0	0.00533618	0	0	0	0	0	0	0	0	0	0	0	k__Bacteria	p__Firmicutes	c__Erysipelotrichi	o__Erysipelotrichales	f__Erysipelotrichaceae	g__Clostridium	s__Clostridium saccharogumia
63308c4b3ebac606113a74213478bc15	0	0	0	0	0	0	0	0	0	0	0	0	0.00266809	0	0	0	0	0	0	0	0	0	0	0	0	0	0	0	0	0	0	0	k__Bacteria	p__Bacteroidetes	c__Bacteroidia	o__Bacteroidales	f__unknown_Bacteroidales	g__unknown_Bacteroidales	s__unknown_Bacteroidales
6339167d1c8455b06f1f2033f0483488	0	0	0	0	0	0	0	0	0	0	0	0	0	0	0	0	0	0	0	0	0	0.0346852	0	0	0	0	0	0	0	0	0	0	k__Bacteria	p__Firmicutes	c__Clostridia	o__Clostridiales	f__unknown_Clostridiales	g__unknown_Clostridiales	s__unknown_Clostridiales
63407407d655c13700b951039629a9b4	0	0	0	0	0	0	0.00533618	0	0	0	0	0	0	0	0	0	0	0	0	0	0	0	0	0	0	0	0	0	0	0	0	0	k__Bacteria	p__Bacteroidetes	c__Bacteroidia	o__Bacteroidales	f__S24-7	g__unknown_S24-7	s__unknown_S24-7
6358e17d1abf61d918315fab27d986cd	0	0	0	0	0	0	0	0	0	0	0	0.101387	0.94984	0.0560299	0	0.296158	0.65635	0.747065	0.709712	0.189434	0	0	0.552295	0.426894	0	0	0	0	0	0	0.234792	0	k__Bacteria	p__Firmicutes	c__Clostridia	o__Clostridiales	f__Lachnospiraceae	g__unknown_Lachnospiraceae	s__unknown_Lachnospiraceae
63ae014dc90cbbb20d063afd06f51cc5	0	0	0	0	0	0	0	0	0.0960512	0	0	0	0.0640342	0	0	0.0560299	0	0	0	0	0	0	0	0	0	0	0	0	0	0	0	0	k__Bacteria	p__Bacteroidetes	c__Bacteroidia	o__Bacteroidales	f__S24-7	g__unknown_S24-7	s__unknown_S24-7
63c3e3531148a1ebc4c6fbbb09d66d7a	0	0	0	0	0	0	0	0	0	0	0	0	0	0	0	0	0	0	0	0	0	0	0	0	0	0	0.00266809	0	0	0	0	0	k__Bacteria	p__Firmicutes	c__Clostridia	o__Clostridiales	f__unknown_Clostridiales	g__unknown_Clostridiales	s__unknown_Clostridiales
63d62f0e8effc58d224cdf577d3f2347	0	0	0.0160085	0	0	0	0	0	0	0	0	0	0	0	0	0	0	0	0	0	0	0	0	0	0	0	0	0	0	0	0	0	k__Bacteria	p__Bacteroidetes	c__Bacteroidia	o__Bacteroidales	f__unknown_Bacteroidales	g__unknown_Bacteroidales	s__unknown_Bacteroidales
64091054f8983d25f2bd8bab0d23a89f	0.0800427	0.277481	0.194771	0.120064	0.328175	0.242796	0	0	0	0	0	0.11206	0	0.245464	0	0.0693703	0.106724	0.320171	0.0853789	0	0.149413	0.0747065	0	0.0853789	0	0	0.152081	0.0693703	0.0693703	0	0.0560299	0	k__Bacteria	p__Firmicutes	c__Clostridia	o__Clostridiales	f__Lachnospiraceae	g__Dorea	s__Dorea longicatena
6411d0186de1417626511d06d4b80bc1	0	0	0	0	0	0	0	0	0	0	0	0	0	0	0	0	0	0	0	0	0	0	0	0.0320171	0	0	0	0	0	0	0	0	k__Bacteria	p__Firmicutes	c__Clostridia	o__Clostridiales	f__Ruminococcaceae	g__Clostridium	s__Clostridium methylpentosum
641cc6c113b595118d888c1dcbb622e7	0	0	0	0	0	0	0	0	0	0	0	0	0	0	0	0.00800427	0	0	0	0	0	0	0	0	0	0	0	0	0	0	0	0	k__Bacteria	p__Firmicutes	c__Bacilli	o__Lactobacillales	f__Lactobacillaceae	g__Pediococcus	s__Pediococcus
641fccf2645b8619fa8e3696facd5abe	0	0	0	0	0	0	0	0	0.0133404	0	0	0	0	0	0	0	0	0	0	0	0	0	0	0	0	0	0	0	0	0	0	0	k__Bacteria	p__Firmicutes	c__Clostridia	o__Clostridiales	f__Lachnospiraceae	g__Clostridium	s__Clostridium
64345b5e417858f0d70d271872d9cf2d	0	0	0	0	0	0	0	0	0	0	0	0	0	0	0	0	0	0	0	0	0	0	0	0	0	0	0	0	0.0640342	0.165422	0	0	k__Bacteria	p__Firmicutes	c__Clostridia	o__Clostridiales	f__Lachnospiraceae	g__Marvinbryantia	s__Marvinbryantia formatexigens
64513eeb2734500d61a3a29d113e34dd	0	0.0693703	0	0.0853789	0	0	0	0	0	0	0	0	0	0	0	0	0	0	0	0	0	0	0	0	0	0	0	0	0	0.0506937	0	0	k__Bacteria	p__Firmicutes	c__Clostridia	o__Clostridiales	f__Lachnospiraceae	g__unknown_Lachnospiraceae	s__unknown_Lachnospiraceae
6462a9e82015715f2e70f30b150dca14	0	0	0	0	0	0	0	0	0	0	0	0	0	0	0	0	0	0	0	0	0	0	0	0	0.197439	0	0.0693703	0	0	0	0	0	k__Bacteria	p__Firmicutes	c__Clostridia	o__Clostridiales	f__Lachnospiraceae	g__unknown_Lachnospiraceae	s__unknown_Lachnospiraceae
64802dc304cf0b16457be7d3066ae6b3	0	0	0	0	0	0	0.00266809	0	0	0	0	0	0	0	0	0	0	0	0	0	0	0	0	0	0	0	0	0	0	0	0	0	k__Bacteria	p__Firmicutes	c__Clostridia	o__Clostridiales	f__unknown_Clostridiales	g__unknown_Clostridiales	s__unknown_Clostridiales
64a93c9fee5b805e59e90eeae01c6aac	0	0	0	0	0	0	0	0	0	0	0	0	0	0	0	0	0	0	0	0	0	0	0	0	0	0.00800427	0	0	0	0	0	0	k__Bacteria	p__Firmicutes	c__Erysipelotrichi	o__Erysipelotrichales	f__Erysipelotrichaceae	g__Clostridium	s__Clostridium cocleatum
64e72480bfa27967fa504aec2fc6f159	0	0	0	0	0	0	0	0	0	0	0	0	0	0	0	0	0	0	0	0	0.00533618	0	0	0	0	0	0	0	0	0	0	0	k__Bacteria	p__Bacteroidetes	c__Bacteroidia	o__Bacteroidales	f__S24-7	g__unknown_S24-7	s__unknown_S24-7
6524421604059505132b67d69071caa3	0	0	0	0	0	0	0	0	0	0	0	0	0	0.0320171	0	0	0	0.0346852	0	0	0	0	0	0	0	0	0	0	0	0	0	0	k__Bacteria	p__Firmicutes	c__Clostridia	o__Clostridiales	f__unknown_Clostridiales	g__unknown_Clostridiales	s__unknown_Clostridiales
6554573e9bfb49d7cde8b6c741c4e3c3	0	0	0	0	0	0	0	0	0	0	0	0	0	0	0	0	0	0	0	0.00266809	0	0	0	0	0	0	0	0	0	0	0	0	k__Bacteria	p__Firmicutes	c__Clostridia	o__Clostridiales	f__Ruminococcaceae	g__Clostridium	s__Clostridium methylpentosum
65583dfa33cfb8511981b04ff8a673a8	0	0	0	0	0	0	0	0	0	0	0	0	0	0	0	0	0	0	0	0.00800427	0	0	0	0	0	0	0	0	0	0	0	0	k__Bacteria	p__Firmicutes	c__Clostridia	o__Clostridiales	f__Peptostreptococcaceae	g__unknown_Peptostreptococcaceae	s__unknown_Peptostreptococcaceae
655c26a6e9c9ce9b0bcc42dc499db737	0	0	0	0	0	0.0266809	0	0	0	0	0	0	0	0.0133404	0	0	0	0	0	0	0	0.0266809	0	0	0	0	0	0	0	0	0	0	k__Bacteria	p__Firmicutes	c__Clostridia	o__Clostridiales	f__Ruminococcaceae	g__Clostridium	s__Clostridium methylpentosum
658643be49ac129ac84239011cfa1a11	0.757737	0.498933	0.891142	0.715048	0.322839	0.509605	0.696371	0.506937	0.541622	0.381537	1.01387	0.464248	0.629669	0.859125	0.485592	0.877801	1.16596	1.05923	0.915155	0.973853	0.869797	1.03255	0.747065	1.15528	0.509605	0.464248	0.728388	0.71238	0.562967	0.386873	0.416222	0.659018	k__Bacteria	p__Bacteroidetes	c__Bacteroidia	o__Bacteroidales	f__S24-7	g__unknown_S24-7	s__unknown_S24-7
659bbfca35426b5118afbb38d6c0af9f	0.0480256	0	0.0373533	0.0346852	0.0400213	0	0.0560299	0.0506937	0.0453575	0	0.0160085	0	0.088047	0	0.138741	0.0827108	0	0	0	0	0.0853789	0	0.0133404	0.0266809	0.0747065	0.0453575	0.0453575	0.0400213	0.120064	0.0106724	0.101387	0.0800427	k__Bacteria	p__Firmicutes	c__Clostridia	o__Clostridiales	f__Ruminococcaceae	g__Clostridium	s__Clostridium methylpentosum
65b4ebbc45668f2f903314eee1cc6396	0	0	0	0	0	0	0	0	0	0	0	0	0	0	0	0	0	0	0	0	0	0	0	0.00800427	0	0	0	0	0	0	0	0	k__Bacteria	p__Bacteroidetes	c__Bacteroidia	o__Bacteroidales	f__S24-7	g__unknown_S24-7	s__unknown_S24-7
65d6c2fa0ef73f1cdabd5ce28543da47	0	0	0	0	0	0	0	0	0	0	0.157417	0	0.0960512	0	0.0320171	0	0.0933831	0.0853789	0.0266809	0	0	0	0.0613661	0	0	0.088047	0.138741	0	0	0	0	0	k__Bacteria	p__Firmicutes	c__Clostridia	o__Clostridiales	f__Lachnospiraceae	g__unknown_Lachnospiraceae	s__unknown_Lachnospiraceae
65ee1daff6ff1984e1259f5bc1b125c2	0	0	0	0	0	0	0.536286	0	0	0	0	0	0	0	0	0	0	0	0	0	0	0	0	0	0	0	0	0	0	0	0	0	k__Bacteria	p__Firmicutes	c__Clostridia	o__Clostridiales	f__unknown_Clostridiales	g__unknown_Clostridiales	s__unknown_Clostridiales
661b5c5182e3f419bb14c46b3581612d	0.0266809	0.0480256	0	0.0560299	0	0	0	0.0213447	0	0.0373533	0	0	0	0.0240128	0	0	0	0	0	0	0	0	0	0	0	0	0	0	0	0	0	0	k__Bacteria	p__Firmicutes	c__Clostridia	o__Clostridiales	f__unknown_Clostridiales	g__unknown_Clostridiales	s__unknown_Clostridiales
66508f7582a831046d766487e2dda4c8	0.0266809	0.0506937	0.232124	0.0533618	0.0400213	0.186766	0.0720384	0.170758	0.120064	0.0827108	0.00800427	0	0	0.0240128	0	0	0.0346852	0.0106724	0.0373533	0	0.138741	0.0853789	0.0453575	0.0240128	0.0800427	0.058698	0.248132	0.0560299	0.0426894	0.0480256	0.114728	0.133404	k__Bacteria	p__Firmicutes	c__Clostridia	o__Clostridiales	f__Clostridiaceae	g__Candidatus Arthromitus	s__Candidatus Arthromitus
666d645507af5636d52edac834e7f112	0.0240128	0	0	0	0	0	0	0	0	0	0	0	0	0	0	0	0.0346852	0	0.0480256	0	0	0	0	0	0	0	0.0800427	0	0	0	0	0	k__Bacteria	p__Firmicutes	c__Clostridia	o__Clostridiales	f__Lachnospiraceae	g__unknown_Lachnospiraceae	s__unknown_Lachnospiraceae
666f454bd60a0086f2896d07cc52a44c	0	0	0	0	0.00266809	0	0	0	0	0	0	0	0	0	0	0	0	0	0	0	0	0	0	0	0	0	0	0	0	0	0	0	k__Bacteria	p__Firmicutes	c__unknown_Firmicutes	o__unknown_Firmicutes	f__unknown_Firmicutes	g__unknown_Firmicutes	s__unknown_Firmicutes
6684d3a10d47cab8766aea9e33bc6e64	0.0106724	0	0	0	0.128068	0	0	0	0	0	0.0720384	0.0773746	0.0240128	0	0.410886	0.0240128	0.058698	0.0373533	0.109392	0.186766	0.0346852	0.114728	0.0373533	0.029349	0.0987193	0.341515	0	0.029349	0	0.189434	0.176094	0.48826	k__Bacteria	p__Firmicutes	c__Clostridia	o__Clostridiales	f__Lachnospiraceae	g__unknown_Lachnospiraceae	s__unknown_Lachnospiraceae
66b5bdb806303d2b1483ecced704218b	1.96105	2.01174	2.00374	2.1158	2.47599	1.16596	0.96318	1.55816	1.83298	0.819104	0.253469	1.10993	0.965848	1.45144	1.07791	1.1286	1.18997	0.651014	1.69424	0.338847	0.955176	1.36073	1.0032	1.33671	1.48346	0.835112	1.01654	1.52615	0.947172	0.960512	1.56884	1.47279	k__Bacteria	p__Proteobacteria	c__Epsilonproteobacteria	o__Campylobacterales	f__Helicobacteraceae	g__Helicobacter	s__Helicobacter
66c72eecf7d095c2cbdc67451106fd17	0	0.0773746	0.0747065	0.0186766	0.029349	0.0853789	0.0640342	0.0453575	0.242796	0.0933831	0.133404	0.058698	0	0.0747065	0	0	0.0560299	0	0	0	0.245464	0.18143	0	0.0693703	0.258805	0	0.0373533	0.173426	0	0	0	0.109392	k__Bacteria	p__Firmicutes	c__Clostridia	o__Clostridiales	f__Ruminococcaceae	g__unknown_Ruminococcaceae	s__unknown_Ruminococcaceae
66d669ad96ff5b6ab2f13873e02fbc34	0.0667022	0.0933831	0.0453575	0.0800427	0.0480256	0.0506937	0.109392	0.0160085	0.0320171	0.0346852	0.029349	0.0613661	0.0186766	0	0	0.0373533	0.0346852	0.0373533	0.0133404	0.0213447	0.0400213	0.0213447	0	0.0426894	0.0400213	0	0.0373533	0.0453575	0.0373533	0	0.0346852	0	k__Bacteria	p__Actinobacteria	c__Coriobacteriia	o__Coriobacteriales	f__Coriobacteriaceae	g__unknown_Coriobacteriaceae	s__unknown_Coriobacteriaceae
66eccae74094a9da69773886208e3198	0	0	0	0	0	0	0	0	0	0	0	0	0	0	0	0	0	0	0	0	0.0933831	0	0	0	0	0	0	0	0	0	0	0	k__Bacteria	p__Firmicutes	c__Clostridia	o__Clostridiales	f__Lachnospiraceae	g__Clostridium	s__Clostridium
66f4ada280f745c201793f400445b785	0	0	0	0	0	0	0	0	0	0	0	0	0	0	0	0	0	0	0	0	0	0	0	0	0	0	0	0	0	0	0.00533618	0	k__Bacteria	p__Firmicutes	c__Clostridia	o__Clostridiales	f__Lachnospiraceae	g__Clostridium	s__Clostridium
66f5a01341d2daf0f5839b74f852f2f4	0	0	0	0	0	0	0	0	0	0	0	0	0	0	0	0.0213447	0	0	0	0	0	0	0	0	0	0	0	0	0	0	0	0	k__Bacteria	p__Firmicutes	c__Clostridia	o__Clostridiales	f__Ruminococcaceae	g__unknown_Ruminococcaceae	s__unknown_Ruminococcaceae
670949794c4f59857521592a76ea37e2	0	0	0	0	0	0	0	0	0	0	0	0	0	0	0	0	0.0133404	0	0	0	0	0	0	0	0	0	0	0	0	0	0	0	k__Bacteria	p__Proteobacteria	c__Deltaproteobacteria	o__Desulfovibrionales	f__Desulfovibrionaceae	g__Desulfovibrio	s__Desulfovibrio
671c79870d63c1ddd5254738b5bf1d4f	0.00266809	0	0	0	0	0	0	0	0	0	0	0	0	0	0	0	0	0	0	0	0	0	0	0	0	0	0	0	0	0	0	0	k__Bacteria	p__Firmicutes	c__Bacilli	o__Lactobacillales	f__Lactobacillaceae	g__Lactobacillus	s__Lactobacillus
67372573fd6459e6ff323e2017ed5231	0	0	0	0	0	0	0	0	0	0	0	0	0	0	0	0	0	0	0	0	0	0	0	0.0106724	0	0	0	0	0	0	0	0	k__Bacteria	p__Proteobacteria	c__Gammaproteobacteria	o__Enterobacteriales	f__Enterobacteriaceae	g__unknown_Enterobacteriaceae	s__unknown_Enterobacteriaceae
673772e151d622721d3df0f2eb6442b7	10.8431	7.83885	6.10192	8.79402	8.12967	11.825	8.59392	9.52241	6.7476	8.81804	6.16329	10.4909	9.28495	12.1985	6.45144	6.78228	4.373	5.20011	4.46371	4.25293	5.84312	10.3095	5.92049	5.80043	4.93597	2.39328	3.68196	7.11046	7.37994	2.92156	9.21025	6.21398	k__Bacteria	p__Firmicutes	c__Bacilli	o__Lactobacillales	f__Lactobacillaceae	g__unknown_Lactobacillaceae	s__unknown_Lactobacillaceae
6760b8017e1f5b6aaefa42c0577aafeb	0	0	0	0	0	0	0	0	0	0	0	0	0	0	0	0	0	0	0	0	0	0	0	0	0	0	0.130736	0	0	0	0	0	k__Bacteria	p__Firmicutes	c__Clostridia	o__Clostridiales	f__Lachnospiraceae	g__unknown_Lachnospiraceae	s__unknown_Lachnospiraceae
6787a33feedd9dedd9224ee64d37c169	0.11206	0.133404	0.090715	0.0773746	0.178762	0.101387	0.117396	0.144077	0.029349	0.0773746	0.0453575	0.0560299	0.106724	0.0613661	0.0213447	0.0400213	0.109392	0.176094	0.120064	0.106724	0.154749	0.114728	0.0987193	0.261473	0.0667022	0.0426894	0.0720384	0.0933831	0.109392	0.0827108	0.0426894	0.0667022	k__Bacteria	p__Actinobacteria	c__Coriobacteriia	o__Coriobacteriales	f__Coriobacteriaceae	g__Eggerthella	s__Eggerthella
679409b8768138eed6919fc49cf79f23	0	0.0186766	0	0	0	0	0	0	0	0	0	0	0	0	0	0	0	0	0	0	0	0	0	0	0	0	0	0	0	0	0	0	k__Bacteria	p__Bacteroidetes	c__Bacteroidia	o__Bacteroidales	f__S24-7	g__unknown_S24-7	s__unknown_S24-7
6795c67a0c26584659e1a8ae8ee13c87	0	0	0.0453575	0.0987193	0.058698	0	0.0533618	0.178762	0	0.136073	0.0506937	0	0	0	0.11206	0	0.0613661	0.226788	0.205443	0.0373533	0.0560299	0.176094	0	0.258805	0.0720384	0.0266809	0.0720384	0.0426894	0.130736	0.0773746	0.344184	0.0960512	k__Bacteria	p__Firmicutes	c__Clostridia	o__Clostridiales	f__unknown_Clostridiales	g__unknown_Clostridiales	s__unknown_Clostridiales
679b93352b2619a6a1f1a121a1dac09d	0	0	0	0	0	0	0	0	0	0	0	0	0	0	0	0	0	0	0	0	0.00533618	0	0	0	0	0	0	0	0	0	0	0	k__Bacteria	p__Bacteroidetes	c__Bacteroidia	o__Bacteroidales	f__Bacteroidaceae	g__Bacteroides	s__Bacteroides
67cb579e33d5eb7b9ebfd6f57c1b67e2	0.0426894	0.0800427	0.0560299	0.0400213	0.0747065	0	0	0.0693703	0	0	0.00533618	0.0426894	0	0.058698	0	0	0.0773746	0.0160085	0	0.0506937	0.0827108	0.0693703	0	0	0.104055	0.101387	0.0506937	0.0373533	0.0346852	0	0.0160085	0	k__Bacteria	p__Firmicutes	c__Clostridia	o__Clostridiales	f__Ruminococcaceae	g__unknown_Ruminococcaceae	s__unknown_Ruminococcaceae
67e0ed24bb77861ad812475f7f71cdb2	0.627001	0.805763	0.368196	0.400213	0.11206	0.448239	0.0827108	0.304162	0.192102	0.0960512	0	0.104055	0.40555	0.0720384	0.640342	0.232124	0.0640342	0	0.0667022	0.253469	0	0.117396	0.194771	0	0.0720384	1.13661	0.485592	0.0720384	0.154749	0.269477	0.29349	0.429562	k__Bacteria	p__Firmicutes	c__Clostridia	o__Clostridiales	f__Lachnospiraceae	g__Dorea	s__Dorea longicatena
67e4d8273043ab99aeaf2898450c8944	0.00533618	0	0	0.0106724	0	0	0	0	0	0	0	0	0	0	0	0	0	0	0	0	0	0	0	0	0	0	0	0	0	0	0	0	k__Bacteria	p__Actinobacteria	c__Coriobacteriia	o__Coriobacteriales	f__Coriobacteriaceae	g__unknown_Coriobacteriaceae	s__unknown_Coriobacteriaceae
67f1f1ba84ec7e03d7c5a230388ef9e9	0	0	0	0	0	0	0	0	0	0	0	0	0	0	0	0	0	0	0	0	0	0	0	0.0160085	0	0	0	0	0	0	0	0	k__Bacteria	p__Firmicutes	c__Clostridia	o__Clostridiales	f__unknown_Clostridiales	g__unknown_Clostridiales	s__unknown_Clostridiales
67f769ee6803152b40839cf644363bf2	0	0	0	0	0	0	0	0	0	0	0	0	0	0.00800427	0	0	0	0	0	0	0	0	0	0	0	0	0	0	0	0	0	0	k__Bacteria	p__Bacteroidetes	c__Bacteroidia	o__Bacteroidales	f__unknown_Bacteroidales	g__unknown_Bacteroidales	s__unknown_Bacteroidales
680efa748011b3b160b6f59b768dfb82	0	0	0	0	0	0	0	0.0346852	0	0	0	0	0	0	0	0	0	0	0	0	0	0	0	0	0	0	0	0	0	0	0	0	k__Bacteria	p__Firmicutes	c__Clostridia	o__Clostridiales	f__Lachnospiraceae	g__Clostridium	s__Clostridium
682871dd0a4efd5933dcb980452fab68	0	0	0	0	0.00533618	0	0	0	0	0	0	0	0	0	0	0	0	0	0	0	0	0	0	0	0	0	0	0	0	0	0	0	k__Bacteria	p__Proteobacteria	c__Epsilonproteobacteria	o__Campylobacterales	f__Helicobacteraceae	g__Helicobacter	s__Helicobacter
68366a83638b1e6cfc81c16e9580d8cc	0	0	0	0	0	0	0	0	0	0	0	0	0	0	0	0	0	0.029349	0	0	0	0	0	0.0186766	0	0	0	0	0	0	0	0.00800427	k__Bacteria	p__Firmicutes	c__Clostridia	o__Clostridiales	f__unknown_Clostridiales	g__unknown_Clostridiales	s__unknown_Clostridiales
6836905131e910a47383f92e60c5338f	0	0	0	0	0	0	0	0	0	0.0693703	0	0	0	0	0	0	0	0	0	0	0	0	0	0	0.301494	0	0	0	0.848453	0	0	0	k__Bacteria	p__Firmicutes	c__Clostridia	o__Clostridiales	f__unknown_Clostridiales	g__unknown_Clostridiales	s__unknown_Clostridiales
6841e6156dbd7d9d392e28c442e5f881	0	0	0	0	0	0	0	0	0	0	0	0	0	0	0	0	0	0	0	0	0	0	0.0133404	0	0	0	0	0	0	0	0	0	k__Bacteria	p__Firmicutes	c__Clostridia	o__Clostridiales	f__Lachnospiraceae	g__unknown_Lachnospiraceae	s__unknown_Lachnospiraceae
68542f24ab179179c26676268779005e	0	0	0.0400213	0	0	0.029349	0.0213447	0.138741	0.088047	0	0.0266809	0	0	0	0	0.0346852	0	0	0	0	0	0	0	0	0	0	0	0	0	0	0	0	k__Bacteria	p__Firmicutes	c__Clostridia	o__Clostridiales	f__Lachnospiraceae	g__unknown_Lachnospiraceae	s__unknown_Lachnospiraceae
68789d90520e5af6f3e177c67353ea50	0	0	0	0	0	0	0	0	0	0	0	0	0	0	0	0	0	0	0	0	0	0.0106724	0	0	0	0	0	0	0	0	0	0	k__Bacteria	p__Firmicutes	c__Clostridia	o__Clostridiales	f__Lachnospiraceae	g__unknown_Lachnospiraceae	s__unknown_Lachnospiraceae
68b0285a02d54a637775a68eb1332f3c	0.144077	0.0853789	0.104055	0.0933831	0.0747065	0.0533618	0.0480256	0.0693703	0.0453575	0.0346852	0	0.0800427	0.0480256	0.058698	0.0320171	0.0560299	0	0	0	0.0800427	0.120064	0	0	0.0426894	0.0640342	0	0	0.0266809	0.088047	0	0.0613661	0.130736	k__Bacteria	p__Firmicutes	c__Clostridia	o__Clostridiales	f__Lachnospiraceae	g__unknown_Lachnospiraceae	s__unknown_Lachnospiraceae
68d2a73c5eecf49006a815824003340e	0	0	0	0	0	0	0	0	0	0	0	0	0	0	0	0	0.122732	0.0773746	0.0987193	0	0	0.029349	0	0.0400213	0	0	0	0	0	0	0	0	k__Bacteria	p__Actinobacteria	c__Actinobacteria	o__Bifidobacteriales	f__Bifidobacteriaceae	g__Bifidobacterium	s__Bifidobacterium bifidum
6908b8180d507b631b3f573acd5bbaa1	0	0	0	0	0	0	0	0	0	0	0	0	0	0	0	0	0	0	0.0320171	0	0	0	0	0	0	0	0	0	0	0	0	0	k__Bacteria	p__Deferribacteres	c__Deferribacteres	o__Deferribacterales	f__Deferribacteraceae	g__Mucispirillum	s__Mucispirillum schaedleri
6911308d0c460ab06d11019902366d5c	0	0	0	0	0	0	0.00533618	0	0	0	0	0	0	0	0	0	0	0	0	0	0	0	0	0	0	0	0	0	0	0	0	0	k__Bacteria	p__Firmicutes	c__Clostridia	o__Clostridiales	f__Lachnospiraceae	g__Defluviitalea	s__Defluviitalea saccharophila
69273a2dff40404fa5baf7ef61377f58	0	0	0.0853789	0	0	0	0	0	0	0	0	0	0	0	0	0	0	0	0	0	0	0	0	0	0	0	0	0	0	0	0	0	k__Bacteria	p__Firmicutes	c__Clostridia	o__Clostridiales	f__unknown_Clostridiales	g__unknown_Clostridiales	s__unknown_Clostridiales
695a0d168eeae663ba782dca3f4fd2bc	0	0	0	0	0	0	0	0	0	0	0	0	0	0	0	0.0186766	0	0	0	0	0	0.00266809	0	0.00533618	0.0160085	0	0	0	0	0	0	0	k__Bacteria	p__Firmicutes	c__Clostridia	o__Clostridiales	f__unknown_Clostridiales	g__unknown_Clostridiales	s__unknown_Clostridiales
698957bf15c8fa1d0c50b14399b28975	0	0	0	0	0	0	0	0	0	0	0	0	0	0.00533618	0	0	0	0	0	0	0	0	0	0	0	0	0	0	0	0	0	0	k__Bacteria	p__Firmicutes	c__Clostridia	o__Clostridiales	f__Lachnospiraceae	g__unknown_Lachnospiraceae	s__unknown_Lachnospiraceae
6a03aa75fc3415f9300eeadf614e76c9	0.0240128	0.0213447	0.0266809	0.0160085	0	0.0453575	0.0800427	0	0	0.0106724	0	0	0	0	0	0	0	0	0	0	0.0213447	0	0	0	0	0	0	0	0	0	0	0.0160085	k__Bacteria	p__Actinobacteria	c__Coriobacteriia	o__Coriobacteriales	f__Coriobacteriaceae	g__unknown_Coriobacteriaceae	s__unknown_Coriobacteriaceae
6a097015719c7b745a50917856cfd9b0	0	0	0	0	0	0	0	0	0	0	0	0	0	0	0.0133404	0	0	0	0	0	0	0	0	0	0	0	0	0	0	0	0	0	k__Bacteria	p__Bacteroidetes	c__Bacteroidia	o__Bacteroidales	f__Bacteroidaceae	g__Bacteroides	s__Bacteroides
6a4be215a0d63bcdd1117d79d37334e3	0	0	0	0	0	0	0	0.0160085	0	0	0	0	0	0	0	0	0	0	0	0	0	0	0	0	0	0.0266809	0	0	0	0	0	0	k__Bacteria	p__Firmicutes	c__Clostridia	o__Clostridiales	f__Ruminococcaceae	g__Papillibacter	s__Papillibacter cinnamivorans
6a52eb4ac1d6f606733a20633985e41d	0	0	0	0	0	0	0	0	0	0	0	0	0	0	0	0	0	0	0	0	0	0	0	0	0	0	0.00800427	0	0	0	0	0	k__Bacteria	p__Bacteroidetes	c__Bacteroidia	o__Bacteroidales	f__S24-7	g__unknown_S24-7	s__unknown_S24-7
6a8b4daec6dd142904ee3fcdbfdd485d	0	0	0	0	0	0	0	0	0	0	0	0	0	0	0	0	0	0	0	0	0	0	0	0	0.00266809	0	0	0	0	0	0	0	k__Bacteria	p__Firmicutes	c__unknown_Firmicutes	o__unknown_Firmicutes	f__unknown_Firmicutes	g__unknown_Firmicutes	s__unknown_Firmicutes
6aa85848008ea573c54473e047df5b76	0	0	0	0	0	0	0	0	0	0	0	0	0	0	0	0	0	0	0	0	0	0	0	0	0.0106724	0	0	0	0	0	0	0	k__Bacteria	p__Proteobacteria	c__Epsilonproteobacteria	o__Campylobacterales	f__Helicobacteraceae	g__Helicobacter	s__Helicobacter
6abb258e6ce5761314fd1081d8eb004a	0	0	0	0	0.00533618	0	0	0	0	0	0	0	0	0	0	0	0	0	0	0	0	0	0	0	0	0	0	0	0	0	0	0	k__Bacteria	p__Bacteroidetes	c__Bacteroidia	o__Bacteroidales	f__Rikenellaceae	g__Alistipes	s__Alistipes massiliensis
6ac2f1f89135d61e6feace12754cf679	0	0	0	0	0	0	0	0	0	0	0	0	0	0	0	0	0	0	0.00266809	0	0	0	0	0	0	0	0	0	0	0	0	0	k__Bacteria	p__Firmicutes	c__Clostridia	o__Clostridiales	f__unknown_Clostridiales	g__unknown_Clostridiales	s__unknown_Clostridiales
6ad01d3f16876d7a5e16099398102ebf	0	0	0	0.00800427	0	0	0	0	0	0	0	0	0	0	0	0	0	0	0	0	0	0	0	0	0	0	0	0	0	0	0	0	k__Bacteria	p__Bacteroidetes	c__Bacteroidia	o__Bacteroidales	f__S24-7	g__unknown_S24-7	s__unknown_S24-7
6aeede4c541f6ced4e20c229e0f760f6	0	0	0	0	0	0	0	0	0	0	0	0	0	0	0	0	0	0.00800427	0	0	0	0	0	0	0	0	0	0	0	0	0	0	k__Bacteria	p__Firmicutes	c__Clostridia	o__Clostridiales	f__Lachnospiraceae	g__unknown_Lachnospiraceae	s__unknown_Lachnospiraceae
6b23d2ae5a97386609c693b92d11af5e	0	0	0	0	0	0	0	0	0	0	0	0	0	0	0	0	0	0	0	0	0	0.0133404	0	0	0	0	0	0	0	0	0	0	k__Bacteria	p__Verrucomicrobia	c__Verrucomicrobiae	o__Verrucomicrobiales	f__Verrucomicrobiaceae	g__Akkermansia	s__Akkermansia muciniphila
6b41afc2c8acbeb0cfe99b2229fffb45	0	0	0	0	0	0	0	0	0	0	0	0	0	0	0	0	0	0	0	0	0	0	0	0	0	0	0	0.00533618	0	0	0	0	k__Bacteria	p__Firmicutes	c__Bacilli	o__Lactobacillales	f__Lactobacillaceae	g__Lactobacillus	s__Lactobacillus hamsteri
6b4f0df11fa3a7d49fb94182356a20a6	0	0	0	0	0.00266809	0	0	0	0	0	0	0	0	0	0	0	0	0	0	0	0	0	0	0	0	0	0	0	0	0	0	0	k__Bacteria	p__Proteobacteria	c__Deltaproteobacteria	o__Desulfovibrionales	f__Desulfovibrionaceae	g__Desulfovibrio	s__Desulfovibrio C21_c20
6b5b38e44eee5110026d89782126eb49	0.128068	0.0987193	0.029349	0.0613661	0.029349	0.208111	0	0.0480256	0	0	0	0	0	0	0	0	0	0	0	0	0	0	0	0	0	0	0	0	0	0	0	0	k__Bacteria	p__Firmicutes	c__Erysipelotrichi	o__Erysipelotrichales	f__Erysipelotrichaceae	g__Anaerorhabdus	s__Anaerorhabdus furcosa
6b6a594e5c5cf9fbf4dc653820dc8fc2	0	0	0	0	0	0	0	0	0	0	0	0	0	0	0	0	0	0	0	0	0	0.0133404	0	0	0	0	0	0	0	0	0	0	k__Bacteria	p__Bacteroidetes	c__Bacteroidia	o__Bacteroidales	f__unknown_Bacteroidales	g__unknown_Bacteroidales	s__unknown_Bacteroidales
6b7cf7335f4273f1bba8f1ee0974c1f4	0	0	0	0	0	0	0	0	0	0	0	0	0	0	0	0	0	0	0	0	0	0	0	0	0.0533618	0	0	0	0	0	0	0	k__Bacteria	p__Firmicutes	c__Clostridia	o__Clostridiales	f__Lachnospiraceae	g__unknown_Lachnospiraceae	s__unknown_Lachnospiraceae
6bb187d16df766e9a6231b92e7bb1b91	0	0	0	0	0	0	0	0	0	0	0	0	0	0	0	0	0	0.0213447	0	0	0	0	0	0	0	0	0	0	0	0	0	0	k__Bacteria	p__Proteobacteria	c__Epsilonproteobacteria	o__Campylobacterales	f__Helicobacteraceae	g__Helicobacter	s__Helicobacter
6c6bcbdddd42c585b011f67b0e2cbffa	0	0	0	0	0	0	0.0133404	0	0	0	0	0	0	0	0	0	0	0	0	0	0	0	0	0	0	0	0	0	0	0	0	0	k__Bacteria	p__Bacteroidetes	c__Bacteroidia	o__Bacteroidales	f__unknown_Bacteroidales	g__unknown_Bacteroidales	s__unknown_Bacteroidales
6c8bbb688bfc87bc24366ac0cec14032	0	0	0	0	0	0	0	0	0	0	0	0	0	0	0	0	0	0	0	0	0	0	0	0	0	0	0	0	0	0	0	0.00266809	k__Bacteria	p__Firmicutes	c__Clostridia	o__Clostridiales	f__unknown_Clostridiales	g__unknown_Clostridiales	s__unknown_Clostridiales
6c8e6bcca4f63f167d9e592d8e910baf	0	0	0	0	0	0	0	0	0	0	0	0	0	0	0	0	0	0	0	0	0	0	0	0	0	0.00266809	0	0	0	0	0	0	k__Bacteria	p__Bacteroidetes	c__Bacteroidia	o__Bacteroidales	f__unknown_Bacteroidales	g__unknown_Bacteroidales	s__unknown_Bacteroidales
6c978a10fbabe48c5c766ceaad88f946	0	0	0	0	0	0.0213447	0	0	0	0	0	0	0	0	0	0	0	0	0	0	0	0	0	0	0	0	0	0	0	0	0	0	k__Bacteria	p__Firmicutes	c__Bacilli	o__Lactobacillales	f__Lactobacillaceae	g__unknown_Lactobacillaceae	s__unknown_Lactobacillaceae
6ca59b3ec7023019df49b0693d6cf709	0.651014	0.384205	0	0.277481	0.376201	0.0373533	0	0.088047	0	0	0	0	0	0	0	0	0	0	0	0	0	0	0	0	0	0	0	0	0	0	0	0	k__Bacteria	p__Firmicutes	c__Clostridia	o__Clostridiales	f__Lachnospiraceae	g__unknown_Lachnospiraceae	s__unknown_Lachnospiraceae
6cbbd533e9f605d9a58ae6c1e21377b8	0	0	0	0	0	0	0	0	0	0	0	0	0.029349	1.02455	0	0	0.186766	0.109392	0	0.00800427	1.03789	0.213447	0.0960512	0.0346852	0	0	0	0.344184	0	0	0	0	k__Bacteria	p__Firmicutes	c__Clostridia	o__Clostridiales	f__Lachnospiraceae	g__Dorea	s__Dorea longicatena
6ce00768a6510b44e161464d2d61985a	0	0	0	0	0	0	0	0	0	0	0	0	0	0	0.0346852	0	0	0	0	0	0	0	0	0	0	0	0	0	0	0	0	0	k__Bacteria	p__Firmicutes	c__Clostridia	o__Clostridiales	f__unknown_Clostridiales	g__unknown_Clostridiales	s__unknown_Clostridiales
6d0c6a62d349303ffaa254600404fe61	0	0	0	0	0	0	0	0	0	0	0	0	0	0	0	0	0	0	0	0	0	0	0	0	0	0	0	0	0.00266809	0	0	0	k__Bacteria	p__Firmicutes	c__Clostridia	o__Clostridiales	f__Lachnospiraceae	g__Ruminococcus	s__Ruminococcus lactaris
6d33cec5068ae6b0f7a748c615cbe323	0.0480256	0.213447	0	0.0827108	0.0960512	0	0.0747065	0	0	0	0	0	0	0	0	0	0	0	0	0	0	0	0	0	0	0	0	0	0	0	0	0	k__Bacteria	p__Firmicutes	c__Clostridia	o__Clostridiales	f__Lachnospiraceae	g__unknown_Lachnospiraceae	s__unknown_Lachnospiraceae
6d66f2495d8f1e746ead60fa1ea60a5a	0	0	0	0.0160085	0	0	0	0	0.0266809	0.0106724	0	0.0213447	0.029349	0.0133404	0.090715	0.0453575	0	0	0.0506937	0.0640342	0.0346852	0	0	0	0.0213447	0	0.0266809	0.0106724	0.0560299	0.0160085	0	0.0240128	k__Bacteria	p__Firmicutes	c__Clostridia	o__Clostridiales	f__Ruminococcaceae	g__unknown_Ruminococcaceae	s__unknown_Ruminococcaceae
6df2b02e81ec5c3e44f42f5f5d73e7a0	0.309498	0	0.176094	0.0533618	0	0	0.0106724	0.22412	0	0	0	0.0640342	0.117396	0.701708	0.0613661	0	0	0	0.1254	0	0	0.0613661	0	0.029349	0	0	0.106724	0.0613661	0.154749	0.0480256	0	0	k__Bacteria	p__Firmicutes	c__Clostridia	o__Clostridiales	f__Lachnospiraceae	g__unknown_Lachnospiraceae	s__unknown_Lachnospiraceae
6e0dafc20ca4e14371582864e1ce41b6	0	0	0	0	0	0	0	0	0	0	0	0	0	0.0400213	0	0	0	0	0	0	0	0	0	0	0	0	0	0	0	0	0	0	k__Bacteria	p__Firmicutes	c__Clostridia	o__Clostridiales	f__Lachnospiraceae	g__unknown_Lachnospiraceae	s__unknown_Lachnospiraceae
6e23ddf70b3204dff43d2127d8390a22	0	0	0	0	0	0	0	0	0	0	0	0	0	0	0	0	0	0	0	0	0	0	0.029349	0	0	0	0	0	0	0	0	0	k__Bacteria	p__Firmicutes	c__Clostridia	o__Clostridiales	f__Lachnospiraceae	g__unknown_Lachnospiraceae	s__unknown_Lachnospiraceae
6e29f3bb702349b11231d1a62dff7586	0	0	0	0	0	0	0	0	0	0	0	0	0	0	0	0	0.029349	0	0	0	0	0	0	0	0	0	0	0	0	0	0	0	k__Bacteria	p__Firmicutes	c__Clostridia	o__Clostridiales	f__unknown_Clostridiales	g__unknown_Clostridiales	s__unknown_Clostridiales
6e2b9dec526db8b8ead9e682232ede07	0	0	0	0	0	0	0	0	0	0	0	0	0	0	0.00266809	0	0	0	0	0	0	0	0	0	0	0	0	0	0	0	0	0	k__Bacteria	p__Deferribacteres	c__Deferribacteres	o__Deferribacterales	f__Deferribacteraceae	g__Mucispirillum	s__Mucispirillum schaedleri
6e613be27bbebfcce765908597ad0ccc	0	0.0213447	0	0	0.0160085	0	0	0	0.0266809	0	0	0	0.0693703	0	0.0266809	0	0.0186766	0.029349	0.0346852	0	0.0800427	0	0.0400213	0.0453575	0.0213447	0	0	0.0240128	0.0186766	0.0240128	0.0373533	0.0480256	k__Bacteria	p__Firmicutes	c__unknown_Firmicutes	o__unknown_Firmicutes	f__unknown_Firmicutes	g__unknown_Firmicutes	s__unknown_Firmicutes
6e6d4d238380ad345095556c4fb73a8f	0	0	0.00266809	0	0	0	0	0	0	0	0	0	0	0	0	0	0	0	0	0	0	0	0	0	0	0	0	0	0	0	0	0	k__Bacteria	p__Firmicutes	c__Clostridia	o__Clostridiales	f__Lachnospiraceae	g__unknown_Lachnospiraceae	s__unknown_Lachnospiraceae
6e818281cd6b55db6e284ea984d5ef80	0	0	0	0	0	0	0	0	0	0	0	0	0	0	0	0	0	0	0	0	0	0	0	0	0	0	0	0	0	0	0	0.0106724	k__Bacteria	p__Firmicutes	c__Clostridia	o__Clostridiales	f__Lachnospiraceae	g__unknown_Lachnospiraceae	s__unknown_Lachnospiraceae
6e96cf92f52d6d99089f8aaa6a8b3f51	0.0133404	0	0	0	0	0	0	0	0	0	0	0	0	0	0	0	0	0	0	0	0	0	0	0	0	0	0	0	0	0	0	0	k__Bacteria	p__Firmicutes	c__Clostridia	o__Clostridiales	f__Lachnospiraceae	g__unknown_Lachnospiraceae	s__unknown_Lachnospiraceae
6ea09d0f10d868b37d1b0080e3e251cf	0.090715	0	0	0	0	0	0	0	0	0	0	0	0	0.381537	0.0533618	0	0.245464	0	0	0	0	0	0.376201	0	0	0.229456	0	0	0	0	0	0	k__Bacteria	p__Firmicutes	c__Clostridia	o__Clostridiales	f__Lachnospiraceae	g__Clostridium	s__Clostridium
6ecae46ce1b007de7495b15a78d2bd7f	0	0	0	0	0.00533618	0	0	0	0	0	0	0	0	0	0	0	0	0	0	0	0	0	0	0	0	0	0	0	0	0	0	0	k__Bacteria	p__Firmicutes	c__Clostridia	o__Clostridiales	f__Ruminococcaceae	g__unknown_Ruminococcaceae	s__unknown_Ruminococcaceae
6ed4ac3c8d31a256b9a1b1e7a0e3e94c	0	0	0	0	0	0	0	0	0	0	0	0	0	0	0	0	0	0	0	0	0	0	0.00800427	0	0	0	0	0	0	0	0	0	k__Bacteria	p__Firmicutes	c__Clostridia	o__Clostridiales	f__unknown_Clostridiales	g__unknown_Clostridiales	s__unknown_Clostridiales
6edde21090cd00cb0d0e5c7c8f1bae9d	0.138741	0.189434	0.200107	0.205443	0.178762	0.130736	0.173426	0.114728	0.149413	0.0533618	0.088047	0.133404	0.117396	0.133404	0.0640342	0.117396	0	0	0	0	0	0	0	0	0	0	0	0	0	0	0	0	k__Bacteria	p__Bacteroidetes	c__Bacteroidia	o__Bacteroidales	f__S24-7	g__unknown_S24-7	s__unknown_S24-7
6ee2d84d3e6ba2b4fc42fbe52a2880b9	0.0853789	0	0	0	0.0320171	0	0.0266809	0	0	0	0	0	0	0	0	0	0	0	0	0	0	0	0	0	0	0	0	0	0	0	0	0	k__Bacteria	p__Firmicutes	c__Clostridia	o__Clostridiales	f__Lachnospiraceae	g__Ruminococcus	s__Ruminococcus lactaris
6ef10245d8987cfac998c58740eceac5	0	0	0	0	0	0	0	0	0.0346852	0	0	0	0	0	0	0	0	0	0	0	0	0	0	0	0	0	0	0	0	0	0	0	k__Bacteria	p__Actinobacteria	c__Coriobacteriia	o__Coriobacteriales	f__Coriobacteriaceae	g__Paraeggerthella	s__Paraeggerthella hongkongensis
6effddc9092e14a5a8a2fb4788979c91	0	0	0	0	0	0	0.0106724	0	0	0	0	0	0	0	0	0.00533618	0	0	0	0	0	0	0	0	0	0.00533618	0	0	0	0	0	0	k__Bacteria	p__Firmicutes	c__Clostridia	o__Clostridiales	f__Ruminococcaceae	g__Clostridium	s__Clostridium methylpentosum
6f280337cdfe5efd1777b4638388dd35	0	0	0	0.00800427	0	0.0106724	0	0	0	0	0	0	0	0	0	0	0	0	0	0	0	0	0	0	0	0	0	0	0	0	0	0	k__Bacteria	p__Firmicutes	c__Clostridia	o__Clostridiales	f__Peptostreptococcaceae	g__unknown_Peptostreptococcaceae	s__unknown_Peptostreptococcaceae
6f340533c2a9b903e9649819823f72c1	0	0	0	0.00533618	0	0	0	0	0	0	0	0	0	0	0	0	0	0.00266809	0	0	0	0	0	0	0	0	0	0	0	0	0	0	k__Bacteria	p__Bacteroidetes	c__Bacteroidia	o__Bacteroidales	f__S24-7	g__unknown_S24-7	s__unknown_S24-7
6f6f193ff41aa82558dc8c1bae3e58cf	0	0	0	0	0	0	0	0	0	0	0	0	0	0	0	0	0	0	0	0	0	0	0	0	0	0	0	0	0	0.00266809	0	0	k__Bacteria	p__Firmicutes	c__Clostridia	o__Clostridiales	f__Lachnospiraceae	g__unknown_Lachnospiraceae	s__unknown_Lachnospiraceae
6f7672819969b0ad79e5b66716ad1045	0.0960512	0.0800427	0	0	0	0.0106724	0.0186766	0.0533618	0	0.0560299	0.029349	0	0.029349	0	0.00266809	0	0	0	0	0	0	0	0	0	0.0133404	0.0373533	0.0346852	0	0	0	0	0	k__Bacteria	p__Firmicutes	c__Clostridia	o__Clostridiales	f__Ruminococcaceae	g__Clostridium	s__Clostridium methylpentosum
6f920fc648f79d001d2e3c56fec90043	0	0	0	0.00533618	0	0	0	0	0	0.0213447	0	0	0	0	0	0	0	0	0.00266809	0	0	0	0.00533618	0	0	0	0	0	0	0	0	0	k__Bacteria	p__Firmicutes	c__Clostridia	o__Clostridiales	f__Ruminococcaceae	g__Clostridium	s__Clostridium
6fab4ce970f20516cd3980cfe0d6c8e3	0	0	0.0320171	0.0667022	0.0106724	0	0.090715	0	0.0480256	0	0	0.029349	0	0	0.0506937	0.0560299	0	0	0	0	0	0	0	0	0	0	0.0453575	0	0	0	0	0	k__Bacteria	p__Firmicutes	c__Clostridia	o__Clostridiales	f__Ruminococcaceae	g__unknown_Ruminococcaceae	s__unknown_Ruminococcaceae
6fe8a549fabb5a6e82ed49c054c6a5c4	0	0	0	0	0	0	0.00533618	0	0	0	0	0	0	0	0	0	0	0	0	0	0	0	0	0.0186766	0	0	0	0	0	0	0	0	k__Bacteria	p__Firmicutes	c__Clostridia	o__Clostridiales	f__Ruminococcaceae	g__unknown_Ruminococcaceae	s__unknown_Ruminococcaceae
6fff41eecce96fa842bc03aac8db95d8	0.0853789	0.104055	0.152081	0.205443	0.128068	0.426894	0.274813	0.136073	0.635005	0.659018	0	0.325507	0	0.149413	0.0720384	0	0	0.11206	0.0346852	0.304162	0.213447	0	0.130736	0	0.149413	0	0	0.23746	0.0133404	0.213447	0.30683	1.19264	k__Bacteria	p__Firmicutes	c__Clostridia	o__Clostridiales	f__Ruminococcaceae	g__Clostridium	s__Clostridium
701ecbbb3059b7f7a281b6537b1be02f	0	0	0	0	0	0	0	0	1.01121	0.840448	1.46478	1.08324	1.33404	0.088047	2.49466	0.747065	0	0.578975	0.821772	0.760406	0	0.808431	0.0613661	0	1.49413	2.1238	1.69691	1.02721	0	1.71291	2.07577	0	k__Bacteria	p__Firmicutes	c__Clostridia	o__Clostridiales	f__Lachnospiraceae	g__unknown_Lachnospiraceae	s__unknown_Lachnospiraceae
70251b78e6237376ae158097e8fc9a6d	0	0	0	0.202775	0.058698	0	0.0720384	0.0853789	0	0.0133404	0	0.30683	0	0.253469	0	0.149413	0.162753	0.149413	0	0	0	0	0.210779	0	0.378869	0.186766	0	0.213447	0.384205	0.0160085	0.242796	0.128068	k__Bacteria	p__Firmicutes	c__Clostridia	o__Clostridiales	f__Lachnospiraceae	g__Clostridium	s__Clostridium
702b6eca29ee60fe4a8fb5abac040f6e	0.0667022	1.06457	0.117396	0.245464	0	0	0.178762	0	0.130736	0.720384	0	0.178762	0.0533618	0.360192	0	0.47492	0.274813	0.344184	0	0.178762	1.45411	0.210779	0	0.178762	0	0	0.971185	0	1.65422	0	0	0	k__Bacteria	p__Firmicutes	c__Clostridia	o__Clostridiales	f__Lachnospiraceae	g__Dorea	s__Dorea longicatena
7030d86d39ea5e8759f4701f660a9e39	0	0.0346852	0	0	0	0	0	0	0	0	0	0	0	0	0	0	0	0	0	0	0	0	0	0	0	0	0	0	0	0	0	0	k__Bacteria	p__Firmicutes	c__Clostridia	o__Clostridiales	f__Lachnospiraceae	g__unknown_Lachnospiraceae	s__unknown_Lachnospiraceae
703a235be689689d38433597d3441926	0	0	0	0	0	0	0	0	0	0	0	0	0	0	0	0	0	0	0	0	0	0	0.00266809	0	0	0	0	0	0	0	0	0	k__Bacteria	p__Firmicutes	c__Clostridia	o__Clostridiales	f__Lachnospiraceae	g__unknown_Lachnospiraceae	s__unknown_Lachnospiraceae
7073660b0304adf6dfd4df37916f5feb	0.0186766	0.0160085	0.0346852	0.0133404	0.0186766	0	0	0.0160085	0.0213447	0	0	0.058698	0	0	0.0213447	0	0	0	0	0	0	0	0	0	0.0240128	0	0	0	0.0266809	0	0	0	k__Bacteria	p__Firmicutes	c__Erysipelotrichi	o__Erysipelotrichales	f__Erysipelotrichaceae	g__Anaerorhabdus	s__Anaerorhabdus furcosa
7085c49f0a13c583f910f7742111e2cb	0	0	0	0	0.0106724	0	0	0	0.154749	0	0.200107	0.165422	0.122732	0.173426	0.186766	0.173426	0.117396	0.0747065	0.0667022	0.202775	0.0160085	0.0853789	0.146745	0.0960512	0.128068	0.22412	0.210779	0.11206	0.154749	0.261473	0.178762	0.18143	k__Bacteria	p__Bacteroidetes	c__Bacteroidia	o__Bacteroidales	f__S24-7	g__unknown_S24-7	s__unknown_S24-7
70bdf84163e7fe8522dcc17647140550	0	0	0	0	0	0	0	0	0	0	0	0.0240128	0	0	0	0	0	0.0480256	0	0.0320171	0	0	0	0	0	0	0	0	0	0	0	0	k__Bacteria	p__Firmicutes	c__Clostridia	o__Clostridiales	f__Lachnospiraceae	g__unknown_Lachnospiraceae	s__unknown_Lachnospiraceae
70c3c45577374870450a770a68abbaf5	0	0	0	0	0	0	0	0	0.00266809	0	0	0	0	0	0	0	0	0	0	0	0	0	0	0	0	0	0	0	0	0	0	0	k__Bacteria	p__Firmicutes	c__Clostridia	o__Clostridiales	f__unknown_Clostridiales	g__unknown_Clostridiales	s__unknown_Clostridiales
70d8ffd6a0dcd6e5b7a16a9b51950600	0	0	0	0	0	0	0	0	0	0	0	0	0	0.00533618	0	0	0	0	0	0	0	0	0	0	0	0	0	0	0	0	0	0	k__Bacteria	p__Firmicutes	c__Clostridia	o__Clostridiales	f__Lachnospiraceae	g__Clostridium	s__Clostridium
70e445cc005ca0f07195b882cc6a9a8b	0	0	0	0	0	0	0	0	0	0	0	0	0.0613661	0	0	0	0	0	0	0	0	0	0	0	0	0	0	0	0	0	0	0	k__Bacteria	p__Firmicutes	c__Bacilli	o__Lactobacillales	f__Lactobacillaceae	g__unknown_Lactobacillaceae	s__unknown_Lactobacillaceae
710b2ba0d738fa8ade1df908c01904e8	0	0	0	0	0.00533618	0	0	0	0	0	0	0	0	0	0	0	0	0	0	0	0	0	0	0	0	0	0	0	0	0	0	0	k__Bacteria	p__Proteobacteria	c__Alphaproteobacteria	o__Rhodospirillales	f__Acetobacteraceae	g__Saccharibacter	s__Saccharibacter floricola
712c384b9ad0796d1086e73247a9ea48	0	0	0	0	0	0	0	0	0	0	0	0	0	0	0	0	0	0	0	0	0.00800427	0	0	0	0	0	0	0	0	0	0	0	k__Bacteria	p__Firmicutes	c__Clostridia	o__Clostridiales	f__Lachnospiraceae	g__Defluviitalea	s__Defluviitalea saccharophila
715898bcdd8455478d0ca6a85de6ec4e	0	0	0	0	0	0	0	0	0	0	0	0	0	0	0	0	0	0	0	0	0	0	0	0	0	0	0	0.00533618	0	0	0	0	k__Bacteria	p__Firmicutes	c__Clostridia	o__Clostridiales	f__Ruminococcaceae	g__Clostridium	s__Clostridium methylpentosum
7175c81f5da92016a0be919e1b2ca665	0	0	0	0	0	0	0	0	0	0	0	0.00533618	0	0	0	0	0	0	0	0	0	0	0	0	0	0	0	0	0	0	0	0	k__Bacteria	p__Bacteroidetes	c__Bacteroidia	o__Bacteroidales	f__Prevotellaceae	g__Prevotella	s__Prevotella
718e5577dbebb9d1181922c05e30d01e	0.0106724	0	0	0	0	0	0	0	0	0	0	0	0	0	0	0	0	0	0	0	0	0	0	0	0	0	0	0	0	0	0	0	k__Bacteria	p__Bacteroidetes	c__Bacteroidia	o__Bacteroidales	f__S24-7	g__unknown_S24-7	s__unknown_S24-7
719370de642d939ca8736784ea60cfbe	0	0	0	0	0	0	0	0	0	0	0	0	0.819104	0	0	0	0	0	0	0	0	0	0	0	0	0	0	0	0	0	0	0	k__Bacteria	p__Firmicutes	c__Clostridia	o__Clostridiales	f__Lachnospiraceae	g__Lachnospira	s__Lachnospira pectinoschiza
71a24e49fa2369dd9a09481313112513	0.0400213	0.0213447	0.120064	0.0533618	0.186766	0.117396	0.0426894	0.0827108	0.0480256	0	0	0	0	0	0	0	0.341515	0.0747065	0.528282	0.162753	0.23746	0	0.272145	1.07257	0	0	0	0	0	0	0	0	k__Bacteria	p__Firmicutes	c__Clostridia	o__Clostridiales	f__Ruminococcaceae	g__unknown_Ruminococcaceae	s__unknown_Ruminococcaceae
71a2b233b08875e6fecac71d9771715a	0.130736	0.114728	0	0	0.165422	0	0.0747065	0	0.088047	0	0	0.117396	0	0	0	0	0	0	0.0827108	0	0	0	0	0.058698	0.157417	0.136073	0	0.170758	0	0	0.0667022	0.0800427	k__Bacteria	p__Firmicutes	c__Bacilli	o__Bacillales	f__Bacillaceae	g__unknown_Bacillaceae	s__unknown_Bacillaceae
71b0c30493fb2e2765718f6ce7277ba5	0	0	0	0	0.0186766	0	0	0.0213447	0	0	0	0	0.0266809	0	0	0	0.0240128	0	0	0	0	0	0	0	0	0	0	0.0266809	0	0	0	0	k__Bacteria	p__Firmicutes	c__Clostridia	o__Clostridiales	f__Lachnospiraceae	g__Butyrivibrio	s__Butyrivibrio crossotus
71b9d960935874bb53de8df5c9c1e818	0.101387	0.0960512	0.0827108	0.104055	0.0773746	0.0960512	0.109392	0.0960512	0.0533618	0.216115	0.0693703	0.0373533	0.0960512	0.090715	0.0560299	0.0560299	0.0640342	0.0613661	0.029349	0.0613661	0.133404	0.117396	0.0506937	0.141409	0.0747065	0.0613661	0.0533618	0.0747065	0.0960512	0.0560299	0.0773746	0.0720384	k__Bacteria	p__Bacteroidetes	c__Bacteroidia	o__Bacteroidales	f__unknown_Bacteroidales	g__unknown_Bacteroidales	s__unknown_Bacteroidales
71d6155e8bd9c9052cd7d8bfb6bead1a	0	0	0	0	0	0	0	0	0	0	0	0	0	0	0	0	0	0	0	0	0	0	0	0	0	0.0320171	0	0	0	0	0	0	k__Bacteria	p__Firmicutes	c__Clostridia	o__Clostridiales	f__unknown_Clostridiales	g__unknown_Clostridiales	s__unknown_Clostridiales
720ddad27bb8642c0544406714ba397e	0	0	0	0	0	0	0	0	0.0186766	0	0	0	0	0	0	0	0	0	0	0	0	0	0	0	0	0	0	0	0	0	0	0	k__Bacteria	p__Bacteroidetes	c__Bacteroidia	o__Bacteroidales	f__unknown_Bacteroidales	g__unknown_Bacteroidales	s__unknown_Bacteroidales
722c7afb7a175f4620b271c730dcde66	0	0	0	0	0	0	0	0	0	0	0	0	0	0	0	0.00533618	0	0	0	0.00533618	0	0	0	0	0	0	0	0	0	0	0	0.00533618	k__Bacteria	p__Firmicutes	c__Clostridia	o__Clostridiales	f__Ruminococcaceae	g__Clostridium	s__Clostridium
723a156b9444140c5e38e1a511af6a4f	0.282818	0.136073	0.0400213	0.133404	0.0160085	0	0	0.0640342	0	0	0	0	0	0	0	0	0	0.621665	0.18143	0.232124	0.0186766	0.408218	0.162753	0.202775	0.290822	0	0	0.136073	0.341515	0	0	0.242796	k__Bacteria	p__Firmicutes	c__Clostridia	o__Clostridiales	f__Lachnospiraceae	g__unknown_Lachnospiraceae	s__unknown_Lachnospiraceae
7252cff2ec91c610c686e6e253a8c520	0	0.0266809	0.0133404	0	0	0	0	0	0.0373533	0	0	0	0.0506937	0	0	0	0	0	0	0	0	0	0	0	0	0	0	0	0	0	0	0	k__Bacteria	p__Bacteroidetes	c__Bacteroidia	o__Bacteroidales	f__S24-7	g__unknown_S24-7	s__unknown_S24-7
727a32411896cef675180d48c063f3ec	0	0	0	0	0	0	0	0	0	0	0	0	0.0426894	0.0186766	0	0	0	0	0	0	0	0	0	0	0	0	0	0.0133404	0	0	0	0	k__Bacteria	p__Firmicutes	c__Clostridia	o__Clostridiales	f__unknown_Clostridiales	g__unknown_Clostridiales	s__unknown_Clostridiales
72a3747f866727c920f07a0b9b4c94e5	0	0	0	0	0	0	0.00266809	0	0	0	0	0	0	0	0	0	0	0	0	0	0	0	0	0	0	0	0	0	0	0	0	0	k__Bacteria	p__Firmicutes	c__Bacilli	o__Bacillales	f__Bacillaceae	g__unknown_Bacillaceae	s__unknown_Bacillaceae
72dbe10497195cf3176b11780c94538d	0	0	0	0	0	0	0	0	0	0	0	0	0	0	0	0	0.0106724	0	0	0	0	0	0	0	0	0	0	0	0	0	0	0	k__Bacteria	p__Firmicutes	c__Clostridia	o__Clostridiales	f__Lachnospiraceae	g__unknown_Lachnospiraceae	s__unknown_Lachnospiraceae
72ddc393bb4105e36a181494e05341af	0	0	0	0	0	0	0	0	0	0	0	0	0	0	0	0	0	0	0	0	0	0	0	0	0	0	0	0.00266809	0	0	0	0	k__Bacteria	p__Firmicutes	c__Clostridia	o__Clostridiales	f__Lachnospiraceae	g__unknown_Lachnospiraceae	s__unknown_Lachnospiraceae
73070ab0bf89f7489c80790de1951694	0	0	0	0	0	0	0	0	0	0	0	0	0	0	0	0	0	0	0	0	0	0	0	0	0.00800427	0	0	0	0	0	0	0	k__Bacteria	p__Firmicutes	c__Clostridia	o__Clostridiales	f__Lachnospiraceae	g__Lachnospira	s__Lachnospira pectinoschiza
7322a62d13f73ae6b41c8dc758e1a34a	0.141409	0	0.0853789	0.261473	0	0.0853789	0.0506937	0.245464	0	0	0	0	0	0	0.0240128	0	0	0	0	0	0	0	0	0	0	0	0	0	0.0133404	0.0240128	0	0	k__Bacteria	p__Firmicutes	c__Clostridia	o__Clostridiales	f__unknown_Clostridiales	g__unknown_Clostridiales	s__unknown_Clostridiales
733054c4a730dc498c8b9f3bbae15e57	0	0	0	0	0	0	0	0	0	0	0	0	0	0	0	0	0	0	0	0	0	0	0	0	0	0	0	0.0186766	0	0	0	0.0133404	k__Bacteria	p__Firmicutes	c__Clostridia	o__Clostridiales	f__unknown_Clostridiales	g__unknown_Clostridiales	s__unknown_Clostridiales
733a9175d342b3be2bdf7c782ff0f9c0	0	0	0	0	0	0	0	0	0	0	0	0	0	0	0	0	0	0	0	0	0	0	0.00266809	0	0	0	0	0	0	0	0	0	k__Bacteria	p__Bacteroidetes	c__Bacteroidia	o__Bacteroidales	f__S24-7	g__unknown_S24-7	s__unknown_S24-7
73402b030d8ba1c6b1760523ee52c38d	0	0	0	0	0	0	0	0	0	0.0133404	0	0	0	0	0	0	0	0	0	0	0	0	0	0	0	0	0	0	0	0	0	0	k__Bacteria	p__Firmicutes	c__Bacilli	o__Lactobacillales	f__Lactobacillaceae	g__unknown_Lactobacillaceae	s__unknown_Lactobacillaceae
734ba6f4b14fa876bcb6afcb12921512	0	0	0	0	0	0	0	0	0	0	0	0	0	0	0	0	0	0	0	0.00533618	0	0	0	0	0	0	0	0	0	0	0	0	k__Bacteria	p__Firmicutes	c__Clostridia	o__Clostridiales	f__Ruminococcaceae	g__Clostridium	s__Clostridium
734cec6efabcc1eb790d6a32934ee802	0	0	0	0	0	0	0	0	0	0	0	0	0	0	0	0	0	0	0	0	0	0	0	0	0.0346852	0	0	0	0	0	0	0	k__Bacteria	p__Firmicutes	c__Clostridia	o__Clostridiales	f__Lachnospiraceae	g__Clostridium	s__Clostridium
7352a98140bec5f407298ad06f225f79	0.00266809	0	0	0	0	0	0	0	0	0	0	0	0	0	0	0	0	0	0	0	0	0	0	0	0	0	0	0	0	0	0	0	k__Bacteria	p__Firmicutes	c__Clostridia	o__Clostridiales	f__Lachnospiraceae	g__unknown_Lachnospiraceae	s__unknown_Lachnospiraceae
736f6a8c509c7718538debaf71636ef9	0	0	0	0	0	0	0	0	0	0	0	0	0	0	0	0	0	0	0	0	0.0987193	0	0	0	0	0	0	0	0	0	0	0	k__Bacteria	p__Firmicutes	c__Clostridia	o__Clostridiales	f__Lachnospiraceae	g__unknown_Lachnospiraceae	s__unknown_Lachnospiraceae
73955b2dc89299a27fb8814f010d7cd2	0	0.114728	0	0.0426894	0	0.234792	0.0320171	0	0	0	0	0	0	0	0	0	0	0	0	0	0	0	0	0	0	0	0	0	0	0	0	0	k__Bacteria	p__Firmicutes	c__Clostridia	o__Clostridiales	f__unknown_Clostridiales	g__unknown_Clostridiales	s__unknown_Clostridiales
7399577e909fa120b5fc61fe05db998f	0	0	0	0	0	0	0.00533618	0	0	0	0	0	0	0	0	0	0	0	0	0	0	0	0	0	0	0	0	0	0	0	0	0	k__Bacteria	p__Firmicutes	c__Bacilli	o__unknown_Bacilli	f__unknown_Bacilli	g__unknown_Bacilli	s__unknown_Bacilli
739dc509a6ae7c940798ef353a85588a	0	0	0	0	0	0	0	0	0	0	0	0	0	0	0	0	0	0	0	0.0346852	0	0	0	0	0	0	0	0	0	0	0	0	k__Bacteria	p__Firmicutes	c__Clostridia	o__Clostridiales	f__Lachnospiraceae	g__unknown_Lachnospiraceae	s__unknown_Lachnospiraceae
73d2f8f620f97366dfbf66a1c753d9a6	0.0160085	0	0	0	0	0	0	0	0	0	0	0	0	0	0	0	0	0	0	0	0	0	0	0	0	0	0	0	0	0	0	0	k__Bacteria	p__Firmicutes	c__Bacilli	o__Lactobacillales	f__unknown_Lactobacillales	g__unknown_Lactobacillales	s__unknown_Lactobacillales
73da984e7cee6ccfd02ea1a56d4f8285	0	0	0	0	0	0	0	0	0	0	0	0	0	0	0	0	0	0	0	0	0	0	0	0	0	0.00800427	0	0	0	0	0	0	k__Bacteria	p__Proteobacteria	c__Deltaproteobacteria	o__Desulfovibrionales	f__Desulfovibrionaceae	g__Desulfovibrio	s__Desulfovibrio C21_c20
7424f39987c11eaa188c5ac63b1293b8	0	0	0	0	0.0320171	0	0	0	0.133404	0	0.245464	0.138741	0.0960512	0.256137	0.106724	0.0960512	0.173426	0.0960512	0.11206	0.178762	0.109392	0.136073	0.106724	0.189434	0.154749	0.248132	0.173426	0.154749	0.0720384	0.194771	0.0613661	0.106724	k__Bacteria	p__Bacteroidetes	c__Bacteroidia	o__Bacteroidales	f__S24-7	g__unknown_S24-7	s__unknown_S24-7
74708fdb2f23aa73a92938b768bc6951	0	0	0	0.0186766	0	0	0.0346852	0	0	0	0	0	0	0	0	0	0	0	0	0	0	0	0	0	0	0	0	0	0	0	0	0	k__Bacteria	p__Firmicutes	c__Bacilli	o__Lactobacillales	f__Lactobacillaceae	g__Pediococcus	s__Pediococcus
74737816e8cb5f69bc48160d724c65c9	0	0	0	0	0	0	0	0	0	0	0	0	0	0	0	0	0	0.00533618	0	0	0	0	0	0	0	0	0	0	0	0	0	0	k__Bacteria	p__Bacteroidetes	c__Bacteroidia	o__Bacteroidales	f__S24-7	g__unknown_S24-7	s__unknown_S24-7
748e437b92eb46981f6444d3eef91e10	0	0	0	0	0	0	0	0	0	0	0	0	0	0	0	0	0	0	0	0	0	0	0.0373533	0	0	0	0	0	0	0	0	0	k__Bacteria	p__Firmicutes	c__Clostridia	o__Clostridiales	f__Lachnospiraceae	g__unknown_Lachnospiraceae	s__unknown_Lachnospiraceae
74a7bb98361c1c3fd06e3e72d4cb14a6	0	0	0.0160085	0	0	0	0	0	0	0	0	0	0	0	0	0	0	0	0	0	0	0	0	0	0	0	0	0	0	0	0	0	k__Bacteria	p__Firmicutes	c__Clostridia	o__Clostridiales	f__Lachnospiraceae	g__unknown_Lachnospiraceae	s__unknown_Lachnospiraceae
74c94ff1a4ae30f320ecf891ffe7ec21	0.0720384	0.0240128	0	0.0613661	0.0400213	0.0186766	0	0.157417	0.117396	0.186766	0	0	0	0.00800427	0	0.0266809	0.0506937	0	0.0186766	0.0266809	0	0.0613661	0	0	0.186766	0	0	0	0	0.0373533	0.104055	0.0800427	k__Bacteria	p__Firmicutes	c__Clostridia	o__Clostridiales	f__Lachnospiraceae	g__unknown_Lachnospiraceae	s__unknown_Lachnospiraceae
74d8e327c455e92486eb163587373bec	0	0	0	0	0	0	0	0	0	0	0	0	0	0.0133404	0	0	0	0	0	0	0	0	0	0	0	0	0	0	0	0	0	0	k__Bacteria	p__Firmicutes	c__Bacilli	o__Lactobacillales	f__Lactobacillaceae	g__Pediococcus	s__Pediococcus
74e579db058b098c56158f78ba402aa3	0	0	0	0	0	0	0.0106724	0	0	0	0	0	0	0	0	0	0	0	0	0	0	0	0	0	0	0	0	0	0	0	0	0	k__Bacteria	p__Firmicutes	c__Clostridia	o__Clostridiales	f__Ruminococcaceae	g__unknown_Ruminococcaceae	s__unknown_Ruminococcaceae
753e9a9efbcd7a127bfbafbc79c055cf	0.0106724	0	0	0	0	0	0	0	0	0	0	0	0	0.00266809	0	0	0	0	0	0	0.0133404	0	0	0	0	0.0106724	0	0	0	0	0.0106724	0	k__Bacteria	p__Actinobacteria	c__Coriobacteriia	o__Coriobacteriales	f__Coriobacteriaceae	g__unknown_Coriobacteriaceae	s__unknown_Coriobacteriaceae
75422eba06cda4b77ace01fbb56bc814	0	0	0	0	0	0	0.00533618	0	0	0	0	0	0	0	0	0	0	0	0	0	0	0	0	0	0	0	0	0	0	0	0	0	k__Bacteria	p__Firmicutes	c__Bacilli	o__Bacillales	f__unknown_Bacillales	g__unknown_Bacillales	s__unknown_Bacillales
75582f712c64593692380a7f37f1f78e	0	0	0.109392	0	0	0	0	0	0.618997	0.242796	0	0.280149	0	0	0.789755	0.160085	0	0.370864	0	0.216115	0	0.264141	0.130736	0	0	0.397545	0.0987193	0	0	0.184098	0	0	k__Bacteria	p__Firmicutes	c__Clostridia	o__Clostridiales	f__Lachnospiraceae	g__unknown_Lachnospiraceae	s__unknown_Lachnospiraceae
7583fa034bbd85ffa9a6859e99a36af6	0	0	0	0	0	0	0	0	0	0	0	0	0	0	0	0	0	0	0	0	0	0	0.00800427	0	0	0	0	0	0	0	0	0	k__Bacteria	p__Proteobacteria	c__Epsilonproteobacteria	o__Campylobacterales	f__Helicobacteraceae	g__Helicobacter	s__Helicobacter
75b02b946450b5141e0eac278a0e9f31	0.640342	0.40555	0.41889	0.594984	0.592316	0.298826	0.413554	0.384205	0.106724	0.210779	0.0667022	0.152081	0.229456	0.170758	0.0106724	0.0400213	0.226788	0.200107	0.245464	0.138741	0.216115	0.170758	0.117396	0.248132	0.128068	0	0.1254	0.136073	0.0853789	0.0533618	0.0747065	0.0960512	k__Bacteria	p__Bacteroidetes	c__Bacteroidia	o__Bacteroidales	f__S24-7	g__unknown_S24-7	s__unknown_S24-7
75d8dd4cfef42f669c44ff6609ee7cfd	0	0	0	0	0	0	0	0	0	0	0	0	0	0	0	0	0	0	0	0	0	0	0	0	0.00266809	0	0	0	0	0	0	0	k__Bacteria	p__Bacteroidetes	c__Bacteroidia	o__Bacteroidales	f__Porphyromonadaceae	g__unknown_Porphyromonadaceae	s__unknown_Porphyromonadaceae
75f1e487dcc1159443d850a50854869b	0	0	0	0	0	0	0	0	0.344184	0	0.162753	0.2508	0.0960512	0.144077	0	0.344184	0	0	0	0	0	0	0	0	0.130736	0.416222	0.266809	0.653682	0.184098	0.226788	0.229456	0.114728	k__Bacteria	p__Firmicutes	c__Clostridia	o__Clostridiales	f__Clostridiaceae	g__Clostridium	s__Clostridium disporicum
7603615ee5de6c350b6782671eb2b90a	0.280149	0.136073	0.205443	0.160085	0.0933831	0.154749	0.197439	0.22412	0.178762	0.34952	0.18143	0.213447	0.0960512	0.226788	0.058698	0.232124	0	0	0	0	0	0	0	0	0	0	0	0	0.213447	0	0	0	k__Bacteria	p__Bacteroidetes	c__Bacteroidia	o__Bacteroidales	f__S24-7	g__unknown_S24-7	s__unknown_S24-7
7642e67309e14fe0d9ba5b04d62e8c53	0	0	0	0	0	0	0	0.00266809	0	0	0	0	0	0	0	0	0	0	0	0	0	0	0	0	0	0	0	0	0	0	0	0	k__Bacteria	p__Firmicutes	c__Clostridia	o__Clostridiales	f__Lachnospiraceae	g__unknown_Lachnospiraceae	s__unknown_Lachnospiraceae
76487a619c0160ab9cfd9d711f649b66	0	0	0	0	0	0	0	0	0	0	0	0	0	0	0	0	0	0	0	0	0	0	0	0	0	0.00533618	0	0	0	0	0	0	k__Bacteria	p__Bacteroidetes	c__Bacteroidia	o__Bacteroidales	f__unknown_Bacteroidales	g__unknown_Bacteroidales	s__unknown_Bacteroidales
7657bc5bd43abb1c97114b7fd84a8859	0	0	0	0.0533618	0	0	0	0.0213447	0	0	0	0	0	0	0	0	0	0	0	0	0	0	0	0	0	0	0	0	0	0	0	0	k__Bacteria	p__Firmicutes	c__Clostridia	o__Clostridiales	f__Lachnospiraceae	g__unknown_Lachnospiraceae	s__unknown_Lachnospiraceae
765f569dfe6d3e5ba5660a787c2465aa	0.0453575	0.0853789	0.0346852	0	0.0773746	0.0827108	0.0480256	0.0480256	0	0	0	0	0	0	0	0	0	0	0	0	0	0	0	0	0	0	0	0	0	0	0	0	k__Bacteria	p__Bacteroidetes	c__Bacteroidia	o__Bacteroidales	f__Bacteroidaceae	g__Bacteroides	s__Bacteroides
76763a4978ce0e2aec1dbe98b18acd9d	0	0	0	0	0	0	0	0	0	0.00800427	0	0	0	0	0	0	0	0	0	0	0	0	0	0	0	0	0	0	0	0	0	0	k__Bacteria	p__Firmicutes	c__Clostridia	o__Clostridiales	f__unknown_Clostridiales	g__unknown_Clostridiales	s__unknown_Clostridiales
769e75baebc40263c1b62401828e60b0	0	0	0	0	0	0	0	0	0	0	0	0	0	0	0	0	0	0	0	0	0	0	0	0	0	0	0.00533618	0	0	0	0	0	k__Bacteria	p__Firmicutes	c__Clostridia	o__Clostridiales	f__Lachnospiraceae	g__unknown_Lachnospiraceae	s__unknown_Lachnospiraceae
76b0c26d3437d2938cb433a7cb76c917	0	0	0	0.00800427	0	0	0	0	0	0	0	0	0	0	0	0	0	0	0	0	0	0	0	0	0	0	0	0	0	0	0	0	k__Bacteria	p__Firmicutes	c__Clostridia	o__Clostridiales	f__Peptostreptococcaceae	g__unknown_Peptostreptococcaceae	s__unknown_Peptostreptococcaceae
76d145e5093c6439e64c7426ef40bce4	0	0	0	0	0	0	0	0	0	0	0	0	0	0	0	0	0	0	0	0	0	0.0106724	0	0	0	0	0	0	0	0	0	0	k__Bacteria	p__Firmicutes	c__Clostridia	o__Clostridiales	f__Ruminococcaceae	g__unknown_Ruminococcaceae	s__unknown_Ruminococcaceae
76ec588d6198096b11f575a67d28819e	0	0	0	0	0	0	0	0	0	0	0	0	0	0	0	0	0	0	0	0	0	0	0	0	0	0	0	0	0	0.0106724	0	0	k__Bacteria	p__Firmicutes	c__Bacilli	o__Lactobacillales	f__Lactobacillaceae	g__Pediococcus	s__Pediococcus cellicola
76f42b9871ab72fd54164eeaffd1ad80	0.0400213	0.133404	0.0533618	0.141409	0.090715	0.0987193	0.088047	0.0747065	0.0693703	0.0747065	0	0.058698	0	0.122732	0	0.152081	0.0720384	0.0640342	0.0667022	0	0.117396	0.0720384	0.0426894	0.090715	0.0693703	0.0266809	0	0.0186766	0.0320171	0.0640342	0.0480256	0.0480256	k__Bacteria	p__Firmicutes	c__Clostridia	o__Clostridiales	f__Ruminococcaceae	g__unknown_Ruminococcaceae	s__unknown_Ruminococcaceae
771866b5be1859f9dfdf1a588a66c582	0	0	0	0	0	0	0.0320171	0	0	0	0	0	0	0	0	0	0	0	0	0	0	0	0	0	0	0	0	0	0	0	0	0	k__Bacteria	p__Actinobacteria	c__Coriobacteriia	o__Coriobacteriales	f__Coriobacteriaceae	g__Eggerthella	s__Eggerthella
77ed6675b99027c8c457d6d5445d6cdf	0.0453575	0.0480256	0.0346852	0.0266809	0.0533618	0.0106724	0.058698	0.0373533	0.122732	0.0533618	0.00266809	0.173426	0.0987193	0.109392	0.170758	0.11206	0.120064	0.157417	0.0667022	0.122732	0.130736	0.0960512	0.141409	0.258805	0.152081	0.133404	0.192102	0.0480256	0.18143	0.192102	0.234792	0.0960512	k__Bacteria	p__Proteobacteria	c__Deltaproteobacteria	o__Desulfovibrionales	f__Desulfomicrobiaceae	g__Desulfomicrobium	s__Desulfomicrobium orale
78ef2e6bf0ca53715627e67505b71f34	0	0	0	0	0	0	0	0	0	0	0	0	0	0	0	0	0	0	0	0	0	0	0	0	0	0.0133404	0	0	0	0	0	0	k__Bacteria	p__Bacteroidetes	c__Bacteroidia	o__Bacteroidales	f__Bacteroidaceae	g__Bacteroides	s__Bacteroides
793828275c6cb52602d7ebf6720b2fe0	0	0	0	0	0	0.00800427	0	0	0	0	0	0	0	0	0	0	0	0	0	0	0	0	0	0	0	0	0	0	0	0	0	0	k__Bacteria	p__Firmicutes	c__Clostridia	o__Clostridiales	f__unknown_Clostridiales	g__unknown_Clostridiales	s__unknown_Clostridiales
795cf2afccbfc4294503f75636fa5833	0	0	0	0	0	0	0	0	0	0	0	0	0	0	0	0	0.00533618	0	0	0	0	0	0	0	0	0	0	0	0	0	0	0	k__Bacteria	p__Firmicutes	c__Clostridia	o__Clostridiales	f__unknown_Clostridiales	g__unknown_Clostridiales	s__unknown_Clostridiales
797489483355c49bfe52c590ca448986	0	0	0	0	0	0	0	0	0	0	0	0	0	0	0	0	0	0	0	0.0240128	0	0	0	0	0	0	0	0	0	0	0	0	k__Bacteria	p__Verrucomicrobia	c__Verrucomicrobiae	o__Verrucomicrobiales	f__Verrucomicrobiaceae	g__Akkermansia	s__Akkermansia muciniphila
7975a1d1ecea74d9adcff05a5782f94e	0	0	0	0	0	0	0.0240128	0	0	0	0	0	0	0	0	0	0	0	0	0	0	0	0	0	0	0	0	0	0	0	0	0	k__Bacteria	p__Proteobacteria	c__Epsilonproteobacteria	o__Campylobacterales	f__Helicobacteraceae	g__Helicobacter	s__Helicobacter
7976dfcbf537b86865bf6e08f95067c5	0	0	0	0	0	0	0	0	0	0	0	0	0.0186766	0	0	0	0	0	0	0	0	0	0	0	0	0	0	0	0	0	0	0	k__Bacteria	p__Firmicutes	c__Clostridia	o__Clostridiales	f__Ruminococcaceae	g__Sporobacter	s__Sporobacter termitidis
797d0ee1cc99cb44b0fc7d1d78153118	0	0	0	0	0	0	0	0	0	0	0	0	0	0	0	0	0.0346852	0	0	0	0	0	0	0	0	0	0	0	0	0	0	0	k__Bacteria	p__Firmicutes	c__Clostridia	o__Clostridiales	f__Ruminococcaceae	g__Clostridium	s__Clostridium methylpentosum
79ab8f8923fb10163670eab4fd68720b	0	0	0	0	0	0	0	0	0.0186766	0.0133404	0.0266809	0.0160085	0.0320171	0	0.0346852	0.0133404	0	0	0	0.0346852	0	0	0	0	0	0	0	0	0	0	0	0.0346852	k__Bacteria	p__Cyanobacteria	c__4C0d-2	o__YS2	f__unknown_YS2	g__unknown_YS2	s__unknown_YS2
79d112a581056c17690eb52b8343958b	0	0	0	0	0	0	0	0	0	0	0	0	0	0	0	0	0	0	0	0	0	0	0	0	0	0	0	0	0	0.00266809	0	0	k__Bacteria	p__Firmicutes	c__Clostridia	o__Clostridiales	f__Lachnospiraceae	g__unknown_Lachnospiraceae	s__unknown_Lachnospiraceae
79e8627fc440de760c6cad9dc9a17e8d	0	0	0	0	0	0	0	0	0	0	0	0	0.0346852	0.0106724	0	0	0	0	0	0.0160085	0	0	0.0266809	0	0	0	0	0	0	0.0133404	0	0.0133404	k__Bacteria	p__Firmicutes	c__Clostridia	o__Clostridiales	f__Ruminococcaceae	g__Clostridium	s__Clostridium methylpentosum
79f763c06c0a1268bfe16ceb34b0c550	0	0.0560299	0	0	0	0.0933831	0	0	0	0	0	0	0.114728	0	0	0	0	0	0	0	0	0.154749	0.120064	0	0	0	0	0	0	0.0453575	0.0720384	0.0506937	k__Bacteria	p__Firmicutes	c__Clostridia	o__Clostridiales	f__Lachnospiraceae	g__Clostridium	s__Clostridium
7a1c9d15835a5216d883b8412539007a	0	0	0	0	0	0	0	0	0	0	0	0	0	0	0	0	0	0.117396	0	0	0	0	0	0	0	0	0	0	0	0	0	0	k__Bacteria	p__Firmicutes	c__Clostridia	o__Clostridiales	f__Lachnospiraceae	g__unknown_Lachnospiraceae	s__unknown_Lachnospiraceae
7a286a36c4f0a5c40b5632e10bcf2e41	0	0.0960512	0	0.122732	0.0720384	0.058698	0	0.0693703	0	0	0	0	0	0	0	0	0	0	0	0	0	0	0	0	0	0	0	0	0	0	0	0	k__Bacteria	p__Firmicutes	c__Clostridia	o__Clostridiales	f__Lachnospiraceae	g__unknown_Lachnospiraceae	s__unknown_Lachnospiraceae
7a364d11e5e4a4fda7c41bc75cf9ddfd	0	0	0	0	0	0	0	0	0.0853789	0	0	0	0	0.11206	0	0.0213447	0	0	0	0	0	0	0	0	0	0	0	0	0	0	0	0	k__Bacteria	p__Firmicutes	c__Clostridia	o__Clostridiales	f__unknown_Clostridiales	g__unknown_Clostridiales	s__unknown_Clostridiales
7a42d045d148a0e380ccdeb8d1423803	0	0	0	0	0	0	0	0	0.00533618	0	0	0	0	0	0	0	0	0	0	0	0	0	0	0	0	0	0	0	0	0	0	0	k__Bacteria	p__Bacteroidetes	c__Bacteroidia	o__Bacteroidales	f__[Barnesiellaceae]	g__Barnesiella	s__Barnesiella
7a704d4b05fd797ad2919018c8919172	0	0	0	0	0	0	0	0	0	0	0	0	0	0	0	0	0	0	0	0	0	0	0	0	0	0	0	0	0	0	0.00800427	0	k__Bacteria	p__Firmicutes	c__Clostridia	o__Clostridiales	f__unknown_Clostridiales	g__unknown_Clostridiales	s__unknown_Clostridiales
7a755f6aaee1d010ba6a38ac724236ca	0	0	0	0	0	0	0	0	0	0	0	0	0	0	0	0	0	0	0	0	0	0	0	0	0	0.0160085	0	0	0	0	0	0	k__Bacteria	p__Firmicutes	c__Clostridia	o__Clostridiales	f__Ruminococcaceae	g__unknown_Ruminococcaceae	s__unknown_Ruminococcaceae
7a9c56d301e7e0d76b44ea559e782e9a	0	0	0	0	0	0	0	0	0	0	0	0	0	0	0	0	0	0.029349	0	0	0	0	0	0	0	0	0	0	0	0	0	0	k__Bacteria	p__Firmicutes	c__Clostridia	o__Clostridiales	f__Lachnospiraceae	g__unknown_Lachnospiraceae	s__unknown_Lachnospiraceae
7ae7bb35709047fae8af02e27622f5d4	0	0	0	0	0	0	0	0.0133404	0	0	0	0	0	0	0	0	0	0	0	0	0	0	0	0	0	0	0	0	0	0	0	0	k__Bacteria	p__Firmicutes	c__Bacilli	o__Lactobacillales	f__Lactobacillaceae	g__Lactobacillus	s__Lactobacillus hamsteri
7aea2670daeb37b7a67545c27660ad77	0.00800427	0	0	0	0.0533618	0	0	0	0	0	0	0	0	0	0	0	0	0	0	0	0	0	0.0453575	0	0	0	0	0	0	0	0	0	k__Bacteria	p__Firmicutes	c__Clostridia	o__Clostridiales	f__Ruminococcaceae	g__unknown_Ruminococcaceae	s__unknown_Ruminococcaceae
7af89f49fb1916e3a69cedf203a367e8	0	0	0	0.0106724	0	0	0	0	0	0	0	0	0	0	0	0	0	0	0	0	0	0	0	0	0.00800427	0	0	0	0	0	0	0	k__Bacteria	p__Firmicutes	c__Clostridia	o__Clostridiales	f__Ruminococcaceae	g__Clostridium	s__Clostridium methylpentosum
7afe369ae5c2b558b5044eebc4ca968a	0	0	0	0	0	0	0	0	0.0133404	0	0	0	0	0.0186766	0	0.0186766	0	0	0	0	0	0	0	0	0	0	0	0	0	0	0	0	k__Bacteria	p__Firmicutes	c__Clostridia	o__Clostridiales	f__Lachnospiraceae	g__Marvinbryantia	s__Marvinbryantia formatexigens
7b38ee3d4e19250d52702c7c446d823c	0	0	0	0	0	0	0	0	0	0	0	0	0	0	0	0	0	0	0	0	0	0.00266809	0	0	0	0	0	0	0	0	0	0	k__Bacteria	p__Firmicutes	c__Clostridia	o__Clostridiales	f__unknown_Clostridiales	g__unknown_Clostridiales	s__unknown_Clostridiales
7b6dadd8539aa36aac0d6cbbe173b34c	0	0	0	0	0	0	0	0	0	0	0	0	0	0	0	0	0	0	0	0.0106724	0	0	0	0	0	0	0	0	0	0	0	0	k__Bacteria	p__Firmicutes	c__Clostridia	o__Clostridiales	f__Clostridiaceae	g__Clostridium	s__Clostridium
7b9106c2f4fa12bab2d78fabce0d8b77	0	0	0	0	0	0	0	0	0	0	0	0	0	0	0	0	0	0	0	0	0	0	0.0186766	0	0	0	0	0	0	0	0	0	k__Bacteria	p__Firmicutes	c__Clostridia	o__Clostridiales	f__Lachnospiraceae	g__Ruminococcus	s__Ruminococcus
7ba7ce2d3509c6752d141db8489a6c9c	0	0	0	0	0	0	0	0	0	0	0	0	0	0	0	0	0	0.00266809	0	0	0	0	0	0	0	0	0	0	0	0	0	0	k__Bacteria	p__Proteobacteria	c__Epsilonproteobacteria	o__Campylobacterales	f__Helicobacteraceae	g__Helicobacter	s__Helicobacter
7bfd1b920d067e96326ec1da4fd8b10f	0	0	0	0	0	0	0	0	0	0	0	0.00533618	0.0133404	0	0	0	0	0	0	0	0.00800427	0	0	0	0	0.0186766	0	0.0133404	0.00533618	0	0	0	k__Bacteria	p__Actinobacteria	c__Coriobacteriia	o__Coriobacteriales	f__Coriobacteriaceae	g__Paraeggerthella	s__Paraeggerthella hongkongensis
7c136d5484b3ff9ac171d6f8714bf5e7	0	0.0213447	0	0	0	0	0.058698	0.261473	0.00800427	0	0	0.029349	0.0213447	0.0720384	0	0	0.0213447	0.186766	0.154749	0.090715	0.0160085	0.00266809	0	0.376201	0	0	0	0.0560299	0	0	0	0	k__Bacteria	p__Firmicutes	c__Clostridia	o__Clostridiales	f__Ruminococcaceae	g__Clostridium	s__Clostridium islandicum
7c3cdf34140565dbd4ada502c7d7f56f	0	0.0240128	0	0	0	0	0	0	0	0	0	0	0	0	0	0	0	0	0	0	0	0	0	0	0	0	0	0	0	0	0	0	k__Bacteria	p__Bacteroidetes	c__Bacteroidia	o__Bacteroidales	f__Bacteroidaceae	g__Bacteroides	s__Bacteroides acidifaciens
7c771af32587d1613007a2d87072d4e5	0.0773746	0	0.0667022	0	0	0	0.0667022	0.0693703	0	0	0	0	0.0640342	0	0	0	0	0.0426894	0	0.226788	0.0693703	0.088047	0	0	0	0	0	0	0	0	0.090715	0	k__Bacteria	p__Bacteroidetes	c__Bacteroidia	o__Bacteroidales	f__Prevotellaceae	g__Prevotella	s__Prevotella
7c7da7d6db961968000adfbf62a37b96	0	0	0	0	0	0	0	0	0	0	0	0	0	0	0	0	0	0	0	0	0	0	0	0	0.00533618	0	0	0	0	0	0	0	k__Bacteria	p__Firmicutes	c__Clostridia	o__Clostridiales	f__unknown_Clostridiales	g__unknown_Clostridiales	s__unknown_Clostridiales
7c8845f278b27a9457e3bb32462cefa0	0	0	0	0	0	0	0	0	0	0	0	0	0	0	0	0	0	0	0	0.00800427	0	0	0	0	0	0	0	0	0	0	0	0	k__Bacteria	p__Firmicutes	c__Clostridia	o__Clostridiales	f__Ruminococcaceae	g__unknown_Ruminococcaceae	s__unknown_Ruminococcaceae
7cbd21ea04c0335bc60dd2b7036ba2de	0	0	0	0	0	0	0	0	0	0	0	0.0213447	0.00533618	0	0.0266809	0	0	0	0	0	0	0	0	0	0	0.029349	0	0	0.0453575	0	0	0	k__Bacteria	p__Firmicutes	c__Clostridia	o__Clostridiales	f__Ruminococcaceae	g__unknown_Ruminococcaceae	s__unknown_Ruminococcaceae
7cda920b8ec5b7e177588fc2edd2220e	0.0667022	0	0	0.058698	0	0	0	0	0	0	0	0	0	0	0	0	0	0	0	0	0	0	0	0	0	0	0	0	0	0	0	0	k__Bacteria	p__Firmicutes	c__Clostridia	o__Clostridiales	f__Lachnospiraceae	g__unknown_Lachnospiraceae	s__unknown_Lachnospiraceae
7ced5b40bdb0e3b387d4574aafb3a184	0	0	0	0	0	0	0	0	0	0	0	0	0	0	0	0	0	0	0	0	0	0	0	0	0	0	0	0	0.00266809	0	0	0	k__Bacteria	p__Bacteroidetes	c__Bacteroidia	o__Bacteroidales	f__S24-7	g__unknown_S24-7	s__unknown_S24-7
7cefdd71b74620be42fb5065e656844c	0	0	0	0	0	0	0	0	0	0	0.0720384	0	0.0426894	0	0.144077	0	0	0	0	0	0.138741	0	0	0	0	0	0	0	0	0	0	0	k__Bacteria	p__Bacteroidetes	c__Bacteroidia	o__Bacteroidales	f__Bacteroidaceae	g__Bacteroides	s__Bacteroides
7cf9d7c9f2e61328299a0bd6c6022be4	0.242796	0.0800427	0	0.0827108	0.0693703	0.0613661	0.0560299	0.192102	0	0.0480256	0	0	0	0	0	0	0.11206	0.170758	0.101387	0	0	0.0667022	0	0	0	0	0	0	0	0	0	0	k__Bacteria	p__Bacteroidetes	c__Bacteroidia	o__Bacteroidales	f__S24-7	g__unknown_S24-7	s__unknown_S24-7
7cfede21ed408be543f3df4a097d75aa	0.0213447	0.0106724	0.0106724	0	0.0106724	0	0	0.0160085	0.0213447	0	0	0.00800427	0.00800427	0	0.0133404	0.029349	0.00266809	0.0160085	0.00533618	0.0186766	0	0	0.0133404	0.0160085	0.00533618	0	0	0	0	0	0.0213447	0.0133404	k__Bacteria	p__Firmicutes	c__Clostridia	o__Clostridiales	f__Clostridiaceae	g__Clostridium	s__Clostridium purinilyticum
7d373b80ce33bd25cf7312ce7c780d3e	0	0	0	0	0.00266809	0	0	0	0	0	0	0	0	0	0	0	0	0	0	0	0	0	0	0	0	0	0	0	0	0	0	0	k__Bacteria	p__Bacteroidetes	c__Bacteroidia	o__Bacteroidales	f__unknown_Bacteroidales	g__unknown_Bacteroidales	s__unknown_Bacteroidales
7d4415364650ab74a273bd114c65f8ac	0	0	0	0	0	0	0	0	0	0	0	0	0	0	0.0453575	0	0	0	0	0	0	0	0	0	0	0	0	0	0	0	0	0	k__Bacteria	p__Firmicutes	c__Erysipelotrichi	o__Erysipelotrichales	f__Erysipelotrichaceae	g__Clostridium	s__Clostridium saccharogumia
7d58898264ce659e69cd81e0553278ef	0	0	0	0	0	0	0	0	0.0400213	0	0	0	0	0	0.242796	0.0827108	0	0	0	0	0	0	0.0346852	0	0	0.0506937	0	0	0	0.0693703	0.0160085	0	k__Bacteria	p__Bacteroidetes	c__Bacteroidia	o__Bacteroidales	f__Bacteroidaceae	g__Bacteroides	s__Bacteroides
7d95dfe44635318569de72b756e35f4c	0	0	0	0	0	0	0	0	0	0	0	0	0	0	0	0	0	0	0	0	0	0	0	0	0	0.0213447	0	0	0	0	0	0	k__Bacteria	p__Verrucomicrobia	c__Verrucomicrobiae	o__Verrucomicrobiales	f__Verrucomicrobiaceae	g__Haloferula	s__Haloferula
7d9bb6567673ea05aade975dcc196272	0	0	0	0	0	0	0	0	0	0	0	0	0	0	0	0	0.0506937	0	0.0186766	0	0	0	0	0	0	0	0	0.0160085	0	0	0	0	k__Bacteria	p__Firmicutes	c__Clostridia	o__Clostridiales	f__unknown_Clostridiales	g__unknown_Clostridiales	s__unknown_Clostridiales
7db132e9c1a121e6a213ec1db7c819c4	0	0	0	0	0	0	0	0	0	0	0	0	0	0	0	0	0	0	0.0213447	0	0	0	0	0	0	0	0	0	0	0	0	0	k__Bacteria	p__Firmicutes	c__Clostridia	o__Clostridiales	f__Lachnospiraceae	g__Clostridium	s__Clostridium
7dc7cc5aa00abea1ca1f98e3727efffe	0	0	0	0	0.0213447	0	0	0	0	0	0	0	0	0	0	0	0	0	0	0	0	0	0	0	0	0	0	0	0	0	0	0	k__Bacteria	p__Firmicutes	c__Clostridia	o__Clostridiales	f__Lachnospiraceae	g__Dorea	s__Dorea longicatena
7de9bd7d7c3d13eb797d9bb8578f3fcc	0	0	0	0	0.00266809	0	0	0	0	0	0	0	0	0	0	0	0	0	0	0	0	0	0	0	0	0	0	0	0	0	0	0	k__Bacteria	p__Firmicutes	c__Clostridia	o__Clostridiales	f__Lachnospiraceae	g__Dorea	s__Dorea longicatena
7df50b62420412acff6a72c1a41a9959	0	0	0	0	0	0	0	0	0	0	0	0	0	0	0	0	0	0	0	0	0	0	0	0	0	0	0	0	0.0106724	0	0	0	k__Bacteria	p__Firmicutes	c__Bacilli	o__Lactobacillales	f__Lactobacillaceae	g__Pediococcus	s__Pediococcus
7e32c052b18926b58a05643a9cea7b6e	0	0.0560299	0	0	0	0.0773746	0	0.058698	0	0	0	0	0	0	0	0	0	0	0.253469	0	0	0.184098	0.16809	0	0	0	0.106724	0	0	0.0533618	0	0.0426894	k__Bacteria	p__Firmicutes	c__Clostridia	o__Clostridiales	f__Lachnospiraceae	g__unknown_Lachnospiraceae	s__unknown_Lachnospiraceae
7e4efcf794b2e187253c81fc3a4e858d	2.92689	2.41195	2.72946	3.50587	2.54536	2.25987	2.20918	1.57417	1.3714	1.60886	0.912487	1.72092	2.16382	2.69477	1.19797	1.8063	2.55069	3.05763	2.52134	1.51281	3.00694	2.73479	2.25187	3.0603	2.18517	1.4461	2.23052	2.71878	2.28922	1.77695	2.05977	2.10245	k__Bacteria	p__Bacteroidetes	c__Bacteroidia	o__Bacteroidales	f__S24-7	g__unknown_S24-7	s__unknown_S24-7
7eea8e4f7cf7dc21669b56b9c8de4d51	0	0.00533618	0	0	0	0	0	0	0	0	0	0	0	0	0	0	0	0	0	0	0	0	0	0	0	0	0	0	0	0	0	0	k__Bacteria	p__Firmicutes	c__Clostridia	o__Clostridiales	f__Lachnospiraceae	g__Ruminococcus	s__Ruminococcus lactaris
7f5b0c5034ca84e4110fafdb9848352d	0	0	0	0	0	0	0	0	0	0	0	0	0	0	0	0	0	0	0.00800427	0	0	0	0	0	0	0.0160085	0	0	0	0	0	0	k__Bacteria	p__Firmicutes	c__Clostridia	o__Clostridiales	f__Ruminococcaceae	g__Clostridium	s__Clostridium
7fbb16319884ba43dd261b0be6f1ded5	0.00533618	0	0	0	0	0	0	0	0	0	0	0	0	0	0	0	0	0	0	0	0	0	0	0	0	0	0	0	0	0	0	0	k__Bacteria	p__Firmicutes	c__Erysipelotrichi	o__Erysipelotrichales	f__Erysipelotrichaceae	g__Allobaculum	s__Allobaculum
800088a9a3e0c4486725972fc5598375	0	0	0	0	0.0240128	0.0320171	0	0	0	0.0266809	0.0186766	0.0240128	0.0186766	0.0133404	0.0160085	0	0.0320171	0	0.00533618	0	0.0320171	0.0266809	0	0	0	0	0	0	0	0.00533618	0	0	k__Bacteria	p__Firmicutes	c__Clostridia	o__Clostridiales	f__Ruminococcaceae	g__unknown_Ruminococcaceae	s__unknown_Ruminococcaceae
802642c2d4a3300ffe186c27edd11852	0	0.058698	0.0933831	0.0640342	0.0720384	0.0426894	0.0266809	0	0	0	0	0	0	0	0	0	0	0	0	0	0	0	0	0	0	0	0	0	0	0	0	0	k__Bacteria	p__Firmicutes	c__Clostridia	o__Clostridiales	f__Lachnospiraceae	g__Dorea	s__Dorea longicatena
804e69ae0381e22ffdd9393447387ec0	0	0	0	0	0	0	0	0	0.00800427	0	0	0	0	0	0	0	0	0	0	0	0	0	0	0	0	0	0	0	0	0	0	0	k__Bacteria	p__Bacteroidetes	c__Bacteroidia	o__Bacteroidales	f__Bacteroidaceae	g__Bacteroides	s__Bacteroides
809835664621c432bef729ea218a62c1	0	0	0	0	0	0	0	0	0	0	0	0	0	0	0	0	0	0	0	0	0	0	0	0.0106724	0	0	0	0	0	0	0	0	k__Bacteria	p__Firmicutes	c__Clostridia	o__Clostridiales	f__Lachnospiraceae	g__unknown_Lachnospiraceae	s__unknown_Lachnospiraceae
80c06c257183f182947daa7d37613fcf	0	0	0	0	0	0	0	0	0	0	0	0	0	0	0	0	0	0	0	0	0	0	0	0	0.00266809	0	0	0	0	0	0	0	k__Bacteria	p__Firmicutes	c__Clostridia	o__Clostridiales	f__Lachnospiraceae	g__Clostridium	s__Clostridium
80c67e66e86263231d683f2dcde66153	0.0560299	0	0	0	0	0	0	0	0	0	0	0	0	0	0	0	0	0	0	0	0	0	0	0	0	0	0	0	0	0	0	0	k__Bacteria	p__Firmicutes	c__Clostridia	o__Clostridiales	f__unknown_Clostridiales	g__unknown_Clostridiales	s__unknown_Clostridiales
80f2215434b202357feb5fc47256eefc	0	0	0.0186766	0	0	0	0	0	0	0	0	0	0	0	0	0	0	0	0	0	0	0	0	0	0	0	0	0	0	0	0	0	k__Bacteria	p__Bacteroidetes	c__Bacteroidia	o__Bacteroidales	f__Rikenellaceae	g__Alistipes	s__Alistipes
80fe5fcdde3380b6ee5c853713806147	0	0	0	0	0	0	0	0	0	0	0	0	0	0	0	0	0	0	0	0	0	0.00800427	0	0	0	0	0	0	0	0	0	0	k__Bacteria	p__Actinobacteria	c__Coriobacteriia	o__Coriobacteriales	f__Coriobacteriaceae	g__Eggerthella	s__Eggerthella
8103c9b6b77b46d7837a20648d8c01d8	0	0	0.00533618	0	0	0	0	0	0	0	0	0	0	0	0	0	0	0	0	0	0	0	0	0	0	0	0	0	0	0	0	0	k__Bacteria	p__Firmicutes	c__Clostridia	o__Clostridiales	f__Ruminococcaceae	g__Papillibacter	s__Papillibacter cinnamivorans
812d63bca8e574c190aa7bfafb6daffa	0.322839	0.0533618	1.02721	0	0	0	0.651014	1.67556	0	0	0	0	0	0	0	0	0	0	0	0	0	0	0	0	0	0	0	0	0	0	0	0	k__Bacteria	p__Firmicutes	c__Clostridia	o__Clostridiales	f__Lachnospiraceae	g__unknown_Lachnospiraceae	s__unknown_Lachnospiraceae
8133e23a71d911966ad18de507b89e06	0	0	0	0	0	0	0	0	0	0	0	0	0	0	0	0	0	0	0	0	0	0	0	0	0	0	0	0	0	0	0	0.0106724	k__Bacteria	p__Bacteroidetes	c__Bacteroidia	o__Bacteroidales	f__unknown_Bacteroidales	g__unknown_Bacteroidales	s__unknown_Bacteroidales
814ad6959efb176bc7b407b439b31d02	0.088047	0.0987193	0.0533618	0	0.0506937	0.0533618	0	0.0960512	0.136073	0.0640342	0.0506937	0.0640342	0.0853789	0.0426894	0.210779	0.0987193	0	0.0693703	0.146745	0	0.0346852	0.120064	0.0560299	0.0720384	0.090715	0.194771	0	0	0	0.1254	0.0987193	0.090715	k__Bacteria	p__Firmicutes	c__Clostridia	o__Clostridiales	f__Ruminococcaceae	g__unknown_Ruminococcaceae	s__unknown_Ruminococcaceae
8183231921db4b8ec28ba29caa7da01c	0	0	0	0	0	0	0	0	0	0	0	0	0	0	0	0	0	0	0	0	0	0	0	0	0	0.0133404	0	0	0	0	0	0	k__Bacteria	p__Cyanobacteria	c__4C0d-2	o__YS2	f__unknown_YS2	g__unknown_YS2	s__unknown_YS2
81bb4e1c91e8e66a5127b629e94e8112	0	0	0	0.0640342	0.0506937	0	0	0.101387	0	0	0	0	0	0	0	0.00800427	0	0	0	0.0266809	0	0	0	0	0	0	0	0	0	0	0	0	k__Bacteria	p__Firmicutes	c__Clostridia	o__Clostridiales	f__Ruminococcaceae	g__Clostridium	s__Clostridium methylpentosum
81c7e56a4f5619cbec54613e41c492c4	0	0	0	0	0	0	0	0.0453575	0	0	0	0	0	0	0	0	0	0	0	0	0	0	0	0	0	0	0	0	0	0	0	0	k__Bacteria	p__Firmicutes	c__Clostridia	o__Clostridiales	f__unknown_Clostridiales	g__unknown_Clostridiales	s__unknown_Clostridiales
81ca50b455758b061c3ded7de90614c8	0	0	0	0.138741	0	0	0	0	0	0	0.0533618	0	0	0.00800427	0	0	0	0	0	0	0	0.184098	0	0	0.0240128	0	0	0	0	0	0	0	k__Bacteria	p__Firmicutes	c__Clostridia	o__Clostridiales	f__Lachnospiraceae	g__unknown_Lachnospiraceae	s__unknown_Lachnospiraceae
821101a2fdd6a0b64a4ccb0dc17db193	0	0	0	0	0.00800427	0.0373533	0	0	0	0	0	0	0	0	0	0	0	0	0	0	0	0	0	0	0.0506937	0	0	0.058698	0	0	0	0	k__Bacteria	p__Firmicutes	c__Clostridia	o__Clostridiales	f__Lachnospiraceae	g__unknown_Lachnospiraceae	s__unknown_Lachnospiraceae
8237ce48b235e1937bbc053f28ded118	0	0	0	0	0	0	0	0	0	0	0	0	0	0	0	0	0.0773746	0	0	0	0	0.120064	0.0240128	0	0.200107	0	0	0.0667022	0	0	0	0	k__Bacteria	p__Firmicutes	c__Clostridia	o__Clostridiales	f__Lachnospiraceae	g__unknown_Lachnospiraceae	s__unknown_Lachnospiraceae
8296e33e497b464d2cbbdee707a7d3ed	0	0	0	0	0	0	0	0	0	0	0	0	0	0	0	0	0.0133404	0	0	0	0	0	0	0	0	0	0	0	0	0	0	0	k__Bacteria	p__Proteobacteria	c__Deltaproteobacteria	o__Desulfovibrionales	f__Desulfovibrionaceae	g__Desulfovibrio	s__Desulfovibrio C21_c20
82c9902ed73f4900c30466d19df9c10e	0	0	0	0	0	0	0	0	0	0	0	0	0	0	0	0	0	0	0	0	0	0	0	0	0	0	0	0	0	0.00533618	0	0	k__Bacteria	p__Firmicutes	c__Clostridia	o__Clostridiales	f__Lachnospiraceae	g__unknown_Lachnospiraceae	s__unknown_Lachnospiraceae
82cbd292fb49e812a2d760cbf1bc4661	0	0	0	0.0747065	0	0	0	0	0	0	0	0	0	0	0	0	0	0	0	0	0	0	0	0	0	0	0	0	0	0	0	0	k__Bacteria	p__Firmicutes	c__Clostridia	o__Clostridiales	f__Lachnospiraceae	g__unknown_Lachnospiraceae	s__unknown_Lachnospiraceae
832d5bce9ae45f09354e30c6a32c643a	0	0	0	0	0	0	0	0	0	0	0	0	0	0	0.0266809	0.0160085	0	0	0	0	0	0	0	0	0	0	0	0	0	0	0	0.00800427	k__Bacteria	p__Firmicutes	c__Clostridia	o__Clostridiales	f__unknown_Clostridiales	g__unknown_Clostridiales	s__unknown_Clostridiales
8338d7fc53f2fbad4452b77c09bd540f	0	0	0	0	0.0533618	0	0	0	0	0	0.0373533	0	0	0	0	0	0	0	0	0.0693703	0	0	0	0	0	0	0	0	0	0	0	0	k__Bacteria	p__Firmicutes	c__Clostridia	o__Clostridiales	f__unknown_Clostridiales	g__unknown_Clostridiales	s__unknown_Clostridiales
834cc1871091d890fe8ca323765c5902	0	0	0	0	0	0	0	0	0	0	0	0	0	0	0	0	0	0.0266809	0	0	0	0	0	0	0	0	0	0	0	0	0	0	k__Bacteria	p__Firmicutes	c__Clostridia	o__Clostridiales	f__Lachnospiraceae	g__unknown_Lachnospiraceae	s__unknown_Lachnospiraceae
837f966871a38dfabb0d9b7c2a138f44	0	0	0	0	0	0	0	0	0	0	0	0	0	0	0	0	0	0	0	0	0	0	0.00533618	0	0	0	0	0	0	0	0	0	k__Bacteria	p__Firmicutes	c__Clostridia	o__Clostridiales	f__Lachnospiraceae	g__Clostridium	s__Clostridium
838f1df2019e04d0fd75b9e496cf5f0f	0	0	0	0	0	0	0	0	0	0	0	0	0	0.00800427	0	0	0	0	0	0	0	0	0	0	0	0	0	0	0	0	0	0	k__Bacteria	p__Firmicutes	c__Clostridia	o__Clostridiales	f__Lachnospiraceae	g__Dorea	s__Dorea longicatena
83ed0d8eec7234624603dbc01344058f	0	0	0	0	0	0	0	0	0	0	0	0	0	0	0	0	0	0	0	0	0	0	0	0	0	0	0	0	0.00800427	0	0	0	k__Bacteria	p__Firmicutes	c__Bacilli	o__Lactobacillales	f__Lactobacillaceae	g__unknown_Lactobacillaceae	s__unknown_Lactobacillaceae
83fec472fe12eebe1c44604833a1b821	0	0.0186766	0	0	0	0	0	0	2.22519	0	0.522946	1.51547	3.38314	0.661686	1.58218	3.52721	3.3698	1.64621	4.66649	6.77161	0.136073	1.4968	1.64621	1.77428	1.84632	3.65795	2.52935	2.97225	1.61153	3.28175	0.829776	1.96371	k__Bacteria	p__Verrucomicrobia	c__Verrucomicrobiae	o__Verrucomicrobiales	f__Verrucomicrobiaceae	g__Akkermansia	s__Akkermansia muciniphila
841232c7bb0ced174c390b72081e2ddf	0.34952	0.256137	0.285486	0.373533	0.173426	0.120064	0.258805	0.336179	0	0	0	0.0640342	0.0133404	0.144077	0.0613661	0	0.0240128	0.0773746	0.0453575	0.0960512	0.0320171	0.394877	0.128068	0.058698	0.029349	0.0320171	0.0693703	0.101387	0.0506937	0	0.114728	0.170758	k__Bacteria	p__Firmicutes	c__Clostridia	o__Clostridiales	f__Ruminococcaceae	g__Butyricicoccus	s__Butyricicoccus pullicaecorum
8416282d5dd4535b14de4ce28636b604	0	0	0	0	0	0	0	0	0.120064	0.0106724	0.0773746	0	0	0.0720384	0.0667022	0.0747065	0	0	0	0	0	0	0	0	0	0	0	0	0	0	0	0	k__Bacteria	p__Bacteroidetes	c__Bacteroidia	o__Bacteroidales	f__S24-7	g__unknown_S24-7	s__unknown_S24-7
842484fdc6b6854c0b7fb1ee01da73b4	0	0	0	0	0	0	0	0	0	0	0	0	0	0	0	0	0	0	0	0	0	0	0	0	0	0	0	0.00533618	0	0	0	0	k__Bacteria	p__Firmicutes	c__Bacilli	o__Lactobacillales	f__unknown_Lactobacillales	g__unknown_Lactobacillales	s__unknown_Lactobacillales
8429971a97cc04f5c68a784b8b6aadfe	0	0	0	0	0	0	0.00533618	0	0	0	0	0	0	0	0	0	0	0	0	0	0	0	0	0	0	0	0	0	0	0	0	0	k__Bacteria	p__Firmicutes	c__Clostridia	o__Clostridiales	f__unknown_Clostridiales	g__unknown_Clostridiales	s__unknown_Clostridiales
8434beea45b49c81bd658a2f43bda454	0	0	0	0	0	0	0	0.0827108	0	0	0	0	0	0	0	0	0	0	0	0	0	0	0	0	0	0	0	0	0	0	0	0	k__Bacteria	p__Firmicutes	c__Clostridia	o__Clostridiales	f__Ruminococcaceae	g__Clostridium	s__Clostridium methylpentosum
844ab09d51243bf8b26ae72a1a433303	0	0	0	0	0	0	0	0	0	0	0	0	0	0	0	0	0	0	0	0	0	0	0	0	0	0	0	0	0	0	0.00533618	0	k__Bacteria	p__Bacteroidetes	c__Bacteroidia	o__Bacteroidales	f__Bacteroidaceae	g__Bacteroides	s__Bacteroides nordii
8465266709127c60d0641e04e75eb065	0	0	0	0	0	0	0.00266809	0	0	0	0	0	0	0	0	0	0	0	0	0	0	0	0	0	0	0	0	0	0	0	0	0	k__Bacteria	p__Firmicutes	c__Bacilli	o__Lactobacillales	f__Lactobacillaceae	g__Pediococcus	s__Pediococcus
848e8c6f48f5c0c7b929dc493c2614ee	0	0	0	0	0	0	0	0	0	0	0	0	0	0	0.00533618	0	0	0	0	0	0	0	0	0	0	0	0	0	0	0	0	0	k__Bacteria	p__Bacteroidetes	c__Bacteroidia	o__Bacteroidales	f__S24-7	g__unknown_S24-7	s__unknown_S24-7
849696c4a919cf7ab9d76690e5b44316	0	0	0	0	0	0	0	0	0	0	0	0	0	0	0	0	0	0	0	0	0	0.0186766	0	0	0	0	0	0	0	0	0	0	k__Bacteria	p__Firmicutes	c__Clostridia	o__Clostridiales	f__Ruminococcaceae	g__Papillibacter	s__Papillibacter cinnamivorans
84c0fcbadf7394bdb4ff4bcd99f964da	0	0	0	0	0	0	0.00533618	0	0	0	0	0	0	0	0	0	0	0	0	0	0	0	0	0	0	0	0	0	0	0	0	0	k__Bacteria	p__Firmicutes	c__Bacilli	o__Lactobacillales	f__unknown_Lactobacillales	g__unknown_Lactobacillales	s__unknown_Lactobacillales
84c45f39ea9f3c913b27c4169c98fb67	0	0	0	0	0.00533618	0	0	0	0	0	0	0	0	0	0	0	0	0	0	0	0	0	0	0	0	0	0	0	0	0	0	0	k__Bacteria	p__Firmicutes	c__Bacilli	o__Lactobacillales	f__unknown_Lactobacillales	g__unknown_Lactobacillales	s__unknown_Lactobacillales
84fca58a0459a1fd848265d08afd9a00	0.133404	0.144077	0.149413	0.186766	0.117396	0.162753	0.200107	0.136073	0.0960512	0.0613661	0.0960512	0.130736	0.0747065	0.152081	0.0453575	0.0613661	0.189434	0.320171	0.2508	0.136073	0.992529	0.245464	0.208111	0.322839	0.138741	0.0426894	0.088047	0.0987193	0.122732	0.0133404	0.136073	0.0453575	k__Bacteria	p__Bacteroidetes	c__Bacteroidia	o__Bacteroidales	f__S24-7	g__unknown_S24-7	s__unknown_S24-7
850e49569d2bc502423dceb907183406	0	0	0	0	0	0	0	0	0	0	0	0	0	0	0	0	0	0	0	0	0.00533618	0	0	0	0	0	0	0	0	0	0	0	k__Bacteria	p__Firmicutes	c__Clostridia	o__Clostridiales	f__Clostridiaceae	g__Clostridium	s__Clostridium
853c921c30349ac2d14876889ffb733b	0.0720384	0	0	0	0	0.336179	0.0373533	0.0320171	0	0	0	0	0	0	0	0	0	0	0	0	0	0	0	0	0	0	0	0	0	0	0	0	k__Bacteria	p__Firmicutes	c__Clostridia	o__Clostridiales	f__Lachnospiraceae	g__unknown_Lachnospiraceae	s__unknown_Lachnospiraceae
855628c6bffdad9cff296d84aa6825df	0	0	0	0	0	0	0	0	0	0	0	0	0	0	0	0	0	0	0	0	0.0213447	0	0	0	0	0	0	0	0	0	0	0	k__Bacteria	p__Firmicutes	c__Clostridia	o__Clostridiales	f__Lachnospiraceae	g__unknown_Lachnospiraceae	s__unknown_Lachnospiraceae
855a6fad5bc3250c3f32d25ad1cd4980	0	0	0	0	0	0	0	0	0	0	0.320171	0.1254	0.0800427	0.141409	0.186766	0.162753	0.146745	0.114728	0.213447	0.162753	0	0.0480256	0.0266809	0.144077	0.245464	0.138741	0.0453575	0.381537	0.0240128	0.0987193	0.229456	0.202775	k__Bacteria	p__Firmicutes	c__Clostridia	o__Clostridiales	f__Peptostreptococcaceae	g__Clostridium	s__Clostridium ruminantium
857906c5c543c253c5affffb984c5efc	0	0	0	0	0	0	0	0	0	0	0.00533618	0	0	0	0	0	0	0	0	0	0	0	0	0	0	0	0	0	0	0	0	0	k__Bacteria	p__Firmicutes	c__Clostridia	o__Clostridiales	f__Lachnospiraceae	g__unknown_Lachnospiraceae	s__unknown_Lachnospiraceae
859130b9b27ef75d437f9e556708273c	0	0	0	0	0	0	0	0	0	0	0	0	0	0	0	0	0	0	0	0	0	0	0	0.00800427	0	0	0	0	0	0	0	0	k__Bacteria	p__Firmicutes	c__Clostridia	o__Clostridiales	f__Ruminococcaceae	g__Papillibacter	s__Papillibacter cinnamivorans
85bc8c08459d26d59db097b69f1607fe	0	0.0266809	0.0346852	0	0	0	0	0	0	0.0720384	0	0.029349	0.104055	0.0240128	0.0400213	0.0400213	0.0320171	0.0160085	0	0.0480256	0.0320171	0	0.0720384	0.0480256	0	0.0266809	0	0	0	0.00800427	0.029349	0	k__Bacteria	p__Firmicutes	c__Clostridia	o__Clostridiales	f__Ruminococcaceae	g__unknown_Ruminococcaceae	s__unknown_Ruminococcaceae
85db21ea9d10b52925b3539e20718f90	0	0	0	0	0	0	0	0	0	0	0.00533618	0	0	0	0	0	0	0	0	0	0	0	0	0	0	0	0	0	0	0	0	0	k__Bacteria	p__Firmicutes	c__Clostridia	o__Clostridiales	f__Ruminococcaceae	g__Clostridium	s__Clostridium
860363cea927ddc8136244defc79486b	0	0.0186766	0	0	0	0	0	0	0	0	0	0	0	0	0	0	0	0	0	0	0	0	0	0	0	0	0	0	0	0	0	0	k__Bacteria	p__Bacteroidetes	c__Bacteroidia	o__Bacteroidales	f__S24-7	g__unknown_S24-7	s__unknown_S24-7
863c8fd2eeebcf57821c0787e7ef4d9f	0.0160085	0.0213447	0	0.0400213	0	0	0.0106724	0	0	0	0.0240128	0.0213447	0.0213447	0	0.0106724	0	0.0266809	0.0106724	0.0106724	0	0.0560299	0.029349	0.00533618	0.0266809	0.0186766	0.00533618	0.0560299	0.0106724	0	0.0160085	0	0.0186766	k__Bacteria	p__Firmicutes	c__Clostridia	o__Clostridiales	f__Ruminococcaceae	g__Clostridium	s__Clostridium methylpentosum
864cadc7f69805ef6577cd846fb7a8d8	0	0	0	0	0	0	0	0	0	0	0	0	0	0	0	0	0	0	0	0	0	0.00266809	0	0	0	0	0	0	0	0	0	0	k__Bacteria	p__Firmicutes	c__Clostridia	o__Clostridiales	f__unknown_Clostridiales	g__unknown_Clostridiales	s__unknown_Clostridiales
86dbcac03ecfd5ca52d93f5426df5f90	0	0	0	0	0	0	0.0106724	0	0	0	0.0160085	0.0186766	0.0106724	0.0480256	0.00533618	0	0	0	0	0	0.0266809	0	0	0	0.00800427	0	0	0	0.0133404	0.0133404	0	0.00533618	k__Bacteria	p__Firmicutes	c__Erysipelotrichi	o__Erysipelotrichales	f__Erysipelotrichaceae	g__Anaerorhabdus	s__Anaerorhabdus furcosa
86e6f63bdc4686f8daeae98504d0f4f3	0	0	0	0	0	0.00266809	0	0	0	0	0	0	0	0	0	0	0	0	0	0	0	0	0	0	0	0	0	0	0	0	0	0	k__Bacteria	p__Bacteroidetes	c__Bacteroidia	o__Bacteroidales	f__unknown_Bacteroidales	g__unknown_Bacteroidales	s__unknown_Bacteroidales
86f093298f1eadafc320b58e06d8777d	0	0.0613661	0	0.0213447	0.0320171	0.00533618	0.0400213	0.0373533	0.0320171	0	0.0106724	0.0480256	0.0960512	0.0160085	0.0693703	0.0400213	0.0800427	0.0453575	0.029349	0.0560299	0.0453575	0.0373533	0.0240128	0.0773746	0.0320171	0.088047	0.0773746	0.00266809	0.0987193	0.0400213	0.0613661	0.0506937	k__Bacteria	p__Firmicutes	c__Clostridia	o__Clostridiales	f__Ruminococcaceae	g__unknown_Ruminococcaceae	s__unknown_Ruminococcaceae
87020d7826795aa257f118fda31e3d57	0	0	0	0	0	0	0	0	0.0106724	0	0	0	0	0	0	0	0	0	0	0	0	0	0	0	0	0	0	0	0	0	0	0	k__Bacteria	p__Firmicutes	c__Bacilli	o__Bacillales	f__Bacillaceae	g__unknown_Bacillaceae	s__unknown_Bacillaceae
871e34a831f8b561d614fcd467ac6c9f	0	0	0	0	0	0	0	0	0	0	0	0	0	0	0	0	0	0	0	0	0	0	0	0	0	0.0426894	0	0	0	0	0	0	k__Bacteria	p__Firmicutes	c__Clostridia	o__Clostridiales	f__unknown_Clostridiales	g__unknown_Clostridiales	s__unknown_Clostridiales
872a7f437aea95d76e19e0be093939e4	0	0	0	0	0	0	0	0	0	0	0	0	0	0	0	0	0	0	0	0	0	0	0	0	0	0	0	0	0.0720384	0	0	0	k__Bacteria	p__Bacteroidetes	c__Bacteroidia	o__Bacteroidales	f__S24-7	g__unknown_S24-7	s__unknown_S24-7
87862223928a261c177857c849c39aaa	0	0	0	0	0	0	0	0	0	0	0	0.00800427	0	0	0	0	0	0	0	0	0	0	0	0	0	0	0	0	0	0	0	0	k__Bacteria	p__Firmicutes	c__Clostridia	o__Clostridiales	f__unknown_Clostridiales	g__unknown_Clostridiales	s__unknown_Clostridiales
87a5aac6b6442ae1cf53b0dc5191635d	0.0213447	0	0	0	0	0	0	0.0480256	0	0	0	0	0	0	0	0	0	0	0	0	0	0	0	0	0	0	0	0	0	0	0	0	k__Bacteria	p__Firmicutes	c__Clostridia	o__Clostridiales	f__unknown_Clostridiales	g__unknown_Clostridiales	s__unknown_Clostridiales
87b0d0ac5ad05cd100fd429a615075a7	0	0	0	0	0	0	0	0	0	0	0	0	0	0	0	0	0	0	0	0	0	0	0	0	0	0	0.0160085	0	0	0	0	0	k__Bacteria	p__Firmicutes	c__Clostridia	o__Clostridiales	f__Clostridiaceae	g__Clostridium	s__Clostridium
87cbf46b2611e1c6db01c931a839ae37	0.0693703	0	0	0.0853789	0.213447	0.16809	0	0.0373533	0	0	0	0	0	0	0	0	0	0	0	0	0	0	0	0	0	0	0	0	0	0	0	0	k__Bacteria	p__Firmicutes	c__Clostridia	o__Clostridiales	f__unknown_Clostridiales	g__unknown_Clostridiales	s__unknown_Clostridiales
87df828c834c6ad66c690b8d3e3e7249	0.0667022	0.0827108	0.0266809	0.0560299	0.0506937	0.0186766	0.0186766	0.0266809	0	0	0	0.0426894	0.0373533	0.0426894	0.120064	0.106724	0.0827108	0.0480256	0.122732	0.0960512	0.0320171	0.0426894	0.0240128	0.226788	0.0773746	0.0533618	0	0.0480256	0.0453575	0	0.0640342	0.0640342	k__Bacteria	p__Firmicutes	c__Clostridia	o__Clostridiales	f__Ruminococcaceae	g__unknown_Ruminococcaceae	s__unknown_Ruminococcaceae
8812316b7321aa9078fd6bc88733a6a1	0	0	0	0	0	0	0	0.088047	0	0.1254	0	0	0.11206	0.0693703	0	0	0.0960512	0	0	0	0	0	0	0.128068	0	0	0	0.0667022	0	0	0	0.0560299	k__Bacteria	p__Firmicutes	c__Clostridia	o__Clostridiales	f__unknown_Clostridiales	g__unknown_Clostridiales	s__unknown_Clostridiales
882ae472e431d75c4ccd0d84938e4ef1	0	0	0	0	0	0	0	0	0	0	0	0	0	0	0	0	0	0	0	0	0	0	0.0266809	0	0	0	0	0	0	0	0	0	k__Bacteria	p__Bacteroidetes	c__Bacteroidia	o__Bacteroidales	f__S24-7	g__unknown_S24-7	s__unknown_S24-7
8896e356fdd8ad6901c3ac46f1dfa491	0	0	0	0	0	0	0	0	0	0	0	0	0	0	0	0	0	0	0	0	0	0	0.00800427	0	0	0	0	0	0	0	0	0	k__Bacteria	p__Proteobacteria	c__Epsilonproteobacteria	o__Campylobacterales	f__Helicobacteraceae	g__Helicobacter	s__Helicobacter
88ce3e23b1947d1ff251b562d6676aed	0	0	0	0	0	0	0	0	0	0	0	0	0	0	0	0	0	0	0	0	0	0.0106724	0	0	0	0	0	0	0	0	0	0	k__Bacteria	p__Bacteroidetes	c__Bacteroidia	o__Bacteroidales	f__S24-7	g__unknown_S24-7	s__unknown_S24-7
88e860bcc73d2cd4a61bafcad9ffabc7	0	0.288154	0	0.216115	0.0747065	0.0266809	0.202775	0.130736	0	0	0	0	0	0.312166	0	0	0	0	0	0	0	0	0	0	0	0	0	0	0	0	0	0	k__Bacteria	p__Firmicutes	c__Clostridia	o__Clostridiales	f__Lachnospiraceae	g__unknown_Lachnospiraceae	s__unknown_Lachnospiraceae
88e96f66dab7023be53fd8ce44557fd8	0.0693703	0	0.0400213	0	0.0693703	0	0.058698	0.029349	0.0480256	0	0.029349	0	0.0426894	0	0	0	0	0	0.0613661	0.189434	0.104055	0.0853789	0.130736	0	0.178762	0	0	0	0.0373533	0	0.0453575	0.197439	k__Bacteria	p__Firmicutes	c__Clostridia	o__Clostridiales	f__unknown_Clostridiales	g__unknown_Clostridiales	s__unknown_Clostridiales
88fae75d87de9bfa5e3e8b5de964206b	0	0	0	0	0	0	0	0	0	0.0346852	0	0	0	0.0266809	0	0	0	0	0	0	0	0	0	0	0	0	0	0	0	0	0	0	k__Bacteria	p__Firmicutes	c__Clostridia	o__Clostridiales	f__Lachnospiraceae	g__unknown_Lachnospiraceae	s__unknown_Lachnospiraceae
89237e04c8822c256fc4bd5c4a98025b	0	0	0	0	0	0	0	0	0	0	0	0	0	0	0.00533618	0	0	0	0	0	0	0	0	0	0	0	0	0	0	0	0	0	k__Bacteria	p__Firmicutes	c__unknown_Firmicutes	o__unknown_Firmicutes	f__unknown_Firmicutes	g__unknown_Firmicutes	s__unknown_Firmicutes
8925b2a4bd7859f5352a649b1674ad5d	0	0	0	0	0	0	0	0	0	0	0	0	0	0	0	0	0	0	0	0	0	0	0.0533618	0	0	0	0	0	0	0	0	0	k__Bacteria	p__Firmicutes	c__Clostridia	o__Clostridiales	f__Lachnospiraceae	g__unknown_Lachnospiraceae	s__unknown_Lachnospiraceae
8933a7f73028735fe952cf9a4e601180	0.122732	0	0	0	0	0	0	0	0	0	0	0	0	0	0	0	0.0560299	0.0480256	0	0	0	0	0	0	0	0	0	0	0	0	0	0	k__Bacteria	p__Firmicutes	c__Clostridia	o__Clostridiales	f__Ruminococcaceae	g__unknown_Ruminococcaceae	s__unknown_Ruminococcaceae
89454a88f43d88963f9186a6ca45efb4	0.200107	0	0.218783	0.0667022	0.651014	0	0.213447	0.178762	0.0133404	0	0	0.370864	0.597652	1.06457	0	0	0	0	0	0	0	0	0	0	0	0	0	0	0	0	0	0	k__Bacteria	p__Firmicutes	c__Clostridia	o__Clostridiales	f__Lachnospiraceae	g__unknown_Lachnospiraceae	s__unknown_Lachnospiraceae
8971bf3def363d594aca60b7f017db2b	0	0	0	0	0.0186766	0	0	0	0	0	0	0	0	0	0	0.0106724	0	0	0	0	0	0	0	0	0	0	0	0	0	0	0	0	k__Bacteria	p__Firmicutes	c__Clostridia	o__Clostridiales	f__unknown_Clostridiales	g__unknown_Clostridiales	s__unknown_Clostridiales
897447e25fcbbddbd4194d397b13eaff	0	0	0	0	0	0	0	0	0	0	0.00800427	0	0	0	0	0	0	0	0	0	0	0	0	0	0	0	0	0	0	0	0	0	k__Bacteria	p__Firmicutes	c__Clostridia	o__Clostridiales	f__Peptostreptococcaceae	g__Clostridium	s__Clostridium ruminantium
899ba1a6e2bfd9b5ff240a17135e4329	0	0	0	0	0	0	0.00533618	0	0	0	0	0	0	0	0	0	0	0	0	0	0	0	0	0	0	0	0	0	0	0	0	0	k__Bacteria	p__Bacteroidetes	c__Bacteroidia	o__Bacteroidales	f__S24-7	g__unknown_S24-7	s__unknown_S24-7
89aefeb5e3a349754aad3fd52dd5e9dc	0	0	0	0	0	0	0	0	0	0	0	0	0.277481	0	0	0	0.0400213	0	0.277481	0	0	0	0	0	0	0	0	0	0	0	0	0	k__Bacteria	p__Firmicutes	c__Clostridia	o__Clostridiales	f__Lachnospiraceae	g__Clostridium	s__Clostridium
89b0c8a145a6f29fc4320144ff8a8aef	0	0	0	0	0	0	0	0	0	0.00266809	0	0	0	0	0	0	0	0	0	0	0	0	0	0	0	0	0	0	0	0	0	0	k__Bacteria	p__Bacteroidetes	c__Bacteroidia	o__Bacteroidales	f__Bacteroidaceae	g__Bacteroides	s__Bacteroides acidifaciens
89cc16f2364995f3c9ed4c0959f8924c	0	0	0.029349	0	0	0.00266809	0	0.00800427	0	0	0	0	0.058698	0	0	0	0	0	0	0.00800427	0	0	0	0	0	0	0.058698	0	0.0640342	0.0613661	0.0346852	0	k__Bacteria	p__Firmicutes	c__Clostridia	o__Clostridiales	f__unknown_Clostridiales	g__unknown_Clostridiales	s__unknown_Clostridiales
89e5f6c62738a3b0ca60828653d1b8b9	0.0106724	0.00800427	0	0	0.00533618	0	0	0	0	0	0	0	0	0	0	0	0	0.0133404	0	0	0.0453575	0	0	0	0	0	0	0	0	0	0	0	k__Bacteria	p__Firmicutes	c__Erysipelotrichi	o__Erysipelotrichales	f__Erysipelotrichaceae	g__Clostridium	s__Clostridium saccharogumia
89f374e123bb88dc315a8cca18e50360	0	0	0	0	0	0	0	0	0	0	0	0	0	0	0	0	0	0	0	0	0	0	0	0	0	0	0.00800427	0	0	0	0	0	k__Bacteria	p__Proteobacteria	c__Epsilonproteobacteria	o__Campylobacterales	f__Helicobacteraceae	g__Helicobacter	s__Helicobacter
89f889598287a5ed1d1cac28e8abd169	0	0	0	0.0320171	0.00533618	0	0.029349	0.0320171	0.194771	0.0960512	0.0853789	0.264141	0.341515	0.18143	0.138741	0.0747065	0.0800427	0.304162	0.0800427	0.0667022	0.266809	0.029349	0.0240128	0.0613661	0	0.141409	0.0800427	0	0.0960512	0.0240128	0.104055	0.0800427	k__Bacteria	p__Firmicutes	c__Clostridia	o__Clostridiales	f__unknown_Clostridiales	g__unknown_Clostridiales	s__unknown_Clostridiales
8a9eecd4117f7e824b788d942359be05	0	0	0	0	0	0.0186766	0	0	0	0	0	0	0	0	0	0	0	0	0	0	0	0	0	0	0	0	0	0	0	0	0	0	k__Bacteria	p__Firmicutes	c__Erysipelotrichi	o__Erysipelotrichales	f__Erysipelotrichaceae	g__Allobaculum	s__Allobaculum
8ab15f7c6e0a5b870e0516408655bb17	0	0	0	0	0	0	0	0	0	0	0	0	0	0	0.00266809	0	0	0	0	0	0	0	0	0	0	0	0	0	0	0	0	0	k__Bacteria	p__Firmicutes	c__Clostridia	o__Clostridiales	f__Lachnospiraceae	g__unknown_Lachnospiraceae	s__unknown_Lachnospiraceae
8b3bb23c15af6536adfa1531840e4d7f	0.0400213	0.0853789	0	0.210779	0.154749	0	0	0.0987193	0.0213447	0.106724	0	0	0.0373533	0.0240128	0.0133404	0	0.304162	0.106724	0.1254	0.0773746	0.1254	0.192102	0.0613661	0.173426	0.232124	0	0.0266809	0.0693703	0.0133404	0.0186766	0.0346852	0.2508	k__Bacteria	p__Firmicutes	c__Clostridia	o__Clostridiales	f__Ruminococcaceae	g__Sporobacter	s__Sporobacter termitidis
8b4b1f11a1ad425fd589ef7818437093	0	0	0	0	0	0	0	0	0	0	0	0	0	0	0	0	0	0	0	0	0.00266809	0	0	0	0	0	0	0	0	0	0	0	k__Bacteria	p__Firmicutes	c__Clostridia	o__Clostridiales	f__Lachnospiraceae	g__unknown_Lachnospiraceae	s__unknown_Lachnospiraceae
8b5832fdbc9333f8a0b4cee3c19dd7aa	0	0	0	0	0	0	0	0	0	0	0	0	0	0	0	0	0	0	0	0	0.029349	0	0.029349	0	0.029349	0	0	0	0	0	0	0	k__Bacteria	p__Bacteroidetes	c__Bacteroidia	o__Bacteroidales	f__unknown_Bacteroidales	g__unknown_Bacteroidales	s__unknown_Bacteroidales
8b5fed9fae0fc58b64759a4c771ac736	0	0.00533618	0	0	0	0	0	0	0	0	0	0	0	0	0	0	0	0	0	0	0	0	0	0	0	0	0	0	0	0	0	0	k__Bacteria	p__Proteobacteria	c__Deltaproteobacteria	o__Desulfovibrionales	f__Desulfovibrionaceae	g__Desulfovibrio	s__Desulfovibrio C21_c20
8b660907ce115e55a79b5954ceffe104	0	0	0	0	0	0	0	0	0	0.47492	0.0373533	0	0.0506937	0	0	0	0	0	0	0	0	0	0	0	0	0	0	0	0	0	0	0	k__Bacteria	p__Firmicutes	c__Clostridia	o__Clostridiales	f__unknown_Clostridiales	g__unknown_Clostridiales	s__unknown_Clostridiales
8b6f4c345caf40563397fb6945c28960	0	0.0453575	0	0	0	0	0	0	0	0	0	0	0	0	0	0	0	0	0	0	0	0	0	0	0	0	0	0	0	0	0	0	k__Bacteria	p__Firmicutes	c__Clostridia	o__Clostridiales	f__Ruminococcaceae	g__unknown_Ruminococcaceae	s__unknown_Ruminococcaceae
8b75f4d4a0013d2dfa6e62fd22c76a84	0	0	0	0.0426894	0	0.0106724	0	0	0	0	0	0	0	0	0	0	0	0	0	0	0	0	0	0	0	0	0	0	0	0	0	0	k__Bacteria	p__Firmicutes	c__Clostridia	o__Clostridiales	f__unknown_Clostridiales	g__unknown_Clostridiales	s__unknown_Clostridiales
8bb952926950e1bb8d66bb0c13681a9f	3.34312	2.44397	2.21985	3.3191	2.66009	3.25507	3.22038	2.84685	1.97172	1.21665	1.28335	2.66275	2.41462	1.90768	1.04322	2.06777	1.35539	1.84632	0.888474	1.54482	1.01654	1.82497	1.54749	1.7556	1.68356	0.819104	2.11846	1.39274	1.7556	1.18463	2.09445	1.5635	k__Bacteria	p__Firmicutes	c__Bacilli	o__Lactobacillales	f__Lactobacillaceae	g__unknown_Lactobacillaceae	s__unknown_Lactobacillaceae
8bbf2daee43de503b9e61518e61ace67	0	0.0933831	0.104055	0.0933831	0.0747065	0	0	0.104055	0.458911	0.450907	0	0	1.13394	0.088047	0	0	1.17129	0	0	0.162753	0.109392	0	0	0.157417	0	0.0160085	0.00533618	0.120064	0	0.104055	0.133404	0.618997	k__Bacteria	p__Firmicutes	c__Clostridia	o__Clostridiales	f__Ruminococcaceae	g__Clostridium	s__Clostridium
8bc8eab2a78e8c1952b5d51370ba6725	0	0	0	0.00800427	0	0	0	0	0	0	0	0	0	0	0	0	0	0	0	0	0	0	0	0	0	0	0	0	0	0	0	0	k__Bacteria	p__Firmicutes	c__Bacilli	o__Lactobacillales	f__Lactobacillaceae	g__unknown_Lactobacillaceae	s__unknown_Lactobacillaceae
8bef8431504ebc2d30178178cfe7c8c9	0	0	0	0	0	0	0.0320171	0	0.557631	0.253469	0.00533618	0.522946	0.720384	0.482924	0.330843	0.146745	0.40555	0.0426894	0.552295	0.312166	0.0800427	0.440235	0.71238	0.578975	0.264141	0.923159	0	0.888474	0	0.71238	0.835112	0.165422	k__Bacteria	p__Firmicutes	c__Clostridia	o__Clostridiales	f__Lachnospiraceae	g__unknown_Lachnospiraceae	s__unknown_Lachnospiraceae
8bf24cf21c2b756c23dd02ede3e684cb	0.120064	0.088047	0.090715	0.0533618	0.0933831	0.0373533	0.0480256	0.029349	0.0346852	0.0480256	0.0320171	0.0480256	0.0373533	0.0346852	0.0240128	0.0773746	0.0480256	0.104055	0.0933831	0.0693703	0.0426894	0.120064	0.090715	0.141409	0.0560299	0.0827108	0.0800427	0.0720384	0.0987193	0.0373533	0.0480256	0.122732	k__Bacteria	p__Bacteroidetes	c__Bacteroidia	o__Bacteroidales	f__unknown_Bacteroidales	g__unknown_Bacteroidales	s__unknown_Bacteroidales
8c07ecb76b81591de27843322bfce0f0	0	0	0	0	0	0	0	0	0	0	0	0	0	0	0	0	0	0	0	0	0	0.00800427	0	0	0	0	0	0	0	0	0	0	k__Bacteria	p__Firmicutes	c__Clostridia	o__Clostridiales	f__Lachnospiraceae	g__unknown_Lachnospiraceae	s__unknown_Lachnospiraceae
8c4b2e9d67eccc4657d968a6d756de2a	0	0	0	0	0	0	0	0	0.109392	0	0.146745	0.330843	0.410886	0	0.557631	0.2508	0	0.528282	0.0640342	0	0	0.178762	0	0.245464	0.0320171	0.322839	0.445571	0.200107	0.402882	0.280149	0.304162	0.0400213	k__Bacteria	p__Firmicutes	c__Clostridia	o__Clostridiales	f__Lachnospiraceae	g__unknown_Lachnospiraceae	s__unknown_Lachnospiraceae
8c88994b0f2173717b48c086a9bfe37a	0.40555	0.413554	0.253469	0.557631	0.282818	0.408218	0.496265	0.322839	0.501601	0.448239	0.386873	0.589648	0.741729	0.421558	0.189434	0.480256	0.317503	0.453575	0.240128	0.330843	0.386873	0.381537	0.322839	0.373533	0.40555	0.234792	0.648346	0.416222	0.357524	0.36286	0.616329	0.402882	k__Bacteria	p__Firmicutes	c__Bacilli	o__Lactobacillales	f__Lactobacillaceae	g__unknown_Lactobacillaceae	s__unknown_Lactobacillaceae
8c95907ef7fc057f88fdd5fb289cece1	0	0	0	0	0	0	0	0	0	0	0	0	0	0	0	0	0	0	0	0	0	0	0	0	0	0	0	0	0.0160085	0	0	0	k__Bacteria	p__Firmicutes	c__Clostridia	o__Clostridiales	f__Lachnospiraceae	g__unknown_Lachnospiraceae	s__unknown_Lachnospiraceae
8ce61bbda0c4cf06e79263602d06c0a1	0	0	0	0	0	0	0	0	0	0	0	0.00533618	0	0	0	0	0	0	0	0	0	0	0	0	0	0	0	0	0	0	0	0	k__Bacteria	p__Firmicutes	c__Clostridia	o__Clostridiales	f__unknown_Clostridiales	g__unknown_Clostridiales	s__unknown_Clostridiales
8d07378b589179977ae7bd7907449655	0.0266809	0	0	0	0	0	0	0	0.0480256	0.0320171	0	0.0773746	0.0693703	0.0186766	0.0506937	0.0426894	0	0.0853789	0.0346852	0.0453575	0.0400213	0.0506937	0.0560299	0.0560299	0	0.0346852	0.0453575	0.0373533	0.088047	0.0667022	0.0560299	0.0373533	k__Bacteria	p__Firmicutes	c__Clostridia	o__Clostridiales	f__Ruminococcaceae	g__unknown_Ruminococcaceae	s__unknown_Ruminococcaceae
8d265b0d22c7bed63f0edbac464cda43	0	0	0	0	0	0	0	0	0	0.0346852	0	0	0	0	0	0	0	0	0	0	0	0	0	0	0	0	0	0	0	0	0	0	k__Bacteria	p__Firmicutes	c__Clostridia	o__Clostridiales	f__Lachnospiraceae	g__Clostridium	s__Clostridium
8d3bb325fcd98efc6132b0d12246a5d1	0	0	0	0	0	0	0	0	0	0	0	0	0	0	0	0	0	0	0	0	0	0	0	0	0	0	0	0	0.00533618	0	0	0	k__Bacteria	p__Firmicutes	c__Bacilli	o__Bacillales	f__Bacillaceae	g__unknown_Bacillaceae	s__unknown_Bacillaceae
8d43208738b7f8236adc20d9421a219b	0	0	0	0	0.120064	0	0	0	0	0	0	0	0	0	0	0	0	0	0	0	0	0	0	0	0	0	0	0	0	0	0.0266809	0	k__Bacteria	p__Firmicutes	c__Clostridia	o__Clostridiales	f__Lachnospiraceae	g__Marvinbryantia	s__Marvinbryantia formatexigens
8d6b8eecec4b85620ee1bbdf9e105977	0	0	0	0	0	0	0	0	0	0	0	0	0	0.0240128	0	0	0	0	0	0	0	0	0	0	0	0	0	0	0	0	0	0	k__Bacteria	p__Proteobacteria	c__Epsilonproteobacteria	o__Campylobacterales	f__Helicobacteraceae	g__Helicobacter	s__Helicobacter
8dc47d7913eef7124ab353dcdf237432	0	0	0	0	0	0	0	0	0	0	0	0	0	0	0	0	0	0	0	0	0	0	0.0133404	0	0	0	0	0	0	0	0	0	k__Bacteria	p__Bacteroidetes	c__Bacteroidia	o__Bacteroidales	f__Rikenellaceae	g__Alistipes	s__Alistipes massiliensis
8e3e52b45bd3eea4f677b632144a18f7	0	0	0	0	0	0	0	0	0	0	0	0	0	0	0	0	0	0	0	0	0	0	0	0	0.00533618	0	0	0	0	0	0	0	k__Bacteria	p__Firmicutes	c__Bacilli	o__Bacillales	f__Bacillaceae	g__unknown_Bacillaceae	s__unknown_Bacillaceae
8e8dbc8f0108c737a4a5bc9783147930	0	0	0	0	0	0	0	0	0	0	0	0	0	0	0.0213447	0	0	0	0	0	0.136073	0.0800427	0	0	0	0	0	0	0	0	0	0.0320171	k__Bacteria	p__Firmicutes	c__Clostridia	o__Clostridiales	f__Lachnospiraceae	g__Dorea	s__Dorea longicatena
8eb2ad41982936c7d8d1cf7519832438	0	0	0	0	0	0	0	0	0	0	0	0	0	0	0	0	0	0	0	0	0	0.00533618	0	0	0	0	0	0	0	0	0	0	k__Bacteria	p__Firmicutes	c__Clostridia	o__Clostridiales	f__Lachnospiraceae	g__unknown_Lachnospiraceae	s__unknown_Lachnospiraceae
8edc145d7a6f03b86ef4fc779ba9da2c	0.0160085	0	0.0320171	0.029349	0.0426894	0	0.00800427	0.0160085	0	0	0	0	0	0	0	0	0	0	0	0	0	0	0	0	0	0	0.0613661	0.0106724	0.0400213	0.0346852	0.00800427	0.0160085	k__Bacteria	p__Bacteroidetes	c__Bacteroidia	o__Bacteroidales	f__S24-7	g__unknown_S24-7	s__unknown_S24-7
8ef4c461b43e7dd0f748ff953ab5a58e	0	0	0	0	0	0	0	0	0	0	0	0	0	0	0	0	0	0.00800427	0	0	0	0	0	0	0	0	0	0	0	0	0	0	k__Bacteria	p__Firmicutes	c__Clostridia	o__Clostridiales	f__unknown_Clostridiales	g__unknown_Clostridiales	s__unknown_Clostridiales
8f21e268fd7221bfc3299fa3ec7cfe66	0	0	0	0	0	0	0	0	0	0	0	0	0	0	0.0133404	0	0	0	0	0	0	0	0	0	0	0	0	0	0	0	0	0	k__Bacteria	p__Firmicutes	c__Clostridia	o__Clostridiales	f__Lachnospiraceae	g__unknown_Lachnospiraceae	s__unknown_Lachnospiraceae
8f2b6fb02a6399755ba52b9970646739	0	0	0	0	0	0	0	0	0	0	0	0	0	0	0	0	0	0	0	0	0	0	0	0	0	0	0	0	0	0	0	0.0747065	k__Bacteria	p__Firmicutes	c__Clostridia	o__Clostridiales	f__unknown_Clostridiales	g__unknown_Clostridiales	s__unknown_Clostridiales
8f611a7606aa572733d32d18bc5fbdab	0	0	0	0	0	0	0	0	0	0	0	0	0	0	0	0	0	0	0	0	0	0	0	0	0	0	0	0	0.00266809	0	0	0	k__Bacteria	p__Proteobacteria	c__Deltaproteobacteria	o__Desulfovibrionales	f__Desulfovibrionaceae	g__Desulfovibrio	s__Desulfovibrio C21_c20
8f6dcd8e3a879868a44e2bfca9c79405	0	0	0	0	0	0.0106724	0.0106724	0	0	0.0106724	0	0	0.0506937	0.0160085	0.0346852	0.0240128	0.00266809	0.0453575	0.0160085	0.0480256	0.0133404	0	0.0213447	0.0640342	0	0.0240128	0.00800427	0	0.0133404	0.00800427	0.0346852	0.0186766	k__Bacteria	p__Firmicutes	c__Clostridia	o__Clostridiales	f__Ruminococcaceae	g__Clostridium	s__Clostridium methylpentosum
8f7d30feced8e7fcabca266a5dd66a13	0	0	0	0	0	0	0.490928	0	0	0	0	0	0	0	0	0	0	0	0	0	0	0	0	0	0	0	0	0	0	0	0	0	k__Bacteria	p__Firmicutes	c__Clostridia	o__Clostridiales	f__unknown_Clostridiales	g__unknown_Clostridiales	s__unknown_Clostridiales
8f8c6114c10d072e06054fd8c516618e	0	0	0	0	0	0	0	0	0	0	0	0	0	0	0	0	0	0	0	0	0	0	0	0	0	0	0.0186766	0	0	0	0	0	k__Bacteria	p__Firmicutes	c__Bacilli	o__Bacillales	f__Bacillaceae	g__unknown_Bacillaceae	s__unknown_Bacillaceae
8fb98028ca1cf1a4b5553cd5f2b18466	0.088047	0	0	0	0	0	0	0	0	0	0	0	0	0.157417	0	0	0.101387	0	0	0	0	0	0.213447	0	0	0.160085	0	0	0	0	0	0	k__Bacteria	p__Firmicutes	c__Clostridia	o__Clostridiales	f__Lachnospiraceae	g__Clostridium	s__Clostridium
8fd522fbb4e0d832870f044b5d5c611a	0.429562	0.325507	0.298826	0.413554	0.30683	0.376201	0.397545	0.261473	0.058698	0.240128	0.0320171	0.120064	0.120064	0.312166	0.0933831	0.0800427	0.192102	0.485592	0.285486	0.11206	0.46158	0.261473	0.213447	0.450907	0.272145	0.0613661	0.117396	0.240128	0.136073	0.0373533	0.240128	0.146745	k__Bacteria	p__Bacteroidetes	c__Bacteroidia	o__Bacteroidales	f__S24-7	g__unknown_S24-7	s__unknown_S24-7
8ffb2220653908721b04c060e605d4d9	0	0	0	0	0	0	0	0	0	0	0	0	0	0	0	0	0	0	0	0	0	0	0	0	0.00266809	0	0	0	0	0	0	0	k__Bacteria	p__Firmicutes	c__Erysipelotrichi	o__Erysipelotrichales	f__Erysipelotrichaceae	g__Clostridium	s__Clostridium saccharogumia
8ffbeac3887a5ccc1528b66a887386ec	0	0	0	0	0	0.00266809	0	0	0	0	0	0	0	0	0	0	0	0	0	0	0	0	0	0	0	0	0	0	0	0	0	0	k__Bacteria	p__Bacteroidetes	c__Bacteroidia	o__Bacteroidales	f__[Barnesiellaceae]	g__Barnesiella	s__Barnesiella
901723a389dd383406e6605794f9f562	0	0	0	0	0	0	0	0	0	0	0	0	0.029349	0	0	0	0	0	0	0	0	0	0.0266809	0	0	0	0	0	0	0	0	0	k__Bacteria	p__Firmicutes	c__Clostridia	o__Clostridiales	f__Ruminococcaceae	g__Clostridium	s__Clostridium methylpentosum
903e3ecdf13f21eacf64bddd8d7ab65d	0	0	0	0	0	0	0	0	0	0	0	0	0.00800427	0	0	0	0	0	0	0	0	0	0	0	0	0	0	0	0	0	0	0	k__Bacteria	p__Firmicutes	c__unknown_Firmicutes	o__unknown_Firmicutes	f__unknown_Firmicutes	g__unknown_Firmicutes	s__unknown_Firmicutes
9044b8ec569f4d08609e368496a6a3d7	0	0.058698	0	0	0.0480256	0	0.0213447	0	0	0	0	0	0.058698	0	0	0.090715	0.0560299	0.0853789	0	0.0160085	0.029349	0.0506937	0	0	0.00800427	0.122732	0.0506937	0.0747065	0	0.088047	0	0	k__Bacteria	p__Firmicutes	c__Clostridia	o__Clostridiales	f__Ruminococcaceae	g__Sporobacter	s__Sporobacter termitidis
9056c3c36824fe53ffcc8bd2dc8a0a2e	0	0	0	0	0	0	0	0	0	0	0	0	0	0	0	0	0	0.00266809	0	0	0	0	0	0	0	0	0	0	0	0	0	0.0240128	k__Bacteria	p__Firmicutes	c__Clostridia	o__Clostridiales	f__Ruminococcaceae	g__Clostridium	s__Clostridium methylpentosum
905df9c42e774ab398f13ae3cfebfe6c	0	0	0	0	0	0	0	0.0106724	0	0	0	0	0	0	0	0	0	0	0	0	0	0	0	0	0	0	0	0	0	0	0	0	k__Bacteria	p__Bacteroidetes	c__Bacteroidia	o__Bacteroidales	f__unknown_Bacteroidales	g__unknown_Bacteroidales	s__unknown_Bacteroidales
90d3493c9b9599302f799c8b23a79c9f	0.0346852	0.0266809	0.0106724	0	0.0346852	0.0426894	0.0400213	0.0213447	0	0.101387	0.0133404	0.0346852	0.0240128	0.058698	0	0.0213447	0.029349	0.0160085	0.0320171	0.029349	0.0346852	0.0266809	0	0.0426894	0.0533618	0.0346852	0.0186766	0.0560299	0	0.0266809	0.0133404	0	k__Bacteria	p__Bacteroidetes	c__Bacteroidia	o__Bacteroidales	f__unknown_Bacteroidales	g__unknown_Bacteroidales	s__unknown_Bacteroidales
90ee4ba36e4fbb5b754c384c0c0f4685	0.805763	0.883138	0.53095	0.618997	0.165422	0.357524	0.389541	0.408218	0	0	0	0	0	0	0	0	0	0	0	0	0	0	0	0	0	0	0	0	0	0	0	0	k__Bacteria	p__Bacteroidetes	c__Bacteroidia	o__Bacteroidales	f__S24-7	g__unknown_S24-7	s__unknown_S24-7
90f72072d0db7b9c7889d5454c649cfa	0.0613661	0	0	0	0.0613661	0	0	0.173426	0	0.0800427	0	0	0	0	0	0	0	0.058698	0	0	0	0	0	0	0	0	0	0	0	0	0	0	k__Bacteria	p__Firmicutes	c__Clostridia	o__Clostridiales	f__Lachnospiraceae	g__unknown_Lachnospiraceae	s__unknown_Lachnospiraceae
91144379a4dec52c997a889fa5a72d1c	0	0	0	0	0	0	0	0	0	0	0	0	0	0	0	0	0	0	0	0	0	0	0	0.00266809	0	0	0	0	0	0	0	0	k__Bacteria	p__Bacteroidetes	c__Bacteroidia	o__Bacteroidales	f__[Barnesiellaceae]	g__Barnesiella	s__Barnesiella
9118f5ee5b202913b3ad55cb565a5b86	0	0	0	0	0	0	0	0	0	0	0	0	0	0	0	0	0	0	0	0	0	0	0	0	0	0	0	0.0133404	0	0	0	0	k__Bacteria	p__Firmicutes	c__Bacilli	o__Lactobacillales	f__Lactobacillaceae	g__Pediococcus	s__Pediococcus
917eef7fd0f22c3c711c2754916e9bf3	0	0	0	0	0	0.0613661	0	0	0	0	0	0.0560299	0	0	0	0	0	0	0.0480256	0	0	0	0	0	0	0.104055	0	0	0	0	0	0	k__Bacteria	p__Firmicutes	c__Clostridia	o__Clostridiales	f__Ruminococcaceae	g__Papillibacter	s__Papillibacter cinnamivorans
918e49666ef7eafeae352e05eb42d08a	0	0	0	0	0	0	0	0	0	0	0	0	0	0	0	0	0	0	0	0	0	0	0	0	0	0	0	0	0	0.00533618	0	0	k__Bacteria	p__Firmicutes	c__Erysipelotrichi	o__Erysipelotrichales	f__Erysipelotrichaceae	g__Anaerorhabdus	s__Anaerorhabdus furcosa
91f2edf6dc4d9d49eea0c0fddb545962	0.106724	0.208111	0.226788	0.0827108	0.248132	0.144077	0.152081	0.133404	0.0480256	0.16809	0	0.0933831	0.269477	0.269477	0	0.0373533	0.128068	0.194771	0.429562	0.0346852	0.146745	0.154749	0.0720384	0.117396	0.090715	0.0747065	0.0960512	0	0.0160085	0.0426894	0.0613661	0	k__Bacteria	p__Firmicutes	c__Clostridia	o__Clostridiales	f__Lachnospiraceae	g__unknown_Lachnospiraceae	s__unknown_Lachnospiraceae
920be8bb0aace5663275ea108460bda3	0	0	0	0	0	0	0	0	0	0	0	0	0	0	0	0	0	0	0	0	0	0	0	0.0160085	0	0	0	0	0	0	0	0	k__Bacteria	p__Proteobacteria	c__Epsilonproteobacteria	o__Campylobacterales	f__Helicobacteraceae	g__Helicobacter	s__Helicobacter
92153a8783b089f2e10f05e8dfd87513	0	0	0	0	0	0	0	0	0.0133404	0	0	0	0	0	0	0	0	0	0	0	0	0	0	0	0	0	0	0	0	0	0	0	k__Bacteria	p__Verrucomicrobia	c__Verrucomicrobiae	o__Verrucomicrobiales	f__Verrucomicrobiaceae	g__Haloferula	s__Haloferula rosea
9217250698c43f32899f06061a4fdecd	0.0667022	0	0	0	0	0	0	0.0213447	0	0	0	0	0	0	0	0	0	0	0	0	0	0	0	0	0	0	0	0	0	0	0	0	k__Bacteria	p__Firmicutes	c__Clostridia	o__Clostridiales	f__unknown_Clostridiales	g__unknown_Clostridiales	s__unknown_Clostridiales
921a467931377037712cc306d0eca322	0	0	0	0	0	0	0	0	0	0	0	0	0	0	0	0.00533618	0	0	0	0	0	0	0	0	0	0	0	0	0	0	0	0	k__Bacteria	p__Proteobacteria	c__Epsilonproteobacteria	o__Campylobacterales	f__Helicobacteraceae	g__Helicobacter	s__Helicobacter
921c31cb1d3d058dc137e49781f23dab	0	0	0	0	0	0	0	0	0	0	0	0	0	0	0	0	0	0	0	0	0	0	0.00266809	0	0	0	0	0	0	0	0	0	k__Bacteria	p__Firmicutes	c__Clostridia	o__Clostridiales	f__unknown_Clostridiales	g__unknown_Clostridiales	s__unknown_Clostridiales
92221cd27ff2d19aa83f377dcc3c6355	0	0	0	0	0	0	0	0	0.00533618	0	0	0	0	0	0	0	0	0	0	0	0	0	0	0	0	0	0	0	0	0	0	0	k__Bacteria	p__Verrucomicrobia	c__Verrucomicrobiae	o__Verrucomicrobiales	f__Verrucomicrobiaceae	g__Akkermansia	s__Akkermansia muciniphila
9239c70aaefa60234ea08524ab0d1603	0	0	0	0	0	0	0	0	0	0	0	0	0	0	0	0	0	0	0	0	0	0	0	0	0	0	0.192102	0	0.22412	0	0	0	k__Bacteria	p__Firmicutes	c__Clostridia	o__Clostridiales	f__unknown_Clostridiales	g__unknown_Clostridiales	s__unknown_Clostridiales
925083ae547df7f9082ecaf099e02271	0	0	0	0	0	0	0	0	0	0	0	0	0	0	0	0.0133404	0	0	0	0	0	0	0	0	0	0	0	0	0	0	0	0	k__Bacteria	p__Firmicutes	c__Bacilli	o__Lactobacillales	f__Lactobacillaceae	g__Pediococcus	s__Pediococcus
9279fdb78c9e08bd426569a0702f2bde	0	0	0	0	0	0	0	0	0	0	0	0	0	0	0	0	0	0	0.00533618	0	0	0	0	0	0	0	0	0	0	0	0	0	k__Bacteria	p__Proteobacteria	c__Deltaproteobacteria	o__Desulfovibrionales	f__Desulfovibrionaceae	g__Desulfovibrio	s__Desulfovibrio C21_c20
92a644c54f208c29d68aa12c755fe101	0.0400213	0.0747065	0.117396	0.0640342	0.0533618	0.0160085	0.0186766	0.0560299	0.0960512	0.0160085	0.0160085	0.0186766	0.0240128	0.0426894	0	0.0640342	0.029349	0.0160085	0	0	0	0	0.0320171	0	0.029349	0.144077	0	0.088047	0	0	0	0.0213447	k__Bacteria	p__Firmicutes	c__Clostridia	o__Clostridiales	f__Lachnospiraceae	g__Ruminococcus	s__Ruminococcus lactaris
92b50956a2a808058f131eb0bf8ef004	0	0	0	0	0	0	0	0	0	0	0	0	0	0	0	0	0	0	0	0.0133404	0	0	0	0	0	0	0	0	0	0	0	0	k__Bacteria	p__Firmicutes	c__Clostridia	o__unknown_Clostridia	f__unknown_Clostridia	g__unknown_Clostridia	s__unknown_Clostridia
92be8b3c9f7a8dfaa8985c8c2c6720d0	0	0.0160085	0	0	0	0	0.0506937	0	0.00533618	0	0.128068	0.256137	0.029349	0	0.16809	0.0346852	0.0400213	0	0	0.154749	0.0560299	0	0	0.245464	0.0400213	0.202775	0	0.229456	0	0.0773746	0	0.189434	k__Bacteria	p__Firmicutes	c__Clostridia	o__Clostridiales	f__Ruminococcaceae	g__unknown_Ruminococcaceae	s__unknown_Ruminococcaceae
92cb9db9efbd1d71a4c9e0fe274bfdeb	0	0	0	0	0	0	0	0	0	0	0	0	0	0	0	0	0	0	0	0	0	0	0	0	0	0	0.00533618	0	0	0	0	0	k__Bacteria	p__Firmicutes	c__Bacilli	o__Lactobacillales	f__Lactobacillaceae	g__unknown_Lactobacillaceae	s__unknown_Lactobacillaceae
92d5905499eb6631b9b0d664d24cd4d2	0	0	0	0	0	0	0	0	0	0	0	0	0.0160085	0.0160085	0	0	0	0	0	0	0	0	0	0	0.0506937	0	0	0	0	0	0	0	k__Bacteria	p__Firmicutes	c__Clostridia	o__Clostridiales	f__Ruminococcaceae	g__unknown_Ruminococcaceae	s__unknown_Ruminococcaceae
92d5913e6068909109b35a7aa16be714	0	0	0	0	0	0	0	0	0	0	0	0	0	0	0	0	0	0	0	0.00266809	0	0	0	0	0	0	0	0	0	0	0	0	k__Bacteria	p__Actinobacteria	c__Coriobacteriia	o__Coriobacteriales	f__Coriobacteriaceae	g__Eggerthella	s__Eggerthella
92e0b5ed2f9201408151fec30734c213	0.0133404	0.0453575	0.029349	0.00266809	0.029349	0.0266809	0.0240128	0.0106724	0.0186766	0.0186766	0.0453575	0.0186766	0.0773746	0.0160085	0.0720384	0.0240128	0.0133404	0.0240128	0.0373533	0.0213447	0.00533618	0.0160085	0.0426894	0.0186766	0.0133404	0.088047	0.0373533	0.0346852	0.0373533	0.0240128	0.0346852	0.0426894	k__Bacteria	p__Firmicutes	c__Erysipelotrichi	o__Erysipelotrichales	f__Erysipelotrichaceae	g__Anaerorhabdus	s__Anaerorhabdus furcosa
92e75c540bdf5b3b702a07e7e2e4dd55	0	0.0186766	0	0	0	0	0	0	0	0	0	0	0.0160085	0	0	0	0	0.029349	0.0400213	0	0	0	0.0186766	0.0160085	0	0	0	0	0	0	0	0.0426894	k__Bacteria	p__Firmicutes	c__Clostridia	o__Clostridiales	f__Ruminococcaceae	g__unknown_Ruminococcaceae	s__unknown_Ruminococcaceae
92e830958bc84ba33e3acb5e18655595	0	0	0	0	0	0	0	0	0	0.00800427	0	0	0	0	0	0	0	0	0	0	0	0	0	0	0	0	0	0	0	0	0	0	k__Bacteria	p__Firmicutes	c__Clostridia	o__Clostridiales	f__Lachnospiraceae	g__Dorea	s__Dorea longicatena
92f402f10128fbdbd7a8ddc7aaa2307e	0	0	0	0	0	0	0	0	0	0	0	0	0	0	0	0	0	0.0346852	0	0	0	0	0	0	0	0	0	0	0	0	0	0	k__Bacteria	p__Firmicutes	c__Clostridia	o__Clostridiales	f__Ruminococcaceae	g__Papillibacter	s__Papillibacter cinnamivorans
930da27bfe8cb6fcbb34bf2e510ed645	0	0	0.0160085	0.0106724	0.00800427	0.00800427	0	0.00533618	0	0.0240128	0	0.00533618	0.058698	0.0106724	0.0426894	0	0	0	0	0	0.00266809	0	0	0	0	0.058698	0	0	0	0.0186766	0	0	k__Bacteria	p__Firmicutes	c__Clostridia	o__Clostridiales	f__Lachnospiraceae	g__Defluviitalea	s__Defluviitalea saccharophila
93380f1845d47570c3b90c7762126d46	0	0	0	0	0	0	0	0	0	0	0	0	0	0	0	0	0	0	0	0	0	0	0	0	0.0266809	0	0	0	0	0	0	0	k__Bacteria	p__Firmicutes	c__Clostridia	o__Clostridiales	f__unknown_Clostridiales	g__unknown_Clostridiales	s__unknown_Clostridiales
934ffe4f3631f3228d3a5ba49b4fc7fb	0	0	0	0	0	0	0	0	0	0	0	0	0	0	0	0	0.0106724	0	0	0	0	0	0	0	0	0	0	0	0	0	0	0	k__Bacteria	p__Actinobacteria	c__Coriobacteriia	o__Coriobacteriales	f__Coriobacteriaceae	g__Eggerthella	s__Eggerthella
935467f86188b73c6ae428b5fbf04d58	0	0	0	0	0	0	0	0	0	0	0	0	0	0.106724	0	0	0	0.0453575	0.149413	0	0	0	0.0133404	0	0	0	0	0	0	0	0	0	k__Bacteria	p__Firmicutes	c__Clostridia	o__Clostridiales	f__unknown_Clostridiales	g__unknown_Clostridiales	s__unknown_Clostridiales
9359153f2bba6672275a4f1639beceee	0	0	0	0	0	0	0	0	0	0	0	0	0	0	0	0	0	0	0	0	0	0	0.0320171	0	0	0	0	0	0	0	0	0	k__Bacteria	p__Bacteroidetes	c__Bacteroidia	o__Bacteroidales	f__S24-7	g__unknown_S24-7	s__unknown_S24-7
93c21b32fa9768e38e80883d45c0ce8b	0	0.0480256	0	0	0	0	0.0186766	0	0.0266809	0.0400213	0.0266809	0.0240128	0.0800427	0.0373533	0.0346852	0.0213447	0.0400213	0.0373533	0.0346852	0.0213447	0.0720384	0.0560299	0.0480256	0.0506937	0.160085	0.0720384	0.162753	0.0987193	0.101387	0.0747065	0.0773746	0.146745	k__Bacteria	p__Actinobacteria	c__Coriobacteriia	o__Coriobacteriales	f__Coriobacteriaceae	g__Eggerthella	s__Eggerthella
93d3df56c6cfd29e4a1fed3cf30a1ce4	0	0	0	0	0	0	0	0	0	0	0	0	0	0	0	0	0	0	0	0	0.0533618	0	0	0	0	0	0	0	0	0	0	0	k__Bacteria	p__Firmicutes	c__Clostridia	o__Clostridiales	f__Lachnospiraceae	g__Ruminococcus	s__Ruminococcus lactaris
93d4c6a21bfd11565cb7ff4b3230c054	0	0	0	0	0	0	0	0	0	0	0	0	0	0	0.00533618	0	0	0	0	0	0	0	0	0	0	0	0	0	0	0	0	0	k__Bacteria	p__Bacteroidetes	c__Bacteroidia	o__Bacteroidales	f__Prevotellaceae	g__Prevotella	s__Prevotella
93ea84ee1eedf635766c0eff7b291a80	0.0213447	0	0	0	0	0	0	0	0	0	0	0	0	0	0	0	0	0	0	0	0	0	0	0	0	0	0	0	0	0	0	0	k__Bacteria	p__Firmicutes	c__Clostridia	o__Clostridiales	f__Lachnospiraceae	g__unknown_Lachnospiraceae	s__unknown_Lachnospiraceae
941c88085c5b38df512c4165c5ccb5fa	0	0	0	0	0	0	0	0	0	0.0266809	0	0	0	0	0	0	0	0	0	0	0	0	0	0	0	0	0	0	0	0	0	0	k__Bacteria	p__Firmicutes	c__Clostridia	o__Clostridiales	f__Lachnospiraceae	g__Clostridium	s__Clostridium symbiosum
9427715a1c21186715dca3fc51915d42	0	0	0	0	0	0	0	0	0	0	0	0	0.00266809	0	0	0	0	0	0	0	0	0	0	0	0	0	0	0	0	0	0	0	k__Bacteria	p__Firmicutes	c__Clostridia	o__Clostridiales	f__unknown_Clostridiales	g__unknown_Clostridiales	s__unknown_Clostridiales
9442cb82e0234dd047da0584da24d77e	0	0	0	0.0106724	0	0	0	0	0	0	0	0	0	0	0	0	0	0	0	0	0	0	0	0	0	0	0	0	0	0	0	0	k__Bacteria	p__Firmicutes	c__Clostridia	o__Clostridiales	f__unknown_Clostridiales	g__unknown_Clostridiales	s__unknown_Clostridiales
9446eee1752684a6578c8c4e6c33c0ff	0	0	0	0	0	0	0	0	0	0	0	0	0	0	0	0	0	0	0	0	0	0	0	0	0.0213447	0	0	0	0	0	0	0	k__Bacteria	p__Bacteroidetes	c__Bacteroidia	o__Bacteroidales	f__S24-7	g__unknown_S24-7	s__unknown_S24-7
948a2a5ba4cf193a013307e1ca057f63	0.0320171	0	0.0320171	0	0.0747065	0.0320171	0.0133404	0.029349	0	0.0747065	0	0	0.0133404	0.117396	0	0	0.216115	0.029349	0.0640342	0.0346852	0.0960512	0.0640342	0.058698	0.0640342	0	0	0.101387	0	0	0.0133404	0	0	k__Bacteria	p__Firmicutes	c__Clostridia	o__Clostridiales	f__Ruminococcaceae	g__Ruminococcus	s__Ruminococcus
948d93c17991004e01016f49a187d4ec	0	0	0	0	0	0	0	0	0	0	0	0.0373533	0	0	0	0.0533618	0.0320171	0	0	0.0266809	0	0	0	0	0	0	0	0	0	0	0	0	k__Bacteria	p__Firmicutes	c__Clostridia	o__Clostridiales	f__unknown_Clostridiales	g__unknown_Clostridiales	s__unknown_Clostridiales
94cd5084bf6341ef3b90f7f400588edd	0.256137	0.493597	0.701708	0.448239	0.493597	0.771078	0.659018	0.290822	0.229456	0.71238	0.202775	0.216115	0.16809	0.53095	0.245464	0.234792	0.370864	0.426894	0.360192	0.285486	0.216115	0.317503	0.269477	0.317503	0.450907	0.240128	0.632337	0.314835	0.453575	0.272145	0.472252	0.376201	k__Bacteria	p__Bacteroidetes	c__Bacteroidia	o__Bacteroidales	f__Rikenellaceae	g__Alistipes	s__Alistipes
94e1c0ebc0929e354cfa299ecfc5c9e8	0	0	0	0	0	0	0	0	0	0.0640342	0	0	0	0	0	0	0	0	0	0	0	0	0	0	0	0	0	0	0	0	0	0	k__Bacteria	p__Firmicutes	c__Erysipelotrichi	o__Erysipelotrichales	f__Erysipelotrichaceae	g__Anaerorhabdus	s__Anaerorhabdus furcosa
94f5c25ebb2bd638afa9a457e8e73704	0.090715	0.106724	0.0613661	0.0533618	0.029349	0.0373533	0	0.0213447	0	0	0	0	0	0	0	0	0	0	0	0	0	0	0	0	0	0	0	0	0	0	0	0	k__Bacteria	p__Firmicutes	c__Clostridia	o__Clostridiales	f__Lachnospiraceae	g__unknown_Lachnospiraceae	s__unknown_Lachnospiraceae
954775af2505ee8781b69edf2c6026c9	0	0	0	0	0	0	0.00533618	0	0	0	0	0	0	0	0	0	0	0	0	0	0	0	0	0	0	0	0	0	0	0	0	0	k__Bacteria	p__Firmicutes	c__Clostridia	o__Clostridiales	f__Lachnospiraceae	g__Marvinbryantia	s__Marvinbryantia formatexigens
956f487b40f8226ce9bea3d6a88254d3	0	0	0	0	0	0	0	0	0	0	0	0	0	0	0	0	0	0	0	0	0	0	0	0	0	0	0	0	0	0.0266809	0	0	k__Bacteria	p__Bacteroidetes	c__Bacteroidia	o__Bacteroidales	f__S24-7	g__unknown_S24-7	s__unknown_S24-7
957cd66af6d60d237ed24a319f3aadda	0	0	0	0	0	0	0	0	0	0	0	0	0	0	0	0	0	0	0	0	0	0	0	0	0	0	0.0106724	0	0	0	0	0	k__Bacteria	p__Firmicutes	c__Clostridia	o__Clostridiales	f__Lachnospiraceae	g__Ruminococcus	s__Ruminococcus lactaris
95a239bb9cd9fd6b9560de37de22e3cc	0	0	0	0	0	0	0	0	0	0	0	0	0	0	0	0	0	0	0	0.00266809	0	0	0	0	0	0	0	0	0	0	0	0	k__Bacteria	p__Bacteroidetes	c__Bacteroidia	o__Bacteroidales	f__Prevotellaceae	g__Prevotella	s__Prevotella
95fd07f31b5c67bebb0cc52c81187884	0	0	0	0	0	0	0	0	0	0.0160085	0	0	0	0	0	0	0	0	0	0	0	0	0	0	0	0	0	0	0	0	0	0	k__Bacteria	p__Firmicutes	c__Erysipelotrichi	o__Erysipelotrichales	f__Erysipelotrichaceae	g__Anaerorhabdus	s__Anaerorhabdus furcosa
9638aab8dd2dc4b0cfa10633fa4c067f	0.0720384	0.0827108	0.114728	0.0800427	0.0693703	0.0480256	0.0160085	0.0853789	0.090715	0	0	0	0	0.0773746	0	0	0.0240128	0.0693703	0	0	0	0	0.058698	0	0.0320171	0.0613661	0	0.0346852	0	0	0	0	k__Bacteria	p__Firmicutes	c__Clostridia	o__Clostridiales	f__Lachnospiraceae	g__unknown_Lachnospiraceae	s__unknown_Lachnospiraceae
96af5d4f2387b8aa00e6efb470c56871	0	0	0	0	0	0	0	0	0	0	0	0	0	0.0106724	0	0	0	0	0	0	0	0	0	0	0	0	0	0	0	0	0	0	k__Bacteria	p__Firmicutes	c__Clostridia	o__Clostridiales	f__Ruminococcaceae	g__unknown_Ruminococcaceae	s__unknown_Ruminococcaceae
96b4d5af9d46d83a70069955133c9b8c	0.0720384	0.1254	0.1254	0.133404	0.0346852	0.0533618	0.0667022	0.029349	0.0453575	0.0453575	0	0	0.2508	0.0773746	0	0.0133404	0	0.0613661	0.0426894	0.0453575	0.170758	0.221451	0.0533618	0.0640342	0.144077	0.0480256	0.0827108	0.0693703	0.0186766	0.0106724	0.0827108	0.0640342	k__Bacteria	p__Firmicutes	c__Clostridia	o__Clostridiales	f__Lachnospiraceae	g__Marvinbryantia	s__Marvinbryantia formatexigens
96da34eeb82b3f47da8d3242e3ed6b78	0	0	0	0	0	0	0	0	0	0	0	0	0	0	0	0	0	0	0	0	0	0	0	0	0	0	0	0	0	0.00800427	0	0	k__Bacteria	p__Verrucomicrobia	c__Verrucomicrobiae	o__Verrucomicrobiales	f__Verrucomicrobiaceae	g__Haloferula	s__Haloferula
970fb178fbe38210a7d0416f2ab3adc6	0	0	0	0	0	0	0	0	0.00533618	0	0	0	0	0	0	0	0	0	0	0	0	0	0	0	0	0	0	0	0	0	0	0	k__Bacteria	p__Firmicutes	c__Bacilli	o__Bacillales	f__Bacillaceae	g__unknown_Bacillaceae	s__unknown_Bacillaceae
9782cb992f1f081a0e96f9907cc87400	0	0	0	0.00533618	0	0	0	0	0	0	0	0	0	0	0	0	0	0	0	0	0	0	0	0	0	0	0	0	0	0	0	0	k__Bacteria	p__Bacteroidetes	c__Bacteroidia	o__Bacteroidales	f__[Barnesiellaceae]	g__Barnesiella	s__Barnesiella
978b0a5b9142445dc68bc1b59e901a2e	0	0	0.00533618	0	0	0	0	0	0	0	0	0	0	0	0	0	0	0	0	0	0	0	0	0	0	0	0	0	0	0	0	0	k__Bacteria	p__Bacteroidetes	c__Bacteroidia	o__Bacteroidales	f__Prevotellaceae	g__Prevotella	s__Prevotella
97af85371744137f64890b7ff6d20020	0	0	0	0	0	0	0	0	0	0	0	0	0	0	0	0	0	0	0	0	0	0	0	0	0	0	0.00533618	0	0	0	0	0	k__Bacteria	p__Firmicutes	c__Bacilli	o__Lactobacillales	f__Lactobacillaceae	g__unknown_Lactobacillaceae	s__unknown_Lactobacillaceae
981d54cbb698a150b8ab495eddce0106	0	0	0	0	0	0	0	0	0	0	0	0	0	0	0	0	0	0	0	0.114728	0	0	0	0	0	0	0	0	0	0	0	0.157417	k__Bacteria	p__Firmicutes	c__Clostridia	o__Clostridiales	f__Lachnospiraceae	g__Clostridium	s__Clostridium
9862fcbe494e05c1738a0d739a84bd3e	0.00266809	0	0	0	0	0	0	0	0	0	0	0	0	0	0	0	0	0	0	0	0	0	0	0	0	0	0	0	0	0	0	0	k__Bacteria	p__Firmicutes	c__Clostridia	o__Clostridiales	f__Lachnospiraceae	g__unknown_Lachnospiraceae	s__unknown_Lachnospiraceae
987c81f53843a3929fa4ccb4f52cc5e0	0	0	0	0	0	0	0.0426894	0	0	0	0.0320171	0	0	0.0400213	0.0160085	0	0	0.0667022	0.0240128	0.0186766	0	0	0.0480256	0	0	0	0.088047	0	0	0.0640342	0	0	k__Bacteria	p__Firmicutes	c__Clostridia	o__Clostridiales	f__unknown_Clostridiales	g__unknown_Clostridiales	s__unknown_Clostridiales
989750d3cac87c7b96624f8cac522864	0	0.00266809	0	0	0	0	0	0	0	0	0	0	0	0	0	0	0	0	0	0	0	0	0	0	0	0	0	0	0	0	0	0	k__Bacteria	p__Firmicutes	c__Clostridia	o__Clostridiales	f__Lachnospiraceae	g__Clostridium	s__Clostridium
98a4c2ba720503656d1cd23ccb6475b8	0	0	0	0	0	0.0240128	0	0.00800427	0.00266809	0	0	0	0	0	0	0	0.0827108	0	0.0266809	0	0.0533618	0	0.0773746	0.0106724	0.109392	0.165422	0	0.0160085	0.0240128	0	0	0.0533618	k__Bacteria	p__Firmicutes	c__Clostridia	o__Clostridiales	f__Lachnospiraceae	g__Clostridium	s__Clostridium colinum
98d89ad1cc989e623e10b75b5437e803	0.0613661	0.0346852	0.176094	0.0720384	0.144077	0.0667022	0.0160085	0.189434	0	0	0	0	0	0	0.122732	0	0	0	0	0	0	0	0	0	0	0	0	0	0	0	0	0	k__Bacteria	p__Firmicutes	c__Clostridia	o__Clostridiales	f__Lachnospiraceae	g__Clostridium	s__Clostridium aldenense
98dfc0bd8776be986cd699f8a399c851	0	0	0	0	0	0	0.0106724	0	0	0	0	0	0	0	0	0	0	0	0	0	0	0	0	0	0	0	0	0	0	0	0	0	k__Bacteria	p__Firmicutes	c__Clostridia	o__Clostridiales	f__Lachnospiraceae	g__Defluviitalea	s__Defluviitalea saccharophila
98e37f5033ad0c9eb33ea015b906c973	0	0.0613661	0	0	0	0	0	0.0827108	0	0	0	0.114728	0.0800427	0	0.0400213	0	0	0.0533618	0.0640342	0.117396	0.0480256	0	0.0960512	0.0933831	0	0.0987193	0.205443	0	0	0	0.104055	0	k__Bacteria	p__Firmicutes	c__Clostridia	o__Clostridiales	f__Ruminococcaceae	g__unknown_Ruminococcaceae	s__unknown_Ruminococcaceae
990209624ecbd35b9e236257a73b17cb	0	0	0	0.0133404	0	0	0	0	0	0	0	0	0	0	0	0	0	0	0	0	0	0	0	0	0	0	0	0	0	0	0	0	k__Bacteria	p__Firmicutes	c__Clostridia	o__Clostridiales	f__unknown_Clostridiales	g__unknown_Clostridiales	s__unknown_Clostridiales
992867a3c8bf5421de88c802bf6b2eda	0	0	0.0960512	0	0.11206	0	0.109392	0	0	0	0	0	0	0	0	0	0	0	0	0	0	0	0	0	0	0	0	0	0	0	0	0	k__Bacteria	p__Firmicutes	c__Clostridia	o__Clostridiales	f__Lachnospiraceae	g__Clostridium	s__Clostridium
992f90919c07d3b60e386b543a9ef91e	0	0	0.00266809	0	0	0	0	0	0	0	0	0	0	0	0	0	0	0	0	0	0	0	0	0	0	0	0	0	0	0	0	0	k__Bacteria	p__Firmicutes	c__Clostridia	o__Clostridiales	f__Ruminococcaceae	g__unknown_Ruminococcaceae	s__unknown_Ruminococcaceae
996804f12b3a82b93a87defb0b6e03f7	0.336179	0.18143	0.240128	0.197439	0.210779	0.338847	0.192102	0.381537	0.138741	0	0.1254	0	0.138741	0	0.114728	0.0373533	0	0	0	0	0	0	0	0	0	0	0	0	0	0	0	0.386873	k__Bacteria	p__Firmicutes	c__Clostridia	o__Clostridiales	f__Lachnospiraceae	g__Clostridium	s__Clostridium
9994e53a6b0d124e35a5d626beeb97c8	0	0	0	0	0.00800427	0	0	0	0	0	0	0	0.0160085	0	0	0	0	0	0.0186766	0	0	0	0.0240128	0	0	0.00266809	0	0	0	0	0	0	k__Bacteria	p__Firmicutes	c__Clostridia	o__Clostridiales	f__Ruminococcaceae	g__unknown_Ruminococcaceae	s__unknown_Ruminococcaceae
99a18b3d65c37b6885d8328c795207ba	0.184098	0.130736	0.136073	0.0960512	0.0426894	0.200107	0.0800427	0.120064	0.285486	0.640342	0.400213	0.346852	0.221451	0.562967	0.106724	0.41889	0	0	0	0	0	0	0	0	0.0613661	0	0	0	0.146745	0.114728	0.104055	0	k__Bacteria	p__Bacteroidetes	c__Bacteroidia	o__Bacteroidales	f__S24-7	g__unknown_S24-7	s__unknown_S24-7
99d6740508e276b84bd19a22612dd1bc	0	0	0	0	0	0	0	0	0	0	0	0	0	0	0	0	0	0	0.0133404	0	0	0	0	0	0	0	0	0	0	0	0	0	k__Bacteria	p__Proteobacteria	c__Deltaproteobacteria	o__Desulfovibrionales	f__Desulfovibrionaceae	g__Desulfovibrio	s__Desulfovibrio C21_c20
99ddb36d81150f8f1748f33d4d2ecfb9	0	0.0426894	0	0	0	0	0	0	0	0	0	0	0	0	0	0	0	0	0	0	0	0	0	0	0	0	0	0	0	0	0	0	k__Bacteria	p__Firmicutes	c__Clostridia	o__Clostridiales	f__unknown_Clostridiales	g__unknown_Clostridiales	s__unknown_Clostridiales
99f2e3f4d01d94aa363d1b49b4d11490	0	0	0	0	0	0	0	0	0	0	0	0	0	0	0	0	0	0	0	0.0160085	0	0	0	0	0	0	0	0	0	0	0	0	k__Bacteria	p__Proteobacteria	c__Gammaproteobacteria	o__Pasteurellales	f__unknown_Pasteurellales	g__unknown_Pasteurellales	s__unknown_Pasteurellales
9a0b42811f6d343b18a9b84a6f629c69	0	0	0	0	0	0	0	0	0.0453575	0	0	0	0	0	0	0	0	0	0	0	0	0	0	0	0	0	0	0	0	0	0	0	k__Bacteria	p__Firmicutes	c__Clostridia	o__Clostridiales	f__unknown_Clostridiales	g__unknown_Clostridiales	s__unknown_Clostridiales
9a553e0770869227641dbaef24ca3b0b	0	0	0	0	0	0	0	0	0	0	0	0	0	0	0	0	0	0	0	0	0.0453575	0.0213447	0	0	0	0	0	0	0	0	0.029349	0	k__Bacteria	p__Firmicutes	c__Clostridia	o__Clostridiales	f__Ruminococcaceae	g__unknown_Ruminococcaceae	s__unknown_Ruminococcaceae
9a6961b1482425be54d534f2136804f6	0	0	0	0	0	0	0.00266809	0	0	0	0	0	0	0	0	0	0	0	0	0	0	0	0	0	0	0	0	0	0	0	0	0	k__Bacteria	p__Firmicutes	c__Clostridia	o__Clostridiales	f__unknown_Clostridiales	g__unknown_Clostridiales	s__unknown_Clostridiales
9a8a30cee3364f5985284a6fb0b82f3e	0	0	0	0	0	0.00266809	0	0	0	0	0	0	0	0	0	0	0	0	0	0	0	0	0	0	0	0	0	0	0	0	0	0	k__Bacteria	p__Firmicutes	c__Clostridia	o__Clostridiales	f__Lachnospiraceae	g__unknown_Lachnospiraceae	s__unknown_Lachnospiraceae
9a92697e4694df499d1e52034a7c0af6	0	0	0	0	0	0	0	0	0.0160085	0	0	0	0	0	0	0	0	0	0	0	0	0	0	0	0	0	0	0	0	0	0	0	k__Bacteria	p__Firmicutes	c__Clostridia	o__Clostridiales	f__Clostridiaceae	g__Clostridium	s__Clostridium disporicum
9a970f908dc057e957d3ab827ab7928f	0	0	0	0.029349	0	0	0	0	0	0	0	0	0	0	0	0	0	0	0	0	0	0	0	0	0	0	0	0	0	0	0	0	k__Bacteria	p__Firmicutes	c__Clostridia	o__Clostridiales	f__Ruminococcaceae	g__Clostridium	s__Clostridium methylpentosum
9aba99988ce2953562d8eb8101fbdec3	0.029349	0	0.0266809	0.0186766	0.0346852	0	0.0106724	0	0.0133404	0	0.0240128	0.0346852	0.0240128	0.029349	0.0160085	0	0.0240128	0	0.0346852	0.0373533	0.0320171	0.0133404	0.0400213	0.0453575	0.0266809	0	0.0213447	0	0.0213447	0.0533618	0.0533618	0.0186766	k__Bacteria	p__Firmicutes	c__Clostridia	o__Clostridiales	f__Ruminococcaceae	g__Papillibacter	s__Papillibacter cinnamivorans
9ac6878ff5f04fec24e82e884d05f5d7	0	0	0	0	0	0	0	0	0	0	0	0	0	0	0	0	0	0	0	0	0	0	0	0	0	0.00266809	0	0	0	0	0	0	k__Bacteria	p__Bacteroidetes	c__Bacteroidia	o__Bacteroidales	f__S24-7	g__unknown_S24-7	s__unknown_S24-7
9aefcd3f5689f6b06a1f5fbfd88253d8	0.0240128	0	0	0	0.029349	0	0	0	0	0	0	0	0	0	0	0	0	0	0	0	0	0	0	0	0	0.0160085	0.0933831	0.0186766	0.088047	0.0800427	0	0	k__Bacteria	p__Bacteroidetes	c__Bacteroidia	o__Bacteroidales	f__S24-7	g__unknown_S24-7	s__unknown_S24-7
9af1dfffc0fddb51aa0595c0f15aa544	0	0	0	0	0.0106724	0	0	0	0	0	0	0	0	0	0	0	0	0	0	0	0	0	0	0	0	0	0	0	0	0	0	0	k__Bacteria	p__Firmicutes	c__Clostridia	o__Clostridiales	f__Lachnospiraceae	g__unknown_Lachnospiraceae	s__unknown_Lachnospiraceae
9b146443a149880f5082476028761880	0.0426894	0	0.0506937	0	0	0.0613661	0	0.00533618	0	0	0	0	0	0	0	0	0	0	0	0	0	0	0	0	0	0	0	0	0	0	0	0	k__Bacteria	p__Firmicutes	c__Clostridia	o__Clostridiales	f__Lachnospiraceae	g__unknown_Lachnospiraceae	s__unknown_Lachnospiraceae
9b2e39597aa61308c771de75fd3a62ac	0.136073	0.338847	0.272145	0.130736	0.216115	0.154749	0.200107	0.309498	0	0	0	0	0	0	0	0	0	0	0	0	0	0	0	0	0	0	0	0	0	0.202775	0	0	k__Bacteria	p__Firmicutes	c__Clostridia	o__Clostridiales	f__Lachnospiraceae	g__unknown_Lachnospiraceae	s__unknown_Lachnospiraceae
9b44b109513e4f3da0cf309b578d35c0	0	0	0	0	0	0	0	0	0	0	0	0	0	0	0	0	0.00266809	0	0	0	0	0	0	0	0	0	0	0	0	0	0	0	k__Bacteria	p__Firmicutes	c__Clostridia	o__Clostridiales	f__unknown_Clostridiales	g__unknown_Clostridiales	s__unknown_Clostridiales
9b4abe5525237b3f0edac0dd1a95f570	0	0	0	0	0	0	0	0	0	0	0	0	0	0	0	0	0	0	0	0	0.00533618	0	0	0	0	0	0	0	0	0	0	0	k__Bacteria	p__Firmicutes	c__Clostridia	o__Clostridiales	f__Lachnospiraceae	g__Clostridium	s__Clostridium
9b626dff681a3c3484f2acebebddbd4b	0.0480256	0.0640342	0.0960512	0.0613661	0.0613661	0.0827108	0.0453575	0.0266809	0	0	0.0400213	0.0453575	0	0.0106724	0	0.0160085	0.0373533	0.0667022	0.0400213	0.0213447	0.130736	0	0.0213447	0.0560299	0.106724	0.0453575	0.128068	0.0426894	0.0346852	0.11206	0.0400213	0.0773746	k__Bacteria	p__Actinobacteria	c__Coriobacteriia	o__Coriobacteriales	f__Coriobacteriaceae	g__Eggerthella	s__Eggerthella
9b7057834005e485bd2a7ca443bafc1c	0	0	0	0	0	0	0	0	0	0	0	0.165422	0	0.0693703	0	0	0	0	0	0	0	0	0	0	0.184098	0	0	0	0.277481	0.269477	0.354856	0	k__Bacteria	p__Firmicutes	c__Clostridia	o__Clostridiales	f__Lachnospiraceae	g__unknown_Lachnospiraceae	s__unknown_Lachnospiraceae
9b70ca66c3bfdcbdd91f1846b38eaba4	0.0373533	0	0	0	0	0	0	0	0	0	0	0	0.0453575	0	0	0	0	0	0	0	0	0	0	0	0	0	0	0	0.0400213	0	0	0	k__Bacteria	p__Firmicutes	c__Clostridia	o__Clostridiales	f__Ruminococcaceae	g__unknown_Ruminococcaceae	s__unknown_Ruminococcaceae
9b8448d6cc17cb92030c1dbecfa242f5	0	0	0	0	0	0	0	0	0	0	0	0	0	0	0	0	0	0	0	0	0	0	0	0	0	0	0	0	0	0	0.0133404	0	k__Bacteria	p__Firmicutes	c__Clostridia	o__Clostridiales	f__Peptostreptococcaceae	g__unknown_Peptostreptococcaceae	s__unknown_Peptostreptococcaceae
9bc175b8803866847be67ab4f2a47788	0	0	0	0	0	0	0	0	0	0	0	0	0	0	0.00266809	0	0	0	0	0	0	0	0	0	0	0	0	0	0	0	0	0	k__Bacteria	p__Firmicutes	c__Clostridia	o__Clostridiales	f__Lachnospiraceae	g__unknown_Lachnospiraceae	s__unknown_Lachnospiraceae
9bd528aadcd22a955340838aa379674f	0	0	0	0.00266809	0	0	0	0	0	0	0	0	0	0	0	0	0	0	0	0	0	0	0	0	0	0	0	0	0	0	0	0	k__Bacteria	p__Firmicutes	c__Bacilli	o__Lactobacillales	f__unknown_Lactobacillales	g__unknown_Lactobacillales	s__unknown_Lactobacillales
9bd9a9d36821ca24773522a3dbdbc768	0	0	0	0	0	0	0	0	0	0.00800427	0	0	0	0	0	0	0	0	0	0	0	0	0	0	0	0	0	0	0	0	0	0	k__Bacteria	p__Firmicutes	c__Erysipelotrichi	o__Erysipelotrichales	f__Erysipelotrichaceae	g__Anaerorhabdus	s__Anaerorhabdus furcosa
9be1267f62d4593a291e31987d9ae51b	0	0	0	0	0	0	0	0	0	0.0133404	0	0	0	0	0	0	0	0	0	0	0	0	0	0	0	0	0	0	0	0	0	0	k__Bacteria	p__Bacteroidetes	c__Bacteroidia	o__Bacteroidales	f__S24-7	g__unknown_S24-7	s__unknown_S24-7
9c22a34408820ec22b4c7e0e1075aa67	0.00800427	0	0.0213447	0	0.0133404	0	0	0	0	0	0	0	0	0	0	0	0	0	0	0	0	0	0	0	0	0	0	0	0	0	0	0	k__Bacteria	p__Firmicutes	c__Clostridia	o__Clostridiales	f__unknown_Clostridiales	g__unknown_Clostridiales	s__unknown_Clostridiales
9c3e14143609711b249dc503399ecb9f	0.0453575	0	0	0.0266809	0.0560299	0	0	0	0	0.0613661	0.141409	0.0640342	0.248132	0.0266809	0.0853789	0.0186766	0.0560299	0.120064	0.0720384	0.0480256	0.213447	0.0933831	0.0266809	0.154749	0.109392	0.0667022	0.101387	0.0400213	0.18143	0.109392	0.208111	0.0747065	k__Bacteria	p__Firmicutes	c__Clostridia	o__Clostridiales	f__Lachnospiraceae	g__unknown_Lachnospiraceae	s__unknown_Lachnospiraceae
9c63d11b0f496467741783ae0fd7b7a3	0	0	0	0	0	0	0	0	0	0	0	0	0	0	0	0	0	0.0266809	0	0	0	0	0	0	0	0	0	0	0	0	0	0	k__Bacteria	p__Bacteroidetes	c__Bacteroidia	o__Bacteroidales	f__S24-7	g__unknown_S24-7	s__unknown_S24-7
9c73f5b43cb951fcbcf69992d8910e2a	0	0	0	0	0	0	0	0	0	0	0	0	0	0	0	0.00266809	0	0	0	0	0	0	0	0	0	0	0	0	0	0	0	0	k__Bacteria	p__Firmicutes	c__Clostridia	o__Clostridiales	f__unknown_Clostridiales	g__unknown_Clostridiales	s__unknown_Clostridiales
9c867180ba324e0fd2efdc0658ba7f8a	0.36286	0	0.437567	0.229456	0.146745	0	0.104055	0.877801	0	0	0	0	0	0.0933831	0	0	0.0506937	0.0373533	0.189434	0	0	0	0	0.0933831	0.266809	0	0	0.170758	0.312166	0.106724	0	0.22412	k__Bacteria	p__Firmicutes	c__Clostridia	o__Clostridiales	f__Lachnospiraceae	g__Clostridium	s__Clostridium
9cd5dfa7371122d541fef525a4093a18	0.0160085	0.0480256	0	0.0346852	0.0773746	0.0560299	0	0.141409	0	0	0	0	0	0	0	0	0	0	0	0	0	0	0	0	0	0	0	0	0	0	0	0	k__Bacteria	p__Firmicutes	c__Clostridia	o__Clostridiales	f__unknown_Clostridiales	g__unknown_Clostridiales	s__unknown_Clostridiales
9cf7816c1a728b6faca51d36854058f6	0	0	0	0	0	0	0	0	0	0	0	0	0.029349	0	0	0	0	0	0.0240128	0.0266809	0	0.0640342	0	0	0	0	0	0	0	0	0	0	k__Bacteria	p__Firmicutes	c__Clostridia	o__Clostridiales	f__unknown_Clostridiales	g__unknown_Clostridiales	s__unknown_Clostridiales
9d178257c44bb2351bb2e181b22b1c04	0	0	0	0	0	0	0	0	0	0	0	0	0	0.00533618	0	0	0	0	0	0	0	0	0	0	0	0	0	0	0	0	0	0	k__Bacteria	p__Proteobacteria	c__Epsilonproteobacteria	o__Campylobacterales	f__Helicobacteraceae	g__Helicobacter	s__Helicobacter
9d537d2dd9d366fbdfc9f17a73796a9c	0	0	0	0	0.0160085	0	0	0	0	0	0	0	0	0	0	0	0	0	0	0	0	0	0	0	0	0	0	0	0	0	0	0	k__Bacteria	p__Firmicutes	c__Clostridia	o__Clostridiales	f__Ruminococcaceae	g__Clostridium	s__Clostridium methylpentosum
9d65140ed63951f8262e9f196561edb3	0	0	0	0	0.0373533	0	0.0160085	0	0	0	0	0	0.104055	0	0	0	0	0	0	0	0	0	0	0.0506937	0	0	0	0	0	0	0	0	k__Bacteria	p__Firmicutes	c__Clostridia	o__Clostridiales	f__Ruminococcaceae	g__unknown_Ruminococcaceae	s__unknown_Ruminococcaceae
9d71066b0f776a144f8ab37e7a9a38b9	0	0	0	0	0	0	0	0	0	0.0346852	0	0	0	0	0	0	0	0	0	0	0	0	0	0	0	0	0	0	0	0	0	0	k__Bacteria	p__Firmicutes	c__Clostridia	o__Clostridiales	f__Ruminococcaceae	g__Clostridium	s__Clostridium islandicum
9db1c3c0aabb0e11958842c3fc56752d	0	0	0	0	0	0	0	0	0	0	0	0	0	0	0	0	0	0	0	0	0	0	0	0	0.104055	0	0	0	0	0	0	0	k__Bacteria	p__Firmicutes	c__Clostridia	o__Clostridiales	f__Lachnospiraceae	g__Clostridium	s__Clostridium
9dbd023c0569ac1397dbcfb0e4712801	0	0	0	0	0	0	0	0	0	0	0	0	0	0	0	0	0	0	0	0	0	0	0	0	0	0	0	0	0	0.00266809	0	0	k__Bacteria	p__Proteobacteria	c__Epsilonproteobacteria	o__Campylobacterales	f__Helicobacteraceae	g__Helicobacter	s__Helicobacter
9dd9d4d282dbe5422773d823feb48483	0.0266809	0	0	0	0.0106724	0	0	0.029349	0	0	0	0	0	0	0	0	0	0	0	0	0	0	0	0	0.0426894	0	0.0426894	0.0533618	0	0	0	0.0213447	k__Bacteria	p__Firmicutes	c__Clostridia	o__Clostridiales	f__Lachnospiraceae	g__Clostridium	s__Clostridium
9e0e43ade627eb2f0d93ab1e0d965ba0	0	0	0	0	0	0.0133404	0.0133404	0	0	0	0	0.0106724	0	0	0.0773746	0	0	0	0	0	0.0560299	0.0186766	0	0	0	0.00800427	0	0	0	0.00533618	0	0	k__Bacteria	p__Firmicutes	c__Erysipelotrichi	o__Erysipelotrichales	f__Erysipelotrichaceae	g__Clostridium	s__Clostridium saccharogumia
9e3039e67c4e97d99e86231cc07e9715	0	0	0	0	0	0	0	0	0	0	0	0	0	0	0	0	0	0	0	0	0.0240128	0	0	0	0	0	0	0	0	0	0	0	k__Bacteria	p__Firmicutes	c__Clostridia	o__Clostridiales	f__Ruminococcaceae	g__Clostridium	s__Clostridium methylpentosum
9e33dd5d24bb1701871de1f4da4a0f68	0	0	0	0.00533618	0	0	0	0	0	0	0	0	0	0	0	0	0	0	0	0	0	0	0	0	0	0	0	0	0	0	0	0	k__Bacteria	p__Firmicutes	c__Clostridia	o__Clostridiales	f__Lachnospiraceae	g__unknown_Lachnospiraceae	s__unknown_Lachnospiraceae
9e377fb04d4f39d8f537ad9da597ced4	0	0	0	0	0	0	0	0	0	0	0	0	0	0	0	0	0	0	0	0	0	0	0	0.0106724	0	0	0	0	0	0	0	0	k__Bacteria	p__Firmicutes	c__Erysipelotrichi	o__Erysipelotrichales	f__Erysipelotrichaceae	g__Allobaculum	s__Allobaculum
9e4c7ea47734742799cb1ecf1c47abd3	0	0	0	0	0	0	0	0	0	0	0	0	0	0	0	0	0	0	0	0	0	0	0	0	0	0.0240128	0	0	0	0	0	0	k__Bacteria	p__Firmicutes	c__Clostridia	o__Clostridiales	f__Lachnospiraceae	g__unknown_Lachnospiraceae	s__unknown_Lachnospiraceae
9e7925580c2f9f9d14376295c1d1d1bb	0	0	0	0	0.0266809	0	0	0	0.170758	0	0.200107	0	0.552295	0.0266809	0.333511	0	0.0667022	0	0.261473	0	0.65635	0.101387	0.23746	0.341515	0.458911	0.426894	0	0.186766	0	0.208111	0.170758	0.312166	k__Bacteria	p__Firmicutes	c__Clostridia	o__Clostridiales	f__Lachnospiraceae	g__Dorea	s__Dorea longicatena
9eb24141c7ebbc599fcb33417fcabfe0	0	0	0	0	0	0	0	0	0	0	0	0	0	0	0	0	0	0	0	0	0	0	0.00800427	0	0	0	0	0	0	0	0	0	k__Bacteria	p__Firmicutes	c__Clostridia	o__Clostridiales	f__Lachnospiraceae	g__unknown_Lachnospiraceae	s__unknown_Lachnospiraceae
9ec1a4c4a45586a631f46ad7345f16cb	0	0	0	0	0	0	0	0	0	0	0	0	0	0	0	0	0	0	0	0	0	0.0186766	0	0	0	0	0	0	0	0	0	0	k__Bacteria	p__Firmicutes	c__Clostridia	o__Clostridiales	f__Ruminococcaceae	g__Sporobacter	s__Sporobacter termitidis
9ef8e1ef95deaf5d98de088e5779e0c4	0.0933831	0	0	0.0266809	0	0.090715	0	0.0720384	0	0	0	0	0	0.0240128	0	0	0.029349	0	0	0	0.0773746	0.0160085	0	0	0	0	0.0373533	0	0	0	0	0	k__Bacteria	p__Firmicutes	c__Clostridia	o__Clostridiales	f__Lachnospiraceae	g__unknown_Lachnospiraceae	s__unknown_Lachnospiraceae
9efd8c3deb0248a4a96c3e4c362e6de4	0.0266809	0.058698	0	0	0.0693703	0.0266809	0.0106724	0.0827108	0.0480256	0.0133404	0.210779	0.0400213	0.109392	0.088047	0.0400213	0	0.229456	0.0240128	0.0133404	0.192102	0.157417	0.0266809	0.0933831	0.0480256	0.144077	0.058698	0.0720384	0.0373533	0.0773746	0.0480256	0.41889	0.333511	k__Bacteria	p__Firmicutes	c__Clostridia	o__Clostridiales	f__Lachnospiraceae	g__unknown_Lachnospiraceae	s__unknown_Lachnospiraceae
9f053845d0f65e71e2fbc8ff2319ca2f	0	0	0	0	0	0	0	0	0	0	0	0	0	0	0	0	0	0	0	0	0	0	0	0	0	0	0	0	0	0	0	0.0106724	k__Bacteria	p__Firmicutes	c__Bacilli	o__Lactobacillales	f__Lactobacillaceae	g__Pediococcus	s__Pediococcus cellicola
9f2155638bd1fa27a262aebcdfa9a77d	0	0	0	0	0	0	0	0	0	0	0	0	0	0	0	0	0	0	0	0	0	0	0	0.00533618	0	0	0	0	0	0	0	0	k__Bacteria	p__Firmicutes	c__Clostridia	o__Clostridiales	f__Lachnospiraceae	g__unknown_Lachnospiraceae	s__unknown_Lachnospiraceae
9f24e5d4e4601901148f58dc4e4d8b10	0	0	0	0	0	0	0	0	0	0	0.0506937	0.0853789	0.0693703	0.0640342	0.0426894	0.0667022	0.0533618	0.136073	0.0853789	0.088047	0.216115	0.0800427	0.0747065	0.117396	0	0	0	0	0	0	0	0	k__Bacteria	p__Bacteroidetes	c__Bacteroidia	o__Bacteroidales	f__S24-7	g__unknown_S24-7	s__unknown_S24-7
9f2f6e37297d60eaa7710617f7dad0ca	0.058698	0	0.0506937	0.0266809	0	0.0533618	0.0373533	0.0613661	0.029349	0.0933831	0	0	0.0213447	0.1254	0	0.0186766	0	0	0	0	0.178762	0	0.0266809	0	0.0693703	0.0667022	0.253469	0.0667022	0.325507	0.0773746	0.288154	0.0720384	k__Bacteria	p__Bacteroidetes	c__Bacteroidia	o__Bacteroidales	f__unknown_Bacteroidales	g__unknown_Bacteroidales	s__unknown_Bacteroidales
9f5627ca1b7810c977b0cd358f401dce	0	0	0	0	0	0.0266809	0	0	0	0	0	0	0	0	0	0	0	0	0	0	0	0	0	0	0	0	0	0	0	0	0	0	k__Bacteria	p__Firmicutes	c__Clostridia	o__Clostridiales	f__Lachnospiraceae	g__unknown_Lachnospiraceae	s__unknown_Lachnospiraceae
9f835c5e2b8c1a029bb3978ca776b66f	0	0	0	0	0	0.00266809	0	0	0	0	0	0	0	0	0	0	0	0	0	0	0	0	0	0	0	0	0	0	0	0	0	0	k__Bacteria	p__Firmicutes	c__Clostridia	o__Clostridiales	f__Lachnospiraceae	g__Lachnospira	s__Lachnospira pectinoschiza
9faae10488cec529c70369fb26bf7861	0	0	0	0	0	0	0	0.00266809	0	0	0	0	0	0	0	0	0	0	0	0	0	0	0	0	0	0	0	0	0	0	0	0	k__Bacteria	p__Firmicutes	c__Bacilli	o__Lactobacillales	f__Lactobacillaceae	g__unknown_Lactobacillaceae	s__unknown_Lactobacillaceae
9faccd6f86189dc937b7798d34affd3e	0	0	0	0	0.0160085	0	0	0.0186766	0	0	0	0	0	0.00533618	0	0	0	0.0160085	0	0	0	0	0	0	0.120064	0.0346852	0	0	0	0	0.0426894	0	k__Bacteria	p__Firmicutes	c__Clostridia	o__Clostridiales	f__Lachnospiraceae	g__Clostridium	s__Clostridium
9fd71e8dafc81e654876e3b97b7fc7e4	0	0	0	0	0.00533618	0	0	0	0	0	0	0	0	0	0	0	0	0	0	0	0	0	0	0	0	0	0	0	0	0	0	0	k__Bacteria	p__Firmicutes	c__Bacilli	o__Lactobacillales	f__Lactobacillaceae	g__Lactobacillus	s__Lactobacillus hamsteri
9fe8e43250f76a520484e7700ee5691f	0	0	0	0	0	0	0	0	0	0	0	0	0	0	0	0	0	0	0	0	0	0	0	0	0	0	0	0	0	0	0	0.00266809	k__Bacteria	p__Bacteroidetes	c__Bacteroidia	o__Bacteroidales	f__unknown_Bacteroidales	g__unknown_Bacteroidales	s__unknown_Bacteroidales
a014d0477fdcdcc438f566b7111a542f	0.0160085	0.00800427	0.00800427	0.029349	0	0.0213447	0.0240128	0	0.0400213	0	0.0240128	0.0426894	0	0.0266809	0	0.0453575	0.0400213	0.0373533	0	0.0213447	0.029349	0.0160085	0.0133404	0.0480256	0.0160085	0.0213447	0.0320171	0.0373533	0	0.0480256	0	0.029349	k__Bacteria	p__Firmicutes	c__unknown_Firmicutes	o__unknown_Firmicutes	f__unknown_Firmicutes	g__unknown_Firmicutes	s__unknown_Firmicutes
a069b784fa08844771b7b40e22c69cb5	0	0.0266809	0	0.029349	0.0480256	0	0	0.114728	0	0	0	0.0747065	0.0426894	0	0.0400213	0	0	0	0.0426894	0.0747065	0	0.106724	0.0720384	0	0.0560299	0	0.0773746	0	0	0	0	0	k__Bacteria	p__Firmicutes	c__Clostridia	o__Clostridiales	f__Ruminococcaceae	g__Butyricicoccus	s__Butyricicoccus pullicaecorum
a082d1f259c5eefb67f1727a70730e6b	0	0	0	0	0	0	0	0	0	0	0	0	0.00800427	0	0	0	0	0	0	0	0	0	0	0	0	0	0	0	0	0	0	0	k__Bacteria	p__Firmicutes	c__Clostridia	o__Clostridiales	f__Lachnospiraceae	g__unknown_Lachnospiraceae	s__unknown_Lachnospiraceae
a1072f108eb4653da2739e63c0ec1102	0	0	0	0	0	0	0	0	0	0	0	0	0	0	0	0	0.0320171	0	0	0	0	0	0	0	0	0	0	0	0	0	0	0	k__Bacteria	p__Firmicutes	c__Clostridia	o__Clostridiales	f__Lachnospiraceae	g__Ruminococcus	s__Ruminococcus
a11047dbd9420f2fc116ab0714713996	0	0	0	0	0	0	0	0	0	0	0	0	0	0	0	0	0	0	0	0	0.0133404	0	0	0	0	0	0	0	0	0	0	0	k__Bacteria	p__Bacteroidetes	c__Bacteroidia	o__Bacteroidales	f__S24-7	g__unknown_S24-7	s__unknown_S24-7
a120679d75c59c5880e630f5dfaf5d37	0.253469	0.509605	0.34952	0.320171	0.0747065	0.221451	0.234792	0.213447	0.370864	0.226788	0.368196	0.216115	0.202775	0.30683	1.22199	0.280149	0.261473	0.149413	0.149413	0.621665	0.434899	0.23746	0.421558	0.16809	0.0853789	0.280149	0.152081	0.130736	0.189434	0.202775	0.218783	0.130736	k__Bacteria	p__Bacteroidetes	c__Bacteroidia	o__Bacteroidales	f__Prevotellaceae	g__Prevotella	s__Prevotella
a12214d4c2e699ae87718477ad59840f	0	0	0	0	0	0	0	0	0.00533618	0	0	0	0.256137	0.0133404	0	0.00800427	0.058698	0.00800427	0.104055	0.0373533	0	0.0400213	0	0.0400213	0.0613661	0	0	0.0133404	0.0346852	0	0.0613661	0.11206	k__Bacteria	p__Firmicutes	c__Clostridia	o__Clostridiales	f__Ruminococcaceae	g__Gemmiger	s__Gemmiger formicilis
a1250c5479049357362a8207479525f0	0	0	0	0	0.0213447	0	0	0	0	0	0.0133404	0	0.0506937	0	0.0346852	0.0106724	0.029349	0.029349	0.0240128	0.0480256	0.0346852	0.0320171	0.00800427	0.0240128	0.0186766	0.029349	0.0106724	0	0.0240128	0.029349	0.0186766	0.0320171	k__Bacteria	p__Bacteroidetes	c__Bacteroidia	o__Bacteroidales	f__Rikenellaceae	g__Alistipes	s__Alistipes finegoldii
a14309459d253fd7ac1b34f6cd364b98	0	0.0346852	0	0	0	0	0	0	0	0	0	0	0.610993	0.029349	0	0	0	0	0	0	0	0.144077	0	0.0186766	0	0	0	0	0	0	0	0	k__Bacteria	p__Firmicutes	c__Clostridia	o__Clostridiales	f__Ruminococcaceae	g__unknown_Ruminococcaceae	s__unknown_Ruminococcaceae
a18c04fa7369aa1774f62d4d01bfc2be	0	0	0	0	0	0	0	0	0	0	0	0	0	0	0	0	0	0	0	0	0	0	0	0	0	0	0	0	0	0	0.0133404	0	k__Bacteria	p__Firmicutes	c__Clostridia	o__Clostridiales	f__unknown_Clostridiales	g__unknown_Clostridiales	s__unknown_Clostridiales
a19e14229827d4ff3a06393423a319eb	0	0	0	0	0	0	0	0	0	0	0	0	0	0	0	0.00266809	0	0	0	0	0	0	0	0	0	0	0	0	0	0	0	0	k__Bacteria	p__Firmicutes	c__Clostridia	o__Clostridiales	f__unknown_Clostridiales	g__unknown_Clostridiales	s__unknown_Clostridiales
a1b0797ca29f35a6554a1eac9de98364	0	0.0453575	0	0.0667022	0.00800427	0	0	0	0	0.0346852	0.00800427	0.0480256	0.0853789	0.029349	0	0	0.0933831	0.029349	0.0827108	0.104055	0.0640342	0.0640342	0.0747065	0.122732	0.0160085	0.029349	0.090715	0.0560299	0	0.0373533	0.11206	0.0613661	k__Bacteria	p__Firmicutes	c__Clostridia	o__Clostridiales	f__Ruminococcaceae	g__Clostridium	s__Clostridium methylpentosum
a1bea8ae36d9a60d9f29bcf43a2d938e	0	0	0	0	0	0	0	0	0	0	0	0	0	0	0	0	0	0	0	0	0	0	0	0	0	0	0	0	0	0	0	0.00266809	k__Bacteria	p__Bacteroidetes	c__Bacteroidia	o__Bacteroidales	f__unknown_Bacteroidales	g__unknown_Bacteroidales	s__unknown_Bacteroidales
a1d17c503764c4c33cfa07ee727d2f6b	0.0266809	0.0613661	0	0	0	0.0346852	0.0186766	0	0	0	0	0	0	0	0	0	0	0	0	0	0	0	0	0	0	0	0	0	0	0	0	0	k__Bacteria	p__Firmicutes	c__Clostridia	o__Clostridiales	f__unknown_Clostridiales	g__unknown_Clostridiales	s__unknown_Clostridiales
a1dbb3c6718157d04036a6d668e7be53	0	0	0	0	0	0	0	0	0	0	0	0	0	0	0	0	0.00266809	0	0	0	0	0	0	0	0	0	0	0	0	0	0	0	k__Bacteria	p__Firmicutes	c__Erysipelotrichi	o__Erysipelotrichales	f__Erysipelotrichaceae	g__Clostridium	s__Clostridium
a21488f5428a696429e6c99765d386f4	0	0	0	0.00533618	0	0	0.00533618	0	0	0	0	0	0	0	0	0	0	0	0	0	0	0	0	0	0	0	0	0	0	0	0	0	k__Bacteria	p__Firmicutes	c__Clostridia	o__Clostridiales	f__Lachnospiraceae	g__Clostridium	s__Clostridium colinum
a21681f8fc7f32880d5e26f9285a1b1d	0	0	0	0	0	0	0	0	0	0	0	0	0	0	0	0	0	0	0	0	0.0453575	0	0	0	0	0	0	0	0	0	0	0	k__Bacteria	p__Firmicutes	c__Clostridia	o__Clostridiales	f__Ruminococcaceae	g__Clostridium	s__Clostridium islandicum
a217cee01f33d8afd79682da14d5a509	0	0	0	0	0	0	0.0106724	0	0	0	0	0	0	0	0	0	0	0	0	0	0	0	0	0	0	0	0	0	0	0	0	0	k__Bacteria	p__Firmicutes	c__Bacilli	o__unknown_Bacilli	f__unknown_Bacilli	g__unknown_Bacilli	s__unknown_Bacilli
a21ec11ea23c8fad65da203a3b64cc6a	0	0	0	0	0	0	0	0	0	0	0	0	0	0.128068	0	0	0	0	0	0	0	0	0	0	0	0	0	0	0	0	0	0	k__Bacteria	p__Firmicutes	c__Clostridia	o__Clostridiales	f__Lachnospiraceae	g__Clostridium	s__Clostridium
a237da0f0235d90c9013c8d74fa767f0	0	0	0	0	0	0	0	0	0	0	0	0	0	0	0	0.00266809	0	0	0	0	0	0	0	0	0	0	0	0	0	0	0	0	k__Bacteria	p__Firmicutes	c__Clostridia	o__Clostridiales	f__unknown_Clostridiales	g__unknown_Clostridiales	s__unknown_Clostridiales
a276f167aa33c481b4d56d2f021d7fb0	0.0106724	0.0106724	0.00800427	0	0.0106724	0.0426894	0.0186766	0.00533618	0.0320171	0.00533618	0.101387	0.0240128	0.0133404	0.00266809	0.101387	0.0667022	0	0	0.00533618	0.0186766	0.0186766	0.00800427	0.0426894	0	0.0160085	0.0533618	0.0373533	0	0	0.0346852	0.0266809	0.0106724	k__Bacteria	p__Firmicutes	c__Clostridia	o__Clostridiales	f__unknown_Clostridiales	g__unknown_Clostridiales	s__unknown_Clostridiales
a29e4717315f27307a8ca77e6ba5d05e	0	0	0	0	0	0	0	0	0	0	0	0	0	0	0	0	0	0	0.0160085	0.0453575	0	0.0160085	0	0	0	0	0	0	0	0	0	0	k__Bacteria	p__Firmicutes	c__Clostridia	o__Clostridiales	f__unknown_Clostridiales	g__unknown_Clostridiales	s__unknown_Clostridiales
a2afd961df1d84eb12c8a6492d8158e2	0	0	0	0	0	0	0	0	0	0	0	0	0	0.00266809	0	0	0	0	0	0	0	0	0	0	0	0	0	0	0	0	0	0	k__Bacteria	p__Firmicutes	c__Clostridia	o__Clostridiales	f__Lachnospiraceae	g__unknown_Lachnospiraceae	s__unknown_Lachnospiraceae
a2c73d2c305b8ab7cd26f20bf2fe3b03	0	0	0	0	0	0	0	0	0	0.0106724	0	0	0	0	0	0	0	0	0	0	0	0	0	0	0	0	0	0	0	0	0	0	k__Bacteria	p__Proteobacteria	c__Deltaproteobacteria	o__Desulfovibrionales	f__Desulfovibrionaceae	g__Desulfovibrio	s__Desulfovibrio
a2d08c061a165bced4421949e76b55f0	0	0	0	0	0	0	0	0	0	0	0	0	0	0.00533618	0	0	0	0	0	0	0	0	0	0	0	0	0	0	0	0	0	0	k__Bacteria	p__Firmicutes	c__Bacilli	o__Lactobacillales	f__Lactobacillaceae	g__Lactobacillus	s__Lactobacillus hamsteri
a2f5803d69345936c1030a2a7d592b7d	0	0	0	0	0	0.00266809	0	0	0	0	0	0	0	0	0	0	0	0	0	0	0	0	0	0	0	0	0	0	0	0	0	0	k__Bacteria	p__Firmicutes	c__Clostridia	o__Clostridiales	f__Lachnospiraceae	g__unknown_Lachnospiraceae	s__unknown_Lachnospiraceae
a36cfd6c2ca0d92b196a47ae5627f201	0	0	0	0	0	0	0	0	0	0	0	0	0	0	0	0	0	0	0	0	0	0	0	0	0	0	0	0	0.00266809	0	0	0	k__Bacteria	p__Firmicutes	c__Bacilli	o__Lactobacillales	f__unknown_Lactobacillales	g__unknown_Lactobacillales	s__unknown_Lactobacillales
a37687f7cd7351459505cbe0da2cd155	0	0	0	0	0	0	0.00266809	0	0	0	0	0	0	0	0	0	0	0	0	0	0	0	0	0	0	0	0	0	0	0	0	0	k__Bacteria	p__Firmicutes	c__Clostridia	o__Clostridiales	f__Lachnospiraceae	g__unknown_Lachnospiraceae	s__unknown_Lachnospiraceae
a378cb2c1cf0070900fecc3c49a75f26	0	0	0	0	0	0	0	0	0	0	0	0	0	0	0	0	0	0	0	0	0	0	0	0	0	0	0	0	0	0	0	0.00533618	k__Bacteria	p__Firmicutes	c__Clostridia	o__Clostridiales	f__Lachnospiraceae	g__Clostridium	s__Clostridium
a3a3d4676c1308a9750e5553360c75e4	0	0	0	0.0133404	0	0	0	0	0	0	0	0	0	0	0	0	0	0	0	0	0	0	0	0	0	0	0	0	0	0	0	0	k__Bacteria	p__Bacteroidetes	c__Bacteroidia	o__Bacteroidales	f__Rikenellaceae	g__Alistipes	s__Alistipes
a40459ac78f567ebcd58f018eaa80cc7	0	0	0.0240128	0	0.0640342	0	0	0	0.312166	0	0.029349	0.186766	0.301494	0	0.392209	0.592316	0	0.0960512	0	0.314835	0	0	0	0.0426894	0	0.0506937	0	0	0.0426894	0.0240128	0.141409	0.0266809	k__Bacteria	p__Firmicutes	c__Clostridia	o__Clostridiales	f__Ruminococcaceae	g__unknown_Ruminococcaceae	s__unknown_Ruminococcaceae
a41986c1680dda27189bed2e4ab89f14	0.0160085	0	0	0	0	0	0	0	0	0	0	0	0	0.00266809	0	0	0	0	0.00533618	0	0	0	0	0	0	0	0	0	0.00266809	0	0	0	k__Bacteria	p__Firmicutes	c__unknown_Firmicutes	o__unknown_Firmicutes	f__unknown_Firmicutes	g__unknown_Firmicutes	s__unknown_Firmicutes
a428105f89dbc7eb17bcd2e74d874c3c	0	0	0	0	0	0	0	0	0	0	0	0	0.0426894	0	0	0	0	0	0	0	0	0	0	0	0	0	0	0	0	0	0	0	k__Bacteria	p__Firmicutes	c__Clostridia	o__Clostridiales	f__Lachnospiraceae	g__unknown_Lachnospiraceae	s__unknown_Lachnospiraceae
a42dd75fe5b08bf7f06c8a6750838768	0	0.0560299	0.029349	0	0	0	0	0	0	0	0	0	0	0	0	0	0	0	0	0	0	0	0	0	0	0	0	0	0	0	0	0	k__Bacteria	p__Firmicutes	c__Clostridia	o__Clostridiales	f__unknown_Clostridiales	g__unknown_Clostridiales	s__unknown_Clostridiales
a44b94402ed52dae562c2f0ef9f89fc7	0	0	0	0	0	0	0	0	0	0	0	0	0	0	0	0	0	0	0	0	0	0	0	0	0	0	0	0	0.029349	0	0	0	k__Bacteria	p__Firmicutes	c__Clostridia	o__Clostridiales	f__unknown_Clostridiales	g__unknown_Clostridiales	s__unknown_Clostridiales
a47850912d0b4c8b25922abf34e5fecf	0	0	0	0	0	0	0.00800427	0	0	0	0	0	0	0	0	0	0	0	0	0	0	0	0	0	0	0	0	0	0	0	0	0	k__Bacteria	p__Bacteroidetes	c__Bacteroidia	o__Bacteroidales	f__S24-7	g__unknown_S24-7	s__unknown_S24-7
a4a13c81bfe79583ebd46149cc28c1ec	0	0	0	0.0373533	0	0	0	0	0	0	0	0	0	0	0	0	0	0	0.0133404	0	0	0	0	0	0	0	0.0480256	0	0	0	0	0	k__Bacteria	p__Firmicutes	c__Clostridia	o__Clostridiales	f__Ruminococcaceae	g__Ruminococcus	s__Ruminococcus
a4e17092cf5268d05aa8909b3bab6df3	0	0	0.00800427	0	0	0	0	0	0	0	0	0	0	0	0	0	0	0	0	0	0	0	0	0	0	0	0	0	0	0	0	0	k__Bacteria	p__Proteobacteria	c__Epsilonproteobacteria	o__Campylobacterales	f__Helicobacteraceae	g__Helicobacter	s__Helicobacter
a4f9b46f96e407cebaa501e5307cbc36	0	0	0	0	0	0	0	0.00800427	0	0	0	0	0	0	0	0	0	0	0	0	0	0	0	0	0	0	0	0	0	0	0	0	k__Bacteria	p__Firmicutes	c__Clostridia	o__Clostridiales	f__Lachnospiraceae	g__Clostridium	s__Clostridium
a5069482b38096a87c3e4834f198849c	0	0	0.0133404	0	0	0	0	0	0	0	0	0	0	0	0	0	0	0	0	0	0	0	0	0	0	0	0	0	0	0	0	0	k__Bacteria	p__Bacteroidetes	c__Bacteroidia	o__Bacteroidales	f__S24-7	g__unknown_S24-7	s__unknown_S24-7
a523f50aa8f8441440f4f7fdc7697f84	0.0400213	0	0	0	0.0373533	0.0560299	0.0106724	0	0.0747065	0	0.194771	0.0480256	0.160085	0.058698	0.205443	0.162753	0.0186766	0.0533618	0	0.106724	0.320171	0	0.154749	0	0.0773746	0.141409	0.101387	0.0827108	0.221451	0.128068	0.0613661	0	k__Bacteria	p__Bacteroidetes	c__Bacteroidia	o__Bacteroidales	f__Bacteroidaceae	g__Bacteroides	s__Bacteroides
a52e3a8b56001905a4a8a06edec8364c	0	0	0	0	0	0	0	0	0	0.0106724	0	0	0	0	0	0	0	0	0	0	0	0	0	0	0	0	0	0	0	0	0	0	k__Bacteria	p__Firmicutes	c__Clostridia	o__Clostridiales	f__Ruminococcaceae	g__unknown_Ruminococcaceae	s__unknown_Ruminococcaceae
a535a3d0c656b6760d61e573254010c3	0	0	0	0	0	0	0	0	0	0	0	0	0	0	0	0	0	0	0	0	0	0	0	0	0	0	0	0	0	0	0.00800427	0	k__Bacteria	p__Firmicutes	c__Clostridia	o__Clostridiales	f__Lachnospiraceae	g__unknown_Lachnospiraceae	s__unknown_Lachnospiraceae
a546686fb09e1b2821076446e66bba8e	0	0	0	0	0	0	0	0	0	0	0	0.0373533	0	0	0	0	0	0	0	0	0.0186766	0	0	0	0	0	0	0	0	0	0	0	k__Bacteria	p__Firmicutes	c__Clostridia	o__Clostridiales	f__Ruminococcaceae	g__Papillibacter	s__Papillibacter cinnamivorans
a554a5e0458788439d6f8703c40715c6	0	0	0	0.0453575	0	0	0	0	0	0	0	0	0	0	0	0	0	0	0	0	0	0	0	0	0	0	0	0	0	0	0	0	k__Bacteria	p__Firmicutes	c__Clostridia	o__Clostridiales	f__unknown_Clostridiales	g__unknown_Clostridiales	s__unknown_Clostridiales
a55811eed1658e375dd34407b41f9394	0.354856	0.226788	0.173426	0.152081	0.0933831	0.240128	0.0960512	0.208111	0.0560299	0.466916	0	0.0747065	0.0613661	0.088047	0	0.0773746	0.173426	0.469584	0.173426	0.162753	0.928495	0.245464	0.264141	0.2508	0.165422	0	0.240128	0.170758	0.36286	0.122732	0.120064	0.144077	k__Bacteria	p__Bacteroidetes	c__Bacteroidia	o__Bacteroidales	f__S24-7	g__unknown_S24-7	s__unknown_S24-7
a562b9959529bc9fc9decb481f4600d9	0	0	0	0	0	0	0	0	0	0	0	0	0	0	0	0	0	0	0.00800427	0	0	0	0	0	0	0	0	0	0	0	0	0	k__Bacteria	p__Firmicutes	c__Clostridia	o__Clostridiales	f__unknown_Clostridiales	g__unknown_Clostridiales	s__unknown_Clostridiales
a564a00ad9b58b42659c52ffccaefc27	0	0	0	0	0	0	0	0	0	0	0	0	0	0	0.00800427	0	0	0	0	0	0	0	0	0	0	0	0	0	0	0	0	0	k__Bacteria	p__Firmicutes	c__Clostridia	o__Clostridiales	f__Lachnospiraceae	g__unknown_Lachnospiraceae	s__unknown_Lachnospiraceae
a57e2bbea5ed17bd795c0d42c72ed135	0	0	0	0	0	0	0	0	0	0	0	0	0	0	0	0	0	0	0	0	0	0	0	0	0	0	0.0160085	0	0	0	0	0	k__Bacteria	p__Firmicutes	c__Clostridia	o__Clostridiales	f__Lachnospiraceae	g__unknown_Lachnospiraceae	s__unknown_Lachnospiraceae
a592ecd024c512940029b86a80ff6b31	0	0	0	0	0	0	0	0	0	0	0	0	0	0	0	0	0.0640342	0	0	0	0	0	0	0	0	0	0	0	0	0	0	0	k__Bacteria	p__Firmicutes	c__Clostridia	o__Clostridiales	f__Ruminococcaceae	g__unknown_Ruminococcaceae	s__unknown_Ruminococcaceae
a5e503bb3663a466f0b769fb35e76c57	0	0	0	0	0	0	0	0	0.00266809	0	0	0	0	0	0	0	0	0	0	0	0	0	0	0	0	0	0	0	0	0	0	0	k__Bacteria	p__Firmicutes	c__Clostridia	o__Clostridiales	f__Lachnospiraceae	g__unknown_Lachnospiraceae	s__unknown_Lachnospiraceae
a5eacc5560c7566ffeb805cd753344e2	0	0	0	0.0240128	0.0266809	0	0.0133404	0.0346852	0	0.0426894	0.0400213	0.0373533	0.0186766	0.0240128	0.114728	0.0533618	0	0.0240128	0.0320171	0.0400213	0.0720384	0.0640342	0.0133404	0	0.0133404	0.0426894	0.0613661	0.0133404	0.0853789	0.0400213	0	0	k__Bacteria	p__Firmicutes	c__Clostridia	o__Clostridiales	f__Lachnospiraceae	g__Defluviitalea	s__Defluviitalea saccharophila
a673a2eb00fb844c904b88dc052de73d	0	0	0	0	0	0	0	0	0	0	0	0	0.058698	0	0.0240128	0	0	0.0613661	0.0800427	0	0	0	0	0.058698	0	0	0	0	0	0	0	0	k__Bacteria	p__Firmicutes	c__Clostridia	o__Clostridiales	f__Ruminococcaceae	g__Sporobacter	s__Sporobacter termitidis
a6fb77bf5bc4ba8d292a86477253b181	0.0827108	0.22412	0.0667022	0	0.120064	0	0	0	0	0	0	0	0	0	0	0	0	0	0	0	0	0	0	0	0	0	0	0	0	0	0	0	k__Bacteria	p__Firmicutes	c__Clostridia	o__Clostridiales	f__Lachnospiraceae	g__unknown_Lachnospiraceae	s__unknown_Lachnospiraceae
a7693883bbe97062b9d37acf17ddc6da	0	0	0	0	0	0	0	0	0	0	0	0	0	0	0	0	0	0	0	0	0	0.00266809	0	0	0	0	0	0	0	0	0	0	k__Bacteria	p__Firmicutes	c__Clostridia	o__Clostridiales	f__Lachnospiraceae	g__Clostridium	s__Clostridium
a78dd68b25a2e4f0bda283fd8e2f4bb6	0	0	0	0	0	0	0	0	0	0	0	0	0	0	0	0	0	0	0	0	0	0	0	0	0	0	0	0	0.0133404	0	0	0	k__Bacteria	p__Bacteroidetes	c__Bacteroidia	o__Bacteroidales	f__unknown_Bacteroidales	g__unknown_Bacteroidales	s__unknown_Bacteroidales
a7fd2110a9f51d08d2b33ac48c2bf1c6	0	0	0	0	0	0	0	0	0	0	0	0.0106724	0	0	0	0	0	0	0	0	0	0	0	0	0	0	0	0	0	0	0	0	k__Bacteria	p__Verrucomicrobia	c__Verrucomicrobiae	o__Verrucomicrobiales	f__Verrucomicrobiaceae	g__Haloferula	s__Haloferula
a89008b7de5a3d20584142b6eaf9584c	0	0	0	0	0	0.00533618	0	0	0	0	0	0	0	0	0	0	0	0	0	0	0	0	0	0	0	0	0	0	0	0	0	0	k__Bacteria	p__Firmicutes	c__Clostridia	o__Clostridiales	f__Ruminococcaceae	g__unknown_Ruminococcaceae	s__unknown_Ruminococcaceae
a895b6c808b17e1ac8ad0893f809f283	0.0827108	0.0933831	0.170758	0.138741	0.0506937	0.0640342	0.0533618	0.0373533	0.640342	0.0453575	0.482924	0.301494	0.554963	0.189434	1.18997	1.29402	0.133404	0.189434	0.266809	0.53095	0.576307	0.216115	0.490928	0.309498	0.11206	0.186766	0.114728	0.128068	0.11206	0.184098	0.298826	0.101387	k__Bacteria	p__Bacteroidetes	c__Bacteroidia	o__Bacteroidales	f__Bacteroidaceae	g__Bacteroides	s__Bacteroides
a89bb8485e33b567486e2fa6b07f36b0	0.0320171	0.0506937	0	0.0266809	0	0	0	0.0240128	0	0	0	0	0	0	0	0	0	0	0	0	0.0266809	0	0	0	0	0	0	0	0	0	0	0	k__Bacteria	p__Firmicutes	c__Clostridia	o__Clostridiales	f__Lachnospiraceae	g__unknown_Lachnospiraceae	s__unknown_Lachnospiraceae
a8ae99d817eea0a25952a6b02f6e98f7	0	0	0.00800427	0	0	0	0	0	0	0	0	0	0	0	0	0	0	0	0	0	0	0	0	0	0	0	0	0	0	0	0	0	k__Bacteria	p__Bacteroidetes	c__Bacteroidia	o__Bacteroidales	f__unknown_Bacteroidales	g__unknown_Bacteroidales	s__unknown_Bacteroidales
a8cac36c99a4083cd6442d60f66219bf	0.301494	0.285486	0.0373533	0.192102	0.373533	0.0987193	0.149413	0.058698	0.915155	0.493597	1.26201	0.285486	0.11206	0.434899	1.79829	1.29669	0.0426894	0.728388	0.787086	0.104055	0.0426894	0.0240128	0.261473	1.68356	0.189434	1.12593	0.456243	0.154749	0.661686	3.14301	0.915155	0.280149	k__Bacteria	p__Firmicutes	c__Clostridia	o__Clostridiales	f__unknown_Clostridiales	g__unknown_Clostridiales	s__unknown_Clostridiales
a8f067218af52f2bcabf04d65291a4ee	0	0	0	0	0	0	0	0	0	0	0	0	0	0	0	0	0	0	0	0	0	0	0	0	0	0	0	0	0	0	0.058698	0	k__Bacteria	p__Firmicutes	c__Clostridia	o__Clostridiales	f__unknown_Clostridiales	g__unknown_Clostridiales	s__unknown_Clostridiales
a8f632b9ca498ee4129d0308bbc632c5	0	0	0	0	0	0	0	0.0373533	0	0	0	0	0	0	0	0	0	0	0	0	0	0	0	0	0	0	0	0	0	0	0	0	k__Bacteria	p__Bacteroidetes	c__Bacteroidia	o__Bacteroidales	f__S24-7	g__unknown_S24-7	s__unknown_S24-7
a8f7a519956d3646cd6aee1bc44efa62	0	0	0	0	0	0	0	0	0	0	0	0	0	0	0	0	0	0	0	0	0.00800427	0	0	0	0.0133404	0	0	0	0	0	0	0	k__Bacteria	p__Actinobacteria	c__Coriobacteriia	o__Coriobacteriales	f__Coriobacteriaceae	g__Eggerthella	s__Eggerthella
a905d7d2232bed88041c22cb5057e43f	0	0	0	0	0	0	0	0	0	0	0	0	0	0	0.0106724	0	0	0	0	0	0	0	0	0	0	0	0	0	0	0	0	0	k__Bacteria	p__Firmicutes	c__Erysipelotrichi	o__Erysipelotrichales	f__Erysipelotrichaceae	g__Anaerorhabdus	s__Anaerorhabdus furcosa
a915fe2aaf0e676a2d4089f54d8524f4	0	0	0	0	0.0400213	0	0	0	0	0	0	0	0.0933831	0	0	0	0.0640342	0.058698	0.128068	0	0	0	0	0	0	0	0	0	0.0800427	0.117396	0	0	k__Bacteria	p__Firmicutes	c__Clostridia	o__Clostridiales	f__unknown_Clostridiales	g__unknown_Clostridiales	s__unknown_Clostridiales
a92379912868ae0c34679cc17c343968	0	0	0	0	0	0	0	0	0	0	0	0	0	0	0	0	0	0.0320171	0	0	0	0	0	0	0	0	0	0	0	0	0	0	k__Bacteria	p__Bacteroidetes	c__Bacteroidia	o__Bacteroidales	f__unknown_Bacteroidales	g__unknown_Bacteroidales	s__unknown_Bacteroidales
a9281ca053f220029c75a8ab8dc65aab	2.35326	1.92102	0.992529	1.12327	3.66862	0.608324	1.03522	0.54429	2.67343	0.821772	2.19851	3.11633	0.920491	2.04642	1.58218	2.26521	1.26201	0.715048	1.72892	1.04322	0.0827108	0.54429	0.589648	1.75027	2.80683	2.52134	1.04589	3.50854	0.808431	1.01121	2.19584	1.89168	k__Bacteria	p__Firmicutes	c__Bacilli	o__Bacillales	f__Bacillaceae	g__unknown_Bacillaceae	s__unknown_Bacillaceae
a9282b24e59f70d100efd9c4d1c421c5	0.0346852	0.0960512	0.0533618	0.104055	0.0987193	0	0.0560299	0.0453575	0.058698	0.0827108	0.0506937	0.0320171	0.0506937	0.0560299	0.0667022	0.0266809	0.0933831	0.058698	0.0426894	0.0506937	0.0480256	0.0613661	0.0533618	0.0560299	0.0640342	0.0827108	0.128068	0.029349	0.0853789	0.0773746	0.0560299	0.0266809	k__Bacteria	p__Firmicutes	c__Bacilli	o__Bacillales	f__Paenibacillaceae	g__Paenibacillus	s__Paenibacillus
a93ab789483fb929434dd25d66b82b82	0	0	0	0	0	0	0	0	0	0	0	0	0	0	0	0	0.0133404	0	0	0	0.00533618	0	0	0.058698	0	0	0	0	0.0133404	0	0	0	k__Bacteria	p__Firmicutes	c__Clostridia	o__Clostridiales	f__unknown_Clostridiales	g__unknown_Clostridiales	s__unknown_Clostridiales
a941312868d98471cfd343a37b22f426	0	0	0	0	0	0	0	0	0	0	0	0	0	0	0	0	0	0	0	0	0	0	0.0213447	0	0	0	0	0	0	0	0	0	k__Bacteria	p__Firmicutes	c__Clostridia	o__Clostridiales	f__Ruminococcaceae	g__unknown_Ruminococcaceae	s__unknown_Ruminococcaceae
a9486dc44100b58c2b08b6fa0af6e60c	0	0	0	0	0	0	0	0	0	0	0	0	0	0	0	0	0	0.00533618	0	0	0	0	0	0	0	0	0	0	0	0	0	0	k__Bacteria	p__Firmicutes	c__Clostridia	o__Clostridiales	f__Lachnospiraceae	g__unknown_Lachnospiraceae	s__unknown_Lachnospiraceae
a9514f3a9c4935b141f1d66575e0e326	0	0	0	0	0	0	0	0	0	0	0	0	0	0	0	0	0	0	0	0	0	0	0	0	0	0	0	0	0.0106724	0	0	0	k__Bacteria	p__Bacteroidetes	c__Bacteroidia	o__Bacteroidales	f__unknown_Bacteroidales	g__unknown_Bacteroidales	s__unknown_Bacteroidales
a9781c35a61f520ed87f944d0e9f5313	0	0	0	0	0	0	0	0	0	0.00266809	0	0	0	0	0	0	0	0	0	0	0	0	0	0	0	0	0	0	0	0	0	0	k__Bacteria	p__Firmicutes	c__Bacilli	o__Bacillales	f__Bacillaceae	g__unknown_Bacillaceae	s__unknown_Bacillaceae
a9a22cddfb398a15700e7103653e670e	0	0.0266809	0	0.114728	0.11206	0	0	0.0773746	0.0240128	0.0160085	0	0.0106724	0.0213447	0.0400213	0	0.00533618	0.0480256	0.0213447	0	0.0160085	0.00533618	0.0640342	0	0.0106724	0.197439	0.0827108	0	0.0346852	0	0.0320171	0.0827108	0	k__Bacteria	p__Firmicutes	c__Clostridia	o__Clostridiales	f__unknown_Clostridiales	g__unknown_Clostridiales	s__unknown_Clostridiales
a9a8a45ec84075b2c92b9a536cbe75f4	0	0	0	0	0	0	0	0	0	0	0	0	0	0	0	0	0	0	0	0	0	0	0.0106724	0	0	0	0	0	0	0	0	0	k__Bacteria	p__Bacteroidetes	c__Bacteroidia	o__Bacteroidales	f__Bacteroidaceae	g__Bacteroides	s__Bacteroides
a9ad525d9a7d0b4e3b8281044273a81a	0	0	0	0	0	0	0	0.00533618	0	0	0	0	0	0	0	0	0	0	0	0	0	0	0	0	0	0	0	0	0	0	0	0	k__Bacteria	p__Firmicutes	c__Clostridia	o__Clostridiales	f__Lachnospiraceae	g__unknown_Lachnospiraceae	s__unknown_Lachnospiraceae
a9b7542d5197ceb840e9d54a174dcd68	0	0	0	0.0426894	0	0	0	0	0	0	0	0	0	0	0	0	0	0	0	0	0	0	0	0	0	0	0	0	0	0	0	0	k__Bacteria	p__Bacteroidetes	c__Bacteroidia	o__Bacteroidales	f__Bacteroidaceae	g__Bacteroides	s__Bacteroides acidifaciens
a9b809bf3aa7c490ab3aace3da03b32c	0.197439	0	0.256137	0.160085	0	0	0	0.520277	0	0	0	0	0	0.104055	0	0	0	0	0.11206	0	0	0	0	0	0.266809	0	0	0.141409	0.200107	0	0	0	k__Bacteria	p__Firmicutes	c__Clostridia	o__Clostridiales	f__Lachnospiraceae	g__Clostridium	s__Clostridium
a9cc1be1e5322a2fb16050b8c03c4493	0	0	0	0	0	0.00533618	0	0	0	0	0	0	0	0	0	0	0	0	0	0	0	0	0	0	0	0	0	0	0	0	0	0	k__Bacteria	p__Firmicutes	c__Clostridia	o__Clostridiales	f__Ruminococcaceae	g__unknown_Ruminococcaceae	s__unknown_Ruminococcaceae
aa0b91e35c604ccb19686b33f047263e	0	0	0	0	0	0	0	0	0	0	0	0	0	0	0	0	0	0	0	0	0	0	0.0133404	0	0	0	0	0	0	0	0	0	k__Bacteria	p__Firmicutes	c__Clostridia	o__Clostridiales	f__Lachnospiraceae	g__unknown_Lachnospiraceae	s__unknown_Lachnospiraceae
aa216157b2e8c5d2846bfe8b4490693f	0	0	0	0	0	0.0373533	0	0.0266809	0	0	0	0	0	0	0	0	0	0	0	0	0.0320171	0	0	0	0	0	0	0	0	0	0	0	k__Bacteria	p__Firmicutes	c__Clostridia	o__Clostridiales	f__Lachnospiraceae	g__unknown_Lachnospiraceae	s__unknown_Lachnospiraceae
aa22beb066d5bf140a4e5857ce8c0045	0.0240128	0.0320171	0.029349	0.0106724	0.00800427	0	0.00533618	0.00266809	0	0	0	0	0.0533618	0.0373533	0.0133404	0	0	0	0.00800427	0.0506937	0.0266809	0.0346852	0	0	0.0213447	0.0213447	0.0266809	0.0320171	0.0266809	0	0	0	k__Bacteria	p__Firmicutes	c__Clostridia	o__Clostridiales	f__Ruminococcaceae	g__Papillibacter	s__Papillibacter cinnamivorans
aa677b506c7046e762fc311fe3cd3c1a	0	0.0266809	0.0186766	0.0266809	0.0266809	0	0.0160085	0	0	0	0	0	0	0	0	0	0	0	0	0	0	0	0	0	0	0	0	0	0	0	0	0	k__Bacteria	p__Firmicutes	c__Clostridia	o__Clostridiales	f__unknown_Clostridiales	g__unknown_Clostridiales	s__unknown_Clostridiales
aa74783e5d28c72cc1cdd21c79aebadf	1.77962	2.74546	0.984525	0.522946	2.28388	1.48079	0.840448	0.618997	3.33244	0.253469	7.28122	1.52615	0.213447	0.621665	2.21985	2.76414	1.27801	0.328175	0.157417	2.35059	0.280149	0.845784	2.8095	0.149413	1.73959	9.26628	3.87407	2.82551	3.13501	7.72412	3.60459	3.75133	k__Bacteria	p__Firmicutes	c__Clostridia	o__Clostridiales	f__Lachnospiraceae	g__unknown_Lachnospiraceae	s__unknown_Lachnospiraceae
aa7b09ff38171fa265d307198645996a	0	0.0186766	0.0480256	0	0	0.0186766	0	0.0747065	0	0	0	0	0	0	0	0	0	0	0	0	0	0	0	0	0	0	0	0	0	0	0	0	k__Bacteria	p__Firmicutes	c__Clostridia	o__Clostridiales	f__unknown_Clostridiales	g__unknown_Clostridiales	s__unknown_Clostridiales
aa8a0159c97903b2a764e40e6bbf2c8c	0	0	0	0	0.00800427	0	0	0	0	0	0	0	0	0	0	0	0	0	0	0	0	0	0	0	0	0	0	0	0	0	0	0	k__Bacteria	p__Firmicutes	c__Clostridia	o__Clostridiales	f__Ruminococcaceae	g__unknown_Ruminococcaceae	s__unknown_Ruminococcaceae
aa8b5dc26be2590e61172500d280b08c	0	0	0	0	0	0	0	0	0.0133404	0	0	0	0.00266809	0	0.0106724	0	0.00266809	0.0160085	0	0	0.0320171	0	0	0	0	0	0	0	0.0106724	0.0346852	0	0	k__Bacteria	p__Firmicutes	c__Clostridia	o__Clostridiales	f__Ruminococcaceae	g__Clostridium	s__Clostridium methylpentosum
aade0e885f9ca7151b2193f04ff87e5a	0	0	0	0	0	0	0	0	0	0	0	0.23746	0	0.0533618	0	0	0	0	0	0.0400213	0	0	0	0	0.333511	0	0	0	0.285486	0.189434	0.408218	0	k__Bacteria	p__Firmicutes	c__Clostridia	o__Clostridiales	f__Lachnospiraceae	g__Clostridium	s__Clostridium
ab04a4746049fb763f637a227012d7c1	0	0.0106724	0	0	0	0	0	0.00800427	0	0	0	0	0.0266809	0.0213447	0	0	0	0	0	0.0106724	0	0	0.0160085	0	0.0213447	0.0186766	0.0106724	0	0	0	0	0.0240128	k__Bacteria	p__Firmicutes	c__Clostridia	o__Clostridiales	f__Ruminococcaceae	g__unknown_Ruminococcaceae	s__unknown_Ruminococcaceae
ab1557bd5ab890fa9ea914b6bb501d34	0	0	0	0	0	0	0	0	0	0	0	0	0	0	0	0	0	0	0	0	0	0	0	0	0	0	0.0106724	0	0	0	0	0	k__Bacteria	p__Firmicutes	c__Clostridia	o__Clostridiales	f__Lachnospiraceae	g__unknown_Lachnospiraceae	s__unknown_Lachnospiraceae
ab4e5f5cf475c6cad1f8f22bb54eb640	0	0	0	0	0	0	0	0	0	0	0	0	0	0	0.00533618	0	0	0	0	0	0	0	0	0	0	0	0	0	0	0	0	0	k__Bacteria	p__Firmicutes	c__Clostridia	o__Clostridiales	f__Lachnospiraceae	g__Clostridium	s__Clostridium
abf0a77738458b5492f1a72518736f7e	0.0133404	0.0213447	0	0	0.029349	0	0	0	0	0	0	0	0	0.0373533	0	0	0	0.0346852	0	0	0.0560299	0.029349	0.0453575	0	0.0160085	0.0213447	0	0	0.0160085	0	0	0	k__Bacteria	p__Firmicutes	c__Clostridia	o__Clostridiales	f__Lachnospiraceae	g__Clostridium	s__Clostridium symbiosum
ac05475928df9f769e09bc1065924eae	0	0.0400213	0	0	0	0	0	0	0	0	0	0	0	0	0	0	0	0	0	0	0	0	0	0	0	0	0	0	0	0	0	0	k__Bacteria	p__Firmicutes	c__Clostridia	o__Clostridiales	f__Ruminococcaceae	g__Papillibacter	s__Papillibacter cinnamivorans
ac183000786ee9b0110da2403a204a5b	0.0266809	0.0266809	0	0.00800427	0.00533618	0.0186766	0.0160085	0.0133404	0.0560299	0.0400213	0.0133404	0.0186766	0.0346852	0.0373533	0.0213447	0.090715	0	0.0133404	0	0	0.0186766	0.0213447	0	0	0	0.058698	0.0346852	0.0133404	0	0.0213447	0	0	k__Bacteria	p__Firmicutes	c__Clostridia	o__Clostridiales	f__Lachnospiraceae	g__Ruminococcus	s__Ruminococcus
ac30c4acf1b639c7be1ea7265e35ab9c	0	0	0	0	0	0	0	0	0	0	0	0	0	0	0	0	0	0	0	0	0	0	0	0	0	0	0	0	0	0	0.00533618	0	k__Bacteria	p__Firmicutes	c__Clostridia	o__Clostridiales	f__Lachnospiraceae	g__unknown_Lachnospiraceae	s__unknown_Lachnospiraceae
ac5b9a409b630f7dcae8165d475fd5cc	0	0	0	0	0	0	0	0	0	0	0	0	0	0	0	0	0	0	0	0	0.0987193	0	0	0.104055	0	0	0	0	0	0	0	0	k__Bacteria	p__Firmicutes	c__Clostridia	o__Clostridiales	f__Lachnospiraceae	g__Ruminococcus	s__Ruminococcus lactaris
ac5ca8ccb6cf2d302c7f1b5e4b63911f	0.0800427	0.058698	0	0.178762	0.138741	0	0	0	0	0	0	0	0	0	0	0	0	0	0	0.0213447	0	0	0	0	0	0	0	0	0	0	0	0	k__Bacteria	p__Firmicutes	c__Clostridia	o__Clostridiales	f__unknown_Clostridiales	g__unknown_Clostridiales	s__unknown_Clostridiales
ac8822526dae227908bd3289b2bf07b0	0	0.00266809	0	0	0	0	0	0	0	0	0	0	0	0	0	0	0	0	0	0	0	0	0	0	0	0	0	0	0	0	0	0	k__Bacteria	p__Firmicutes	c__Bacilli	o__Bacillales	f__Bacillaceae	g__unknown_Bacillaceae	s__unknown_Bacillaceae
ac893cd82f64dfff1b4b1750deacb56c	0	0	0	0	0	0.11206	0	0	0	0	0	0	0	0	0	0	0	0	0	0	0	0	0	0	0	0	0	0	0	0	0	0	k__Bacteria	p__Firmicutes	c__Clostridia	o__Clostridiales	f__Lachnospiraceae	g__unknown_Lachnospiraceae	s__unknown_Lachnospiraceae
ac8e0826d3af51792adb8d57f14d816c	0	0	0	0	0	0	0	0	0	0	0	0	0.0106724	0	0	0	0	0	0	0	0	0	0	0	0	0	0	0	0	0	0	0	k__Bacteria	p__Firmicutes	c__Clostridia	o__Clostridiales	f__Lachnospiraceae	g__unknown_Lachnospiraceae	s__unknown_Lachnospiraceae
ac91914860ff3946bacf0cbde53d29b6	0	0	0	0	0	0	0	0	0	0	0	0	0	0	0	0	0	0	0.0346852	0	0	0	0.00266809	0	0	0	0	0	0	0	0	0	k__Bacteria	p__Bacteroidetes	c__Bacteroidia	o__Bacteroidales	f__unknown_Bacteroidales	g__unknown_Bacteroidales	s__unknown_Bacteroidales
accb190c658166f51d421908b41d0ce4	0	0	0	0	0	0	0	0	0	0	0	0	0	0	0.00533618	0	0	0	0	0	0	0	0	0	0	0	0	0	0	0	0	0	k__Bacteria	p__Bacteroidetes	c__Bacteroidia	o__Bacteroidales	f__unknown_Bacteroidales	g__unknown_Bacteroidales	s__unknown_Bacteroidales
ad0db888aff36ee4b8b035bbcc89beec	0	0	0	0	0	0	0	0	0	0	0	0	0	0	0	0	0.0186766	0	0	0	0	0	0	0	0	0	0	0	0	0	0	0	k__Bacteria	p__Firmicutes	c__Clostridia	o__Clostridiales	f__unknown_Clostridiales	g__unknown_Clostridiales	s__unknown_Clostridiales
ad0f7966b1f36fa265e9de3ec178703c	0	0	0	0	0	0	0	0	0.00800427	0	0	0	0	0	0	0	0	0	0	0	0	0	0	0	0	0	0	0	0	0	0	0	k__Bacteria	p__Firmicutes	c__Clostridia	o__Clostridiales	f__unknown_Clostridiales	g__unknown_Clostridiales	s__unknown_Clostridiales
ad39ee3440a0d8f4ac2d88144e1634a8	0	0	0	0	0	0	0	0	0	0	0	0	0	0	0	0	0	0	0	0.00800427	0	0	0	0	0	0	0	0	0	0	0	0	k__Bacteria	p__Bacteroidetes	c__Bacteroidia	o__Bacteroidales	f__S24-7	g__unknown_S24-7	s__unknown_S24-7
ad40bf16c3993af23778f0be88f32dc4	0	0	0	0	0	0	0	0	0	0	0	0	0	0	0	0	0	0	0	0	0	0	0	0	0.0133404	0	0	0	0	0	0	0	k__Bacteria	p__Firmicutes	c__Clostridia	o__Clostridiales	f__Clostridiaceae	g__Clostridium	s__Clostridium
ad4f1c161a502c0377d6e6997742a9fa	0	0	0	0	0	0	0	0	0	0	0	0	0	0	0	0	0	0	0	0	0.0160085	0	0	0	0	0	0	0	0	0	0	0	k__Bacteria	p__Firmicutes	c__Clostridia	o__Clostridiales	f__Ruminococcaceae	g__Papillibacter	s__Papillibacter cinnamivorans
ad544fe752f6a185126240d60e8b24d1	0	0	0	0	0	0	0	0	0	0	0	0	0	0	0	0	0	0	0	0.00266809	0	0	0	0	0	0	0	0	0	0	0	0	k__Bacteria	p__Firmicutes	c__Bacilli	o__Lactobacillales	f__Lactobacillaceae	g__unknown_Lactobacillaceae	s__unknown_Lactobacillaceae
ad800fa609fcc9e9968071c08004bfc6	0	0	0	0	0	0	0	0	0	0	0	0	0	0	0	0	0	0	0	0	0	0	0	0	0.029349	0	0	0	0	0	0.0160085	0.0240128	k__Bacteria	p__Bacteroidetes	c__Bacteroidia	o__Bacteroidales	f__S24-7	g__unknown_S24-7	s__unknown_S24-7
ad899a6ce7194c8997e2a62c904e86cb	0	0	0	0	0	0	0	0	0	0	0.0186766	0	0	0	0	0	0	0	0	0	0	0	0	0	0	0	0	0	0	0	0	0	k__Bacteria	p__Firmicutes	c__Clostridia	o__Clostridiales	f__Lachnospiraceae	g__Lachnospira	s__Lachnospira pectinoschiza
ad92682485892cc0a82305f1e4f17608	0	0	0	0	0	0	0	0	0	0	0.0747065	0	0	0	0	0	0	0	0	0	0	0	0	0	0	0.360192	0.208111	0	0	0	0.2508	0	k__Bacteria	p__Firmicutes	c__Clostridia	o__Clostridiales	f__Ruminococcaceae	g__unknown_Ruminococcaceae	s__unknown_Ruminococcaceae
adb101afa3a3641db5186dd2410b57c6	0	0	0.00800427	0	0	0	0	0	0	0	0	0	0	0	0	0	0	0	0	0	0	0	0	0	0	0	0	0	0	0	0	0	k__Bacteria	p__Firmicutes	c__Clostridia	o__Clostridiales	f__unknown_Clostridiales	g__unknown_Clostridiales	s__unknown_Clostridiales
add584dae29857fdf58e3d2b87800384	0	0	0	0	0	0	0	0	0.41889	0.0773746	0.106724	0.557631	0.160085	0.200107	1.0032	0.314835	0	0.0667022	0.0800427	0.48826	0	0.274813	0.517609	0.128068	0.058698	0.264141	0.336179	0.16809	0.16809	0.352188	0.48826	0.202775	k__Bacteria	p__Firmicutes	c__Clostridia	o__Clostridiales	f__unknown_Clostridiales	g__unknown_Clostridiales	s__unknown_Clostridiales
ade88d5145734eb54952e00f1450d4ad	0.0320171	0.0747065	0	0	0.0373533	0.0186766	0.0186766	0.0346852	0.0506937	0.11206	0	0	0.0720384	0.029349	0.0133404	0.0320171	0	0.0773746	0	0	0.117396	0.0400213	0.0320171	0	0.0453575	0	0.0160085	0	0	0	0.114728	0	k__Bacteria	p__Firmicutes	c__Clostridia	o__Clostridiales	f__Lachnospiraceae	g__Ruminococcus	s__Ruminococcus lactaris
ade94879a7dd4f2e984f164ee59295eb	0	0	0	0	0	0	0	0	0	0	0	0	0	0	0	0.00800427	0	0	0	0	0	0	0	0	0	0	0	0	0	0	0	0	k__Bacteria	p__Firmicutes	c__Clostridia	o__Clostridiales	f__unknown_Clostridiales	g__unknown_Clostridiales	s__unknown_Clostridiales
adea7892937e27371a8782729c63c4ee	0.0160085	0	0	0	0	0	0	0	0	0	0	0	0	0	0	0	0	0	0	0	0	0	0	0	0	0	0	0	0	0	0	0	k__Bacteria	p__Proteobacteria	c__Epsilonproteobacteria	o__Campylobacterales	f__Helicobacteraceae	g__Helicobacter	s__Helicobacter
ae0fbe7327d2efece4368a9be91848c6	0	0	0	0	0	0	0	0	0	0	0	0	0	0	0.0106724	0	0	0	0	0	0	0	0	0	0	0	0	0	0	0	0	0	k__Bacteria	p__Firmicutes	c__Clostridia	o__Clostridiales	f__unknown_Clostridiales	g__unknown_Clostridiales	s__unknown_Clostridiales
ae52a5bc49bef36ffb736f794042dac4	0.0160085	0	0.0560299	0	0	0	0	0.0480256	0	0	0	0	0	0	0	0	0	0	0	0	0	0	0	0	0	0	0	0	0	0	0	0	k__Bacteria	p__Firmicutes	c__Clostridia	o__Clostridiales	f__unknown_Clostridiales	g__unknown_Clostridiales	s__unknown_Clostridiales
aea29d8dd3d2c9a91ca45b61db724d19	0.029349	0.0773746	0	0.0480256	0	0	0.0346852	0	0	0	0.0266809	0.0240128	0.274813	0.0480256	0	0	0	0.0400213	0.058698	0.0800427	0.22412	0.0720384	0	0.1254	0.130736	0	0.152081	0	0.120064	0.109392	0.0960512	0.101387	k__Bacteria	p__Firmicutes	c__Clostridia	o__Clostridiales	f__Ruminococcaceae	g__unknown_Ruminococcaceae	s__unknown_Ruminococcaceae
aeaa187821cbf23a01185ac83e8e8bbf	0	0	0	0	0	0	0	0	0	0	0	0	0	0	0	0.00800427	0	0	0	0	0	0	0	0	0	0	0	0	0	0	0	0	k__Bacteria	p__Firmicutes	c__Clostridia	o__Clostridiales	f__Lachnospiraceae	g__unknown_Lachnospiraceae	s__unknown_Lachnospiraceae
aecfb40ae22472c1d0f9c50b57b9c350	0.029349	0	0	0.0346852	0.0800427	0	0	0	0.0480256	0.122732	0.0373533	0.0400213	0.0400213	0.058698	0.0213447	0	0.0346852	0	0.0186766	0.0400213	0	0	0	0	0.0213447	0	0.0560299	0	0.029349	0.0346852	0.0453575	0.0373533	k__Bacteria	p__Firmicutes	c__Clostridia	o__Clostridiales	f__Lachnospiraceae	g__Clostridium	s__Clostridium
aed16a025b60abe93a9562eabc4ab7f9	0	0	0	0	0	0	0	0	0	0	0	0	0	0	0	0	0	0	0	0	0.0667022	0	0	0	0	0	0	0	0	0	0	0	k__Bacteria	p__Firmicutes	c__Erysipelotrichi	o__Erysipelotrichales	f__Erysipelotrichaceae	g__Clostridium	s__Clostridium saccharogumia
aed3c423af94b9620729a7b01c70a440	0.189434	0	0.176094	0	0.165422	0	0.0933831	0.338847	0	0	0	0	0	0	0	0	0	0	0	0	0	0	0	0	0	0	0	0	0	0.136073	0	0	k__Bacteria	p__Firmicutes	c__Clostridia	o__Clostridiales	f__Lachnospiraceae	g__unknown_Lachnospiraceae	s__unknown_Lachnospiraceae
aeed581661dfaf8fa7062062ef5297a6	0.0453575	0	0	0	0	0	0	0	0	0	0	0	0	0	0	0	0	0	0	0	0	0	0	0	0	0	0	0	0.0613661	0	0	0	k__Bacteria	p__Firmicutes	c__Clostridia	o__Clostridiales	f__unknown_Clostridiales	g__unknown_Clostridiales	s__unknown_Clostridiales
aef9261ad087284132c291a4c320b783	0	0	0	0	0	0	0	0	0	0	0	0	0	0	0	0	0	0	0	0	0	0	0	0	0	0	0	0	0	0.0160085	0	0	k__Bacteria	p__Firmicutes	c__Clostridia	o__Clostridiales	f__unknown_Clostridiales	g__unknown_Clostridiales	s__unknown_Clostridiales
af3d2bf166008142d2996276b60caf9a	0	0	0	0	0	0	0	0	0	0	0	0	0	0	0	0	0	0.0106724	0.00800427	0	0	0	0	0	0	0	0	0	0	0	0	0	k__Bacteria	p__Firmicutes	c__Clostridia	o__Clostridiales	f__Clostridiaceae	g__Clostridium	s__Clostridium
af3f4900a473e0f72c1d4afeecb5c1c5	0	0	0	0	0	0	0	0	0	0	0	0	0	0	0	0	0	0	0	0	0	0	0	0	0	0	0	0	0	0	0	0.00266809	k__Bacteria	p__Bacteroidetes	c__Bacteroidia	o__Bacteroidales	f__Bacteroidaceae	g__Bacteroides	s__Bacteroides
af51f14ade540f606c1d9a94bec9d3d2	0	0	0	0	0	0.130736	0	0	0	0	0	0	0.0747065	0	0	0	0	0	0	0	0	0	0	0	0	0	0	0	0	0	0	0	k__Bacteria	p__Firmicutes	c__Clostridia	o__Clostridiales	f__Lachnospiraceae	g__unknown_Lachnospiraceae	s__unknown_Lachnospiraceae
af57c8e6f0084d4fcc5d134f8bd2e89d	0	0	0	0	0	0	0	0	0	0	0	0	0	0	0	0	0	0	0	0.00800427	0	0	0	0	0	0	0	0	0	0	0	0	k__Bacteria	p__Firmicutes	c__Clostridia	o__Clostridiales	f__unknown_Clostridiales	g__unknown_Clostridiales	s__unknown_Clostridiales
af6c12c1645c550c722f22b69101d832	0	0	0	0	0	0	0	0	0	0	0	0	0	0	0	0	0	0	0.0266809	0	0.0506937	0	0	0	0	0	0	0	0	0	0	0	k__Bacteria	p__Firmicutes	c__Clostridia	o__Clostridiales	f__Lachnospiraceae	g__Butyrivibrio	s__Butyrivibrio crossotus
af7d3d98eb0b4b20e36569baffe86289	0	0	0	0	0	0.0640342	0	0	0	0	0	0	0	0	0	0	0	0	0	0	0	0	0	0	0	0	0	0	0	0	0	0	k__Bacteria	p__Firmicutes	c__Clostridia	o__Clostridiales	f__Lachnospiraceae	g__Ruminococcus	s__Ruminococcus lactaris
af7f6943848a3f31f43068003d75310a	0	0	0	0	0	0	0	0	0	0	0.0160085	0	0.0426894	0	0	0.0186766	0	0	0	0.0240128	0	0	0	0	0	0	0	0	0	0	0	0	k__Bacteria	p__Firmicutes	c__Clostridia	o__Clostridiales	f__Clostridiaceae	g__Clostridium	s__Clostridium
af8f5c52617970178070cc64952184e0	0	0	0	0	0	0	0	0.0106724	0	0	0	0	0	0	0	0	0	0	0	0	0	0	0	0	0	0	0	0	0	0	0	0	k__Bacteria	p__Firmicutes	c__Bacilli	o__Lactobacillales	f__Lactobacillaceae	g__Lactobacillus	s__Lactobacillus hamsteri
afb008100274ca43bb5889151260e9c1	0	0	0	0	0	0	0	0	0	0	0	0	0	0	0	0	0	0	0	0.0106724	0	0	0	0	0	0	0	0	0	0	0	0	k__Bacteria	p__Firmicutes	c__Clostridia	o__Clostridiales	f__Ruminococcaceae	g__Clostridium	s__Clostridium
afb032bea583295bb87e08fcbc136000	0	0	0	0	0	0	0	0	0	0	0	0	0	0	0	0	0	0	0	0	0	0.00266809	0	0	0	0	0	0	0	0	0	0	k__Bacteria	p__Firmicutes	c__Clostridia	o__Clostridiales	f__Lachnospiraceae	g__unknown_Lachnospiraceae	s__unknown_Lachnospiraceae
afc9ed39853532750b3ffc429228f281	0	0.0213447	0	0	0	0	0	0	0	0	0.0640342	0	0.176094	0.0453575	0.0800427	0	0	0	0	0	0	0.0480256	0	0.170758	0.0747065	0	0.157417	0.114728	0.0480256	0.0506937	0.0747065	0.101387	k__Bacteria	p__Firmicutes	c__Clostridia	o__Clostridiales	f__Ruminococcaceae	g__unknown_Ruminococcaceae	s__unknown_Ruminococcaceae
afd957cf49b775867ae8226ec4cb595e	0	0	0	0	0	0	0	0	0	0	0	0	0.00266809	0	0	0	0	0	0	0	0	0	0	0	0	0	0	0	0	0	0	0	k__Bacteria	p__Firmicutes	c__Bacilli	o__Lactobacillales	f__Lactobacillaceae	g__unknown_Lactobacillaceae	s__unknown_Lactobacillaceae
b0309b06fc8d2fa4a1667200707dcb62	0	0	0	0	0	0	0	0	0	0	0	0	0	0	0	0	0	0	0	0	0	0	0	0	0	0	0	0	0	0	0	0.0426894	k__Bacteria	p__Bacteroidetes	c__Bacteroidia	o__Bacteroidales	f__S24-7	g__unknown_S24-7	s__unknown_S24-7
b038fa1703a91575191d2fe3df652b4d	0	0	0	0	0.360192	0	0	0	0	0	0	0	0	0	0	0	0	0	0	0	0	0	0	0	0	0	0	0	0	0	0	0	k__Bacteria	p__Firmicutes	c__Clostridia	o__Clostridiales	f__Lachnospiraceae	g__unknown_Lachnospiraceae	s__unknown_Lachnospiraceae
b058dc4b4878bdf687e4201c5a9ad055	0.170758	0.213447	0.328175	0.258805	0.141409	0.0773746	0.186766	0.261473	0	0	0	0	0	0	0	0.00533618	0	0	0	0	0	0.0506937	0	0	0	0	0	0	0	0	0	0	k__Bacteria	p__Firmicutes	c__Clostridia	o__Clostridiales	f__Lachnospiraceae	g__Clostridium	s__Clostridium
b06852168c3f811f6cbed3754f925f49	0.029349	0.0106724	0.0160085	0.0533618	0.0693703	0	0	0	0	0.0186766	0.458911	0.128068	0.106724	0	0.144077	0.0613661	0	0	0	0	0	0	0	0	0.0400213	0.130736	0.0106724	0	0.0160085	0.0106724	0	0	k__Bacteria	p__Firmicutes	c__Clostridia	o__Clostridiales	f__unknown_Clostridiales	g__unknown_Clostridiales	s__unknown_Clostridiales
b09180f7301e44426cf323f6ab194fb6	0	0	0	0.00266809	0	0	0	0	0	0	0	0	0	0	0	0	0	0	0	0	0	0	0	0	0	0	0	0	0	0	0	0	k__Bacteria	p__Firmicutes	c__Bacilli	o__Lactobacillales	f__unknown_Lactobacillales	g__unknown_Lactobacillales	s__unknown_Lactobacillales
b0a05c6826c3dab91c35c3c47659ce0f	0	0	0	0	0	0	0	0	0	0	0	0	0	0	0	0	0	0.0346852	0	0	0	0	0	0	0	0	0	0	0	0	0	0	k__Bacteria	p__Firmicutes	c__Clostridia	o__Clostridiales	f__Peptostreptococcaceae	g__Clostridium	s__Clostridium ruminantium
b0a976b0b8a1990d48c24989afe31165	0	0	0	0	0	0	0	0	0	0	0	0	0	0	0	0.0160085	0	0	0	0	0	0	0	0	0	0	0	0	0	0	0	0	k__Bacteria	p__Bacteroidetes	c__Bacteroidia	o__Bacteroidales	f__unknown_Bacteroidales	g__unknown_Bacteroidales	s__unknown_Bacteroidales
b0ba89564017e43c5a540adb84f17981	0	0	0	0	0	0	0	0	0	0	0	0	0	0	0	0	0	0	0	0	0	0	0	0	0	0	0	0	0	0	0	0.00266809	k__Bacteria	p__Firmicutes	c__Clostridia	o__Clostridiales	f__Lachnospiraceae	g__unknown_Lachnospiraceae	s__unknown_Lachnospiraceae
b0d015b86d1f87310d8b3d1598699ddb	0	0	0	0	0	0	0	0	0	0	0	0	0	0	0	0	0	0	0	0	0	0	0	0	0.0133404	0	0	0	0	0	0	0	k__Bacteria	p__Firmicutes	c__Bacilli	o__Bacillales	f__Bacillaceae	g__unknown_Bacillaceae	s__unknown_Bacillaceae
b0d53079d2d13572eb8941006d5f4fa0	0	0	0	0	0	0	0	0	0	0	0	0	0	0	0	0	0	0	0	0	0	0	0	0	0	0.0240128	0	0	0	0	0	0	k__Bacteria	p__Firmicutes	c__Clostridia	o__Clostridiales	f__Lachnospiraceae	g__Clostridium	s__Clostridium
b0e341a90c131a8cc63240ee3283d700	0	0	0	0	0	0	0	0.0346852	0	0	0	0	0	0	0	0	0	0	0	0	0	0	0	0	0	0	0	0	0	0	0.0160085	0	k__Bacteria	p__Firmicutes	c__Clostridia	o__Clostridiales	f__Ruminococcaceae	g__Clostridium	s__Clostridium methylpentosum
b0e8951b62514d5665db6e3179c0a157	0	0	0	0	0	0	0.00266809	0	0	0	0	0	0	0	0	0	0	0	0	0	0	0	0	0	0	0	0	0	0	0	0	0	k__Bacteria	p__Firmicutes	c__Clostridia	o__Clostridiales	f__Lachnospiraceae	g__Clostridium	s__Clostridium
b0eb0b9b2a35907268b91790ec9988f1	0	0	0	0	0	0	0	0	0	0	0	0	0	0	0	0	0	0	0	0	0	0	0	0	0.0240128	0	0	0	0	0	0	0	k__Bacteria	p__Firmicutes	c__Clostridia	o__Clostridiales	f__Lachnospiraceae	g__unknown_Lachnospiraceae	s__unknown_Lachnospiraceae
b111363671d3ee3e38e8bd69ae88d249	0	0	0.0160085	0	0	0	0	0	0	0	0	0	0	0	0	0	0	0	0	0	0	0	0	0	0	0	0	0	0	0	0	0	k__Bacteria	p__Bacteroidetes	c__Bacteroidia	o__Bacteroidales	f__S24-7	g__unknown_S24-7	s__unknown_S24-7
b12ad972b7963204f4b25f2abfaf698e	0	0	0	0	0	0	0	0	0	0	0	0	0	0	0	0	0	0	0	0	0	0	0	0	0	0	0.00533618	0	0	0	0	0	k__Bacteria	p__Firmicutes	c__Clostridia	o__Clostridiales	f__Lachnospiraceae	g__unknown_Lachnospiraceae	s__unknown_Lachnospiraceae
b140ab4d120178870e82f1e20b480787	0	0	0	0	0	0	0	0	0	0	0	0	0	0	0	0	0	0	0	0	0	0	0	0	0	0	0	0.0667022	0	0	0	0	k__Bacteria	p__Firmicutes	c__Clostridia	o__Clostridiales	f__unknown_Clostridiales	g__unknown_Clostridiales	s__unknown_Clostridiales
b164194992fe6d5fdd524f6e14021430	0	0	0	0	0	0	0	0	0	0	0	0	0	0	0	0	0	0	0	0	0	0	0	0	0	0.0106724	0	0	0	0	0	0	k__Bacteria	p__Firmicutes	c__Clostridia	o__Clostridiales	f__Lachnospiraceae	g__unknown_Lachnospiraceae	s__unknown_Lachnospiraceae
b19165383dcec61fd47f6124a481e7e9	0	0	0	0	0	0	0	0	0	0	0	0	0	0	0	0	0	0	0	0	0	0	0	0.0106724	0	0	0	0	0	0	0	0	k__Bacteria	p__Firmicutes	c__Clostridia	o__Clostridiales	f__Christensenellaceae	g__Christensenella	s__Christensenella
b1b4ca32a5473f068b0b4f04f626ae70	0.282818	0	0	0.138741	0.216115	0.0693703	0	0.152081	0	0.117396	0	0	0.0773746	0.1254	0.0240128	0	0.0720384	0	0	0	0.0480256	0.0747065	0	0	0.090715	0	0.0800427	0.0453575	0	0.0320171	0	0	k__Bacteria	p__Firmicutes	c__Clostridia	o__Clostridiales	f__Lachnospiraceae	g__unknown_Lachnospiraceae	s__unknown_Lachnospiraceae
b1ce8e7b402c7f1896595b6c11778d9b	0	0	0	0	0	0	0	0.0186766	0	0	0	0	0	0	0	0	0	0	0	0	0	0	0	0	0	0	0	0	0	0	0	0	k__Bacteria	p__Firmicutes	c__Clostridia	o__Clostridiales	f__unknown_Clostridiales	g__unknown_Clostridiales	s__unknown_Clostridiales
[truncated: 690 more rows]

## Sheet: Supplementary Data 2
Supplementary Data 2. Differential abundance of DSS LDTM 7511 over the DSS group in DESeq2.
[truncated: 56 more rows]

## Sheet: Supplementary Data 3
Supplementary Data 3. Differential abundance of DSS ATCC 53103 over the DSS group in DESeq2.
[truncated: 51 more rows]

[truncated: 2 more sheets: Supplementary Data 4, Supplementary Data 5]
